# Supplementary material for: Genome-wide transcriptional response of Trichoderma reesei to lignocellulose using RNA sequencing and comparison with Aspergillus niger
Source: BMC Genomics. 2013 Aug 9;14:541. doi: 10.1186/1471-2164-14-541 (PMC3750697; doi:10.1186/1471-2164-14-541)
Supplement: Additional file 1 — Individual gene sequencing information. Mapped reads and RPKM values for the three biological replicates and the combined values of all three replicates as well as statistical significance scores for all genes at 48 h glucose, 24 h straw and 24 h straw + 5 h glucose. [file 1471-2164-14-541-S1.xlsx]

## Sheet: T. reesei_ALL_MAPPED READS_RPKM
						GLUC48A		GLUC48B		GLUC48C		GLUC48 SUM			STRAW24A		STRAW24B		STRAW24C		STRAW24 SUM			GLUC5A		GLUC5B		GLUC5 SUM			Glu48 vs Straw Differential Expression Significance				Straw vs Glu5 Differential Expression Significance
CHR	GENE_ID	TRANSCRIPT_ID	GENE_LENGTH	ANNOTATION		Mapped reads	RPKM	Mapped reads	RPKM	Mapped reads	RPKM	Mapped reads	RPKM		Mapped reads	RPKM	Mapped reads	RPKM	Mapped reads	RPKM	Mapped reads	RPKM		Mapped reads	RPKM	Mapped reads	RPKM	Mapped reads	RPKM		FET - p value	MARS - p value	LRT - p value		FET - p value	MARS - p value	LRT - p value
scaffold_1	e_gw1.1.1003.1	53452	588	unknown protein		0	0	0	0	0	0	0	0		0	0	0	0	0	0	0	0		0	0	0	0	0	0		NA	NA	NA		NA	NA	NA
scaffold_1	e_gw1.1.1008.1	54219	642	CE5 acetyl xylan esterase		0	0	0	0	1	0.117743	1	0.0392476		1252	144.749	2972	367.959	1460	138.069	5684	216.926		1	0.198725	1	0.120942	2	0.159834		0	0	0		0	0	0
scaffold_1	e_gw1.1.1013.1	53554	606	20S proteasome beta-type subunit Pre1		123	14.5126	87	11.2183	82	10.2285	292	11.9865		129	15.8002	143	18.7564	136	13.6253	408	16.0606		58	12.2108	34	4.35632	92	8.28355		0.0137201	0.0122965	0.012625		8.63532e-06	2.33308e-07	6.50993e-06
scaffold_1	e_gw1.1.1017.1	53753	309	unknown protein		11	2.54535	7	1.77019	7	1.71241	25	2.00932		9	2.16187	7	1.80064	13	2.55425	29	2.17225		3	1.23866	2	0.502557	5	0.870606		1	0.987605	0.987638		0.123498	0.0468229	0.0857123
scaffold_1	e_gw1.1.102.1	54144	2481	ferric reductase		128	3.6889	108	3.40155	128	3.89989	364	3.66345		144	4.30806	173	5.5425	180	4.40479	497	4.75178		33	1.69697	34	1.06406	67	1.38052		0.0152663	0.0146009	0.01496		2.29413e-18	1.41611e-24	0
scaffold_1	e_gw1.1.1041.1	54781	444	unknown protein		0	0	2	0.351988	0	0	2	0.117329		1	0.167172	2	0.358041	1	0.13674	4	0.220651		0	0	1	0.174876	1	0.0874381		0.692331	0.513324	0.515755		1	0.677525	0.715898
scaffold_1	e_gw1.1.1042.1	53282	660	NAD(P)H-dependent FMN reductase LOT6, putative		0	0	0	0	0	0	0	0		0	0	0	0	0	0	0	0		0	0	0	0	0	0		NA	NA	NA		NA	NA	NA
scaffold_1	e_gw1.1.1048.1	54611	600	unknown protein		56	6.67346	50	6.51177	72	9.07089	178	7.41871		85	10.5151	102	13.5125	125	12.6485	312	12.2253		22	4.67799	34	4.39988	56	4.53894		6.94115e-06	5.82268e-06	6.48669e-06		1.01709e-07	4.39274e-10	6.64661e-08
scaffold_1	e_gw1.1.1053.1	53947	603	unknown protein		542	64.2682	394	51.0575	490	61.4253	1426	58.917		1875	230.797	2077	273.782	2449	246.576	6401	250.385		1242	262.78	789	101.595	2031	182.187		0	0	0		1.07212e-09	4.6262e-12	1.02497e-09
scaffold_1	e_gw1.1.1054.1	54508	501	Molybdopterin synthase catalytic subunit		3	0.428152	3	0.467912	5	0.754399	11	0.550154		7	1.03707	5	0.793265	11	1.33301	23	1.05445		3	0.763961	3	0.46494	6	0.614451		0.121637	0.0938077	0.0957947		0.534803	0.368992	0.431027
scaffold_1	e_gw1.1.1069.1	53318	465	cytochrome c oxidase subunit Va		499	76.7294	411	69.0668	487	79.1671	1397	74.9878		250	39.9055	235	40.1699	329	42.9558	814	41.0104		266	72.9821	186	31.058	452	52.0201		1.58869e-56	2.18645e-56	0		1.32643e-11	6.07479e-14	1.266e-11
scaffold_1	e_gw1.1.1072.1	53585	510	transcriptional regulator, unknown		33	4.62655	17	2.60471	20	2.96434	70	3.39854		82	11.9341	73	11.3773	75	8.92833	230	10.7466		10	2.5016	7	1.06572	17	1.78366		1.60346e-16	7.58794e-17	1.11022e-16		1.12418e-15	1.22422e-21	5.55112e-16
scaffold_1	e_gw1.1.1085.1	53316	441	TRAPP complex component Bet5		4	0.648538	2	0.354382	3	0.514223	9	0.505714		10	1.68309	7	1.26167	6	0.826022	23	1.25693		3	0.867901	0	0	3	0.433951		0.0497737	0.0329594	0.0342015		0.0802549	0.0241636	0.0532022
scaffold_1	e_gw1.1.1090.1	54709	447	cell cycle control protein cwf14		55	8.7977	56	9.78951	42	7.10249	153	8.56323		99	16.4389	82	14.5812	99	13.4464	280	14.8222		30	8.56252	23	3.99516	53	6.27884		3.46329e-06	2.76846e-06	3.12352e-06		2.33923e-06	2.86319e-08	1.49756e-06
scaffold_1	e_gw1.1.1131.1	53812	324	unknown protein		69	15.2271	61	14.7118	62	14.4649	192	14.8013		91	20.8469	104	25.5138	119	22.2988	314	22.8865		16	6.30032	19	4.55326	35	5.42679		0.000146494	0.000114491	0.000123184		6.62343e-15	3.06204e-20	3.44169e-15
scaffold_1	e_gw1.1.1137.1	53076	294	unknown protein		9	2.18882	6	1.59472	5	1.28556	20	1.6897		18	4.54434	23	6.21823	17	3.51059	58	4.75772		3	1.30185	7	1.84869	10	1.57527		0.000233001	0.0001426	0.000159987		0.0202037	0.00493396	0.0150875
scaffold_1	e_gw1.1.1140.1	53350	294	39S ribosomal protein L53/MRP-L53, putative		25	6.08004	20	5.31573	10	2.57112	55	4.65563		21	5.30173	24	6.48859	36	7.4342	81	6.40817		26	11.2827	23	6.07427	49	8.67849		0.169767	0.159967	0.16166		0.00753837	0.00339771	0.00800256
scaffold_1	e_gw1.1.1151.1	54007	258	transcriptional regulator HMG type		0	0	0	0	0	0	0	0		0	0	0	0	0	0	0	0		0	0	0	0	0	0		NA	NA	NA		NA	NA	NA
scaffold_1	e_gw1.1.1159.1	54407	258	unknown protein		46	12.7483	33	9.99481	28	8.20365	107	10.3156		39	11.2199	58	17.8688	52	12.2367	149	13.7751		7	3.46151	20	6.01899	27	4.74025		0.14953	0.136969	0.138431		0.000331357	1.99849e-05	0.000221871
scaffold_1	e_gw1.1.1162.1	54676	186	COX17, cytochrome C oxidase assembly protein		248	95.3351	222	93.2654	172	69.9012	642	86.1672		27	10.7745	22	9.40147	29	9.46595	78	9.88064		18	12.3466	21	8.76637	39	10.5565		1.11778e-129	9.46233e-126	0		0.144209	0.0931397	0.131404
scaffold_1	e_gw1.1.1177.1	53481	7044	unknown protein		186	1.88802	143	1.58634	182	1.95308	511	1.80915		423	4.45725	455	5.13426	512	4.41296	1390	4.66816		106	1.91988	100	1.10229	206	1.51108		2.86778e-68	2.2477e-69	0		2.55138e-42	8.89758e-57	0
scaffold_1	e_gw1.1.1183.1	53381	5658	SNF2 family DNA-dependent ATPase domain-containing protein		474	5.99003	343	4.73709	282	3.76752	1099	4.83155		896	11.7541	897	12.6013	1087	11.6639	2880	12.0065		184	4.14899	142	1.94867	326	3.04883		3.63926e-130	3.46631e-132	0		3.1023e-123	2.00887e-168	0
scaffold_1	e_gw1.1.1196.1	53105	4425	possible homolog of S. pombe pol1		156	2.52072	118	2.08377	134	2.28908	408	2.29786		239	4.00895	317	5.69419	328	4.50028	884	4.73447		113	3.25801	137	2.40392	250	2.83097		2.7405e-27	9.8888e-28	0		0.000135597	1.24545e-05	0.000122505
scaffold_1	e_gw1.1.1203.1	53785	4149	unknown protein		440	7.58269	298	5.61246	282	5.13777	1020	6.11097		687	12.2902	629	12.0502	855	12.5113	2171	12.2839		102	3.13649	114	2.13341	216	2.63495		1.08463e-61	1.45503e-62	0		1.17843e-106	1.21381e-146	0
scaffold_1	e_gw1.1.1224.1	54541	3600	structural maintenance of chromosome protein 3 (sister chromatid cohesion complex Cohesin, subunit SMC3)		575	11.4203	547	11.8731	338	7.09713	1460	10.1302		724	14.9273	832	18.3699	960	16.19	2516	16.4958		176	6.23732	318	6.85864	494	6.54798		6.23135e-35	2.60037e-35	0		4.65744e-43	9.94296e-57	0
scaffold_1	e_gw1.1.1229.1	53246	3615	unknown protein		149	2.94708	139	3.0046	131	2.73925	419	2.89698		229	4.7019	217	4.77131	248	4.16507	694	4.54609		70	2.47046	92	1.97603	162	2.22324		4.23287e-09	3.10893e-09	3.68527e-09		4.16053e-08	2.50357e-10	3.31586e-08
scaffold_1	e_gw1.1.1230.1	54441	3504	HECT-domain-containing protein		527	10.7538	418	9.32165	315	6.7954	1260	8.95694		743	15.7388	606	13.7466	835	14.4678	2184	14.651		81	2.94923	134	2.9693	215	2.95927		2.64325e-31	1.21435e-31	0		2.02498e-108	4.36476e-149	0
scaffold_1	e_gw1.1.1238.1	54846	2709	half-sized ABC transporter		34	0.897395	17	0.490366	23	0.641782	74	0.676515		50	1.36996	39	1.1443	47	1.05334	136	1.1892		10	0.470954	9	0.257957	19	0.364456		0.00112377	0.000990145	0.00105348		1.15046e-05	1.89028e-07	7.61013e-06
scaffold_1	e_gw1.1.1239.1	53349	3282	histidine kinase, part of a two-component phosphorelay system involved in signal transduction		264	5.75148	230	5.47608	228	5.25128	722	5.49294		285	6.44543	364	8.81554	388	7.17748	1037	7.47949		56	2.17689	64	1.5141	120	1.8455		6.84818e-06	5.68788e-06	6.18519e-06		2.27812e-44	2.68387e-60	0
scaffold_1	e_gw1.1.1246.1	53811	3024	unknown protein		579	13.6902	535	13.8246	457	11.4236	1571	12.9795		452	11.0944	436	11.4602	575	11.5442	1463	11.3663		133	5.61122	231	5.93122	364	5.77122		3.19553e-09	2.87297e-09	3.0146e-09		2.54682e-12	8.93341e-16	1.98008e-12
scaffold_1	e_gw1.1.1247.1	54372	3441	unknown protein		205	4.25974	181	4.11031	95	2.08693	481	3.48566		432	9.31848	479	11.0646	478	8.43378	1389	9.60563		31	1.14938	45	1.01541	76	1.0824		1.57555e-75	8.47521e-77	0		3.99874e-105	2.39567e-147	0
scaffold_1	e_gw1.1.1257.1	54471	3033	unknown protein		21	0.495063	24	0.618328	24	0.598147	69	0.570513		129	3.15692	139	3.64274	137	2.74238	405	3.18068		42	1.76671	46	1.1776	88	1.47216		4.60665e-49	4.36824e-50	0		2.19015e-06	4.10478e-08	1.76734e-06
scaffold_1	e_gw1.1.1258.1	52972	3117	unknown protein		59	1.35341	50	1.25347	48	1.16405	157	1.25698		108	2.57177	89	2.26955	100	1.94779	297	2.26304		70	2.86516	55	1.37006	125	2.11761		4.24087e-07	2.8606e-07	3.31931e-07		0.227938	0.17898	0.230415
scaffold_1	e_gw1.1.1283.1	54567	2694	Zn2Cys6 transcriptional regulator		105	2.7868	80	2.32045	78	2.1886	263	2.43195		173	4.76644	169	4.98626	195	4.39457	537	4.71576		34	1.61016	34	0.97993	68	1.29504		9.9416e-15	5.32972e-15	7.66054e-15		2.57731e-21	9.96113e-29	0
scaffold_1	e_gw1.1.1301.1	53848	1962	unknown protein		98	3.57142	73	2.9074	71	2.73545	242	3.07142		117	4.42622	117	4.73994	141	4.36314	375	4.50977		32	2.08084	39	1.5434	71	1.81212		0.000374352	0.000305681	0.00032467		3.30594e-08	1.35901e-10	2.59751e-08
scaffold_1	e_gw1.1.1302.1	54408	2424	guanylate kinase, putative		46	1.35687	52	1.6763	49	1.52803	147	1.5204		113	3.46012	99	3.2463	111	2.78016	323	3.16219		49	2.579	19	0.608604	68	1.5938		2.73154e-11	1.8093e-11	2.41279e-11		1.05002e-05	2.61082e-07	7.4526e-06
scaffold_1	e_gw1.1.1304.1	53484	2397	transcriptional regulator transcriptional regulator APSES type		142	4.23579	142	4.62914	126	3.97348	410	4.27947		213	6.59565	231	7.66002	229	5.80025	673	6.68531		97	5.16287	116	3.75754	213	4.46021		1.60804e-08	1.182e-08	1.38165e-08		0.0490559	0.0227258	0.0443411
scaffold_1	e_gw1.1.1305.1	54042	2421	Component of oligomeric golgi complex Cog4/Sec38		265	7.82645	191	6.1648	208	6.49438	664	6.82854		197	6.03973	223	7.32144	214	5.36658	634	6.24258		58	3.05648	50	1.60357	108	2.33002		0.000615948	0.000594029	0.000605144		5.97689e-16	4.8095e-21	4.44089e-16
scaffold_1	e_gw1.1.1316.1	54710	2406	unknown protein		131	3.89305	104	3.37768	78	2.45057	313	3.24043		259	7.99006	235	7.76352	242	6.10659	736	7.28672		60	3.18158	61	1.96856	121	2.57507		7.66928e-28	2.85579e-28	0		1.50598e-19	7.52032e-26	0
scaffold_1	e_gw1.1.1324.1	53685	2340	Type I phosphodiesterase/nucleotide pyrophosphatase		193	5.89733	208	6.94589	142	4.58713	543	5.81012		520	16.4943	468	15.897	591	15.3338	1579	15.9084		70	3.81654	77	2.55499	147	3.18576		1.3917e-86	4.8146e-88	0		6.0778e-83	2.55826e-114	0
scaffold_1	e_gw1.1.1325.1	54244	2370	unknown protein		6	0.181016	5	0.164855	3	0.0956845	14	0.147185		8	0.250546	12	0.402457	12	0.307406	32	0.320136		10	0.538318	7	0.229331	17	0.383825		0.0374772	0.0262077	0.0271904		0.259047	0.189659	0.237495
scaffold_1	e_gw1.1.1326.1	54813	2250	unknown protein		82	2.60583	57	1.97958	43	1.44462	182	2.01001		159	5.24518	118	4.16856	148	3.99354	425	4.46909		26	1.47427	34	1.1733	60	1.32379		2.12088e-16	9.46209e-17	1.11022e-16		7.96637e-15	6.56408e-20	4.10783e-15
scaffold_1	e_gw1.1.1327.1	53314	2235	unknown protein		7	0.223941	7	0.244738	10	0.338214	24	0.268964		14	0.46494	6	0.213383	3	0.0814935	23	0.253272		5	0.285417	7	0.243184	12	0.2643		0.560297	0.521581	0.522195		0.342775	0.292942	0.343887
scaffold_1	e_gw1.1.1341.1	54242	2295	GH55 candidate b-1,3-glucanase		12	0.373863	12	0.408582	8	0.263497	32	0.348647		6	0.19405	14	0.484877	8	0.211634	28	0.296854		26	1.44537	21	0.710477	47	1.07792		0.302019	0.28201	0.282457		1.68354e-10	8.17658e-12	1.12831e-10
scaffold_1	e_gw1.1.1344.1	53877	2292	Zn2Cys6 transcriptional regulator		52	1.62219	35	1.19326	29	0.956428	116	1.25729		80	2.59072	62	2.15012	84	2.22507	226	2.32197		8	0.445311	14	0.474272	22	0.459791		3.63201e-06	2.48144e-06	2.82497e-06		1.48164e-12	4.01603e-17	7.91367e-13
scaffold_1	e_gw1.1.1345.1	54437	2028	Zn2Cys6 transcriptional regulator		51	1.79811	71	2.73571	44	1.64004	166	2.05795		94	3.44038	106	4.15455	118	3.53259	318	3.70917		28	1.76148	24	0.918876	52	1.34018		8.4325e-08	5.66497e-08	6.70081e-08		3.41364e-09	3.73673e-12	2.02854e-09
scaffold_1	e_gw1.1.1348.1	54071	2052	containing domains characteristic for NAD+ synthetases and Nitrilase/cyanide hydratase and apolipoprotein N-acyltransferase		609	21.2204	535	20.3731	475	17.4979	1619	19.6971		519	18.7731	622	24.0935	666	19.705	1807	20.8572		114	7.08786	153	5.78932	267	6.43859		0.320468	0.314731	0.315903		8.65091e-55	1.27847e-73	0
scaffold_1	e_gw1.1.1355.1	54535	2184	unknown protein		124	4.0596	93	3.32744	78	2.69967	295	3.36224		184	6.25333	120	4.36732	193	5.36517	497	5.32861		33	1.92774	21	0.746587	54	1.33716		2.22636e-07	1.70359e-07	1.95183e-07		2.05374e-23	5.75904e-32	0
scaffold_1	e_gw1.1.1376.1	53239	2121	unknown protein		1	0.0337111	2	0.0736834	2	0.0712784	5	0.0595577		3	0.104985	3	0.112426	3	0.0858736	9	0.101095		1	0.0601516	1	0.0366077	2	0.0483797		0.593846	0.415952	0.418374		0.738085	0.430863	0.492336
scaffold_1	e_gw1.1.1381.1	54633	1341	distantly related to b-glycosyltransferases		356	18.9817	332	19.3459	255	14.3741	943	17.5672		326	18.0441	255	15.1146	404	18.2908	985	17.1498		115	10.941	147	8.51142	262	9.72621		0.028352	0.0269927	0.0273013		1.19579e-06	2.41899e-08	9.90804e-07
scaffold_1	e_gw1.1.1387.1	53902	2193	histidine kinase class IV Fos-1		277	9.0314	307	10.9391	198	6.82489	782	8.93178		329	11.1353	258	9.3512	396	10.9632	983	10.4832		81	4.71231	85	3.0095	166	3.8609		0.0814529	0.0762513	0.0771708		2.23146e-24	2.82916e-32	0
scaffold_1	e_gw1.1.1388.1	54462	1338	unknown protein		0	0	0	0	0	0	0	0		0	0	0	0	0	0	0	0		0	0	0	0	0	0		NA	NA	NA		NA	NA	NA
scaffold_1	e_gw1.1.1399.1	53067	2016	Zn2Cys6 transcriptional regulator		53	1.87975	60	2.32563	41	1.53731	154	1.91423		75	2.76132	118	4.65241	92	2.77062	285	3.39478		17	1.07584	17	0.654745	34	0.86529		1.96516e-06	1.36276e-06	1.55096e-06		1.13556e-12	3.59039e-17	5.6688e-13
scaffold_1	e_gw1.1.1404.1	54675	1887	Transcriptional regulator PacG/VIB-1		198	7.50252	174	7.20539	148	5.92869	520	6.87887		422	16.5992	633	26.6636	514	16.5375	1569	19.9334		103	6.96391	137	5.63718	240	6.30055		3.07071e-91	8.6769e-93	0		3.34065e-45	1.46457e-60	0
scaffold_1	e_gw1.1.1406.1	53747	1938	unknown protein		35	1.2913	26	1.04833	16	0.624073	77	0.987904		24	0.919186	30	1.23042	34	1.06513	88	1.07158		0	0	4	0.160258	4	0.080129		1	0.945405	0.945543		2.4131e-08	9.45162e-12	9.3884e-09
scaffold_1	e_gw1.1.1413.1	54208	1944	protein of unknown function		1	0.0367805	3	0.120588	1	0.0388841	5	0.0654177		4	0.152725	2	0.0817749	3	0.0936923	9	0.109397		0	0	0	0	0	0		0.593846	0.415952	0.418374		0.125082	0.0382541	0.0173
scaffold_1	e_gw1.1.1427.1	54502	1701	Zn2Cys6 transcriptional regulator		6	0.252209	4	0.183754	2	0.0888781	12	0.174947		255	11.1271	247	11.5419	277	9.88677	779	10.8519		2	0.150008	7	0.319527	9	0.234767		1.37892e-189	4.10998e-173	0		1.36299e-91	3.21015e-125	0
scaffold_1	e_gw1.1.1436.1	54036	1653	MSF permease		11	0.47581	5	0.236362	11	0.503024	27	0.405065		74	3.3228	50	2.40427	81	2.97503	205	2.9007		2	0.154364	6	0.281833	8	0.218098		7.32029e-30	1.32847e-30	0		4.8221e-19	6.58539e-27	0
scaffold_1	e_gw1.1.1438.1	53103	1881	cyclophilin-type peptidyl-prolyl cis-trans isomerase		220	8.36273	234	9.72092	141	5.66629	595	7.91665		270	10.6542	342	14.4519	378	12.2006	990	12.4356		45	3.05219	85	3.50868	130	3.28043		1.0904e-12	8.15003e-13	1.04416e-12		2.30201e-36	4.73116e-49	0
scaffold_1	e_gw1.1.1441.1	53378	1827	siderophore transporter		6	0.234815	15	0.641554	2	0.0827485	23	0.319706		5	0.203132	1	0.0435058	8	0.265846	14	0.170828		1	0.0698311	0	0	1	0.0349156		0.0687951	0.0546805	0.054374		0.0857047	0.0169779	0.0432965
scaffold_1	e_gw1.1.1444.1	53004	1662	protein tyrosine phosphatase activity, M phase of mitotic cell cycle		41	1.76387	40	1.88066	47	2.13765	128	1.92739		51	2.27764	76	3.6347	53	1.93608	180	2.61614		30	2.30291	22	1.02779	52	1.66535		0.0974296	0.0861366	0.087326		0.12075	0.0679852	0.108351
scaffold_1	e_gw1.1.1447.1	54703	1692	C2H2 transcriptional regulator		5	0.211292	8	0.369462	6	0.268052	19	0.282936		50	2.19339	53	2.48978	50	1.79411	153	2.15909		14	1.05564	4	0.183558	18	0.619598		2.08447e-23	5.79885e-24	0		1.60455e-07	4.73489e-10	1.00399e-07
scaffold_1	e_gw1.1.1449.1	53776	1347	Protein kinase		16	0.84931	9	0.522102	16	0.897886	41	0.756433		143	7.87979	166	9.7955	177	7.97783	486	8.55104		3	0.284146	7	0.4035	10	0.343823		1.50753e-84	1.99073e-85	0		3.79563e-52	3.07819e-73	0
scaffold_1	e_gw1.1.1456.1	54239	1833	Multicopper oxidases		5	0.195039	1	0.0426303	5	0.206194	11	0.147954		15	0.6074	20	0.867269	20	0.66244	55	0.71237		0	0	2	0.0847191	2	0.0423595		6.77425e-07	2.67299e-07	3.37955e-07		7.22338e-06	1.72647e-08	2.06691e-06
scaffold_1	e_gw1.1.1459.1	53872	1851	Dihydroxy-acid dehydratase		1	0.0386285	0	0	0	0	1	0.0128762		1	0.0400996	3	0.128825	4	0.1312	8	0.100041		1	0.0689257	2	0.0838952	3	0.0764105		0.0434593	0.0212	0.0221359		1	0.981966	0.983978
scaffold_1	e_gw1.1.1475.1	53870	1734	unknown protein		156	6.43264	131	5.90341	112	4.88245	399	5.7395		334	14.2969	295	13.5226	444	15.5458	1073	14.4551		56	4.12028	74	3.31357	130	3.71692		5.23802e-52	7.07372e-53	0		1.8564e-43	6.15175e-59	0
scaffold_1	e_gw1.1.1482.1	54330	1803	possible member of SIR2 proteins		39	1.54662	28	1.21351	18	0.75465	85	1.17159		43	1.77019	41	1.80748	64	2.15508	148	1.91092		18	1.27369	9	0.387579	27	0.830636		0.00246329	0.00209009	0.00220062		0.000330487	2.46797e-05	0.000259701
scaffold_1	e_gw1.1.1487.1	53029	1698	unknown unknown protein, contains ß-lactamase domian		0	0	0	0	0	0	0	0		1	0.0437128	1	0.0468111	2	0.0715107	4	0.0540115		1	0.0751363	0	0	1	0.0375682		0.128888	NA	0.0255062		1	0.677525	0.715898
scaffold_1	e_gw1.1.1492.1	54427	1710	unknown protein		18	0.752645	5	0.228483	7	0.309436	30	0.430188		21	0.911526	25	1.16206	30	1.06513	76	1.04624		19	1.41757	17	0.77191	36	1.09474		0.000186219	0.000121879	0.000135831		0.241333	0.179688	0.229009
scaffold_1	e_gw1.1.1493.1	54997	1743	putative isoamyl alcohol oxidase		0	0	0	0	0	0	0	0		0	0	1	0.0456025	3	0.104497	4	0.0500331		0	0	0	0	0	0		0.128888	NA	0.0255062		0.579868	NA	0.112547
scaffold_1	e_gw1.1.1494.1	53503	1677	unknown protein		9	0.383728	7	0.326171	7	0.315525	23	0.341808		6	0.265561	5	0.236986	12	0.434437	23	0.312328		2	0.152154	0	0	2	0.0760772		0.659225	0.624408	0.625008		0.0395792	0.00466113	0.0162344
scaffold_1	e_gw1.1.1508.1	54005	1701	MSF transporter		13	0.546453	9	0.413446	8	0.355512	30	0.43847		71	3.09813	84	3.92519	71	2.53415	226	3.18583		2	0.150008	4	0.182587	6	0.166297		1.01755e-32	2.00252e-33	0		1.62838e-23	3.74216e-33	0
scaffold_1	e_gw1.1.1519.1	54669	1683	Golgi matrix protein, rud3, involved in the structural organization of the cis-Golgi		269	11.4283	279	12.9539	221	9.92606	769	11.4361		269	11.8635	290	13.6962	319	11.5076	878	12.3558		82	6.21609	93	4.29054	175	5.25332		0.824061	0.813307	0.813772		1.77976e-15	4.00954e-20	1.44329e-15
scaffold_1	e_gw1.1.1521.1	54365	1797	Amino acid transporter protein		82	3.26272	62	2.69603	64	2.69216	208	2.88363		86	3.55219	59	2.6097	95	3.20963	240	3.12384		51	3.62084	48	2.07399	99	2.84742		1	0.99079	0.990814		0.359269	0.310224	0.365544
scaffold_1	e_gw1.1.1523.1	53443	1566	unknown protein		69	3.15044	53	2.64463	25	1.20675	147	2.33394		97	4.59754	92	4.66963	102	3.95446	291	4.40721		25	2.03674	28	1.38829	53	1.71252		5.37421e-08	4.12799e-08	4.9263e-08		3.91204e-07	3.11238e-09	2.87896e-07
scaffold_1	e_gw1.1.1530.1	53903	1650	MSF transporter		0	0	0	0	0	0	0	0		94	4.22853	112	5.39536	115	4.23149	321	4.61846		0	0	3	0.141173	3	0.0705864		1.25159e-87	4.04916e-57	0		2.71548e-39	2.35796e-53	0
scaffold_1	e_gw1.1.1535.1	54667	1734	acyl-CoA synthetase		4	0.16494	2	0.0901283	3	0.13078	9	0.128616		683	29.236	873	40.0176	895	31.3367	2451	33.5301		23	1.69226	27	1.20901	50	1.45063		0	0	0		9.07094e-259	0	0
scaffold_1	e_gw1.1.1536.1	53169	969	Catalytic (alpha) subunit of C-terminal domain kinase I (CTDK-I)		39	2.87776	27	2.17731	30	2.34027	96	2.46511		71	5.43852	73	5.98805	95	5.95222	239	5.79293		23	3.02825	22	1.76284	45	2.39554		4.41886e-11	2.20616e-11	3.01683e-11		1.22511e-05	2.457e-07	7.68291e-06
scaffold_1	e_gw1.1.1544.1	54202	1599	unknown protein, contains DUF155 domain		221	9.88229	177	8.64978	115	5.43649	513	7.98952		239	11.0942	155	7.70494	223	8.46711	617	9.08875		19	1.51598	36	1.74811	55	1.63204		0.511761	0.497452	0.498676		1.35154e-34	1.32246e-47	0
scaffold_1	e_gw1.1.1552.1	53167	1566	unknown protein		29	1.3241	26	1.29736	20	0.9654	75	1.19562		51	2.41727	64	3.24844	77	2.98523	192	2.88364		12	0.977636	11	0.545399	23	0.761518		1.19413e-09	6.72679e-10	8.83057e-10		7.7118e-09	5.29493e-12	3.60206e-09
scaffold_1	e_gw1.1.1555.1	54868	1545	unknown protein		54	2.49907	75	3.79327	62	3.03342	191	3.10859		108	5.18849	71	3.65272	136	5.34428	315	4.7285		34	2.80762	73	3.66866	107	3.23814		0.000101599	7.85352e-05	8.48465e-05		0.47613	0.385757	0.442691
scaffold_1	e_gw1.1.1571.1	54865	1563	Amino acid transporters		8	0.36597	4	0.199978	4	0.193451	16	0.253133		3	0.142465	0	0	2	0.0776873	5	0.0733841		7	0.571382	2	0.0993538	9	0.335368		0.00758313	0.00563522	0.00535752		0.00384036	0.00210424	0.00362243
scaffold_1	e_gw1.1.1572.1	53372	1566	acyltransferase 3		4	0.182634	6	0.299392	2	0.09654	12	0.192855		17	0.805755	21	1.06589	18	0.697846	56	0.856498		2	0.162939	1	0.0495817	3	0.106261		1.06354e-06	4.82025e-07	6.03563e-07		2.53114e-05	1.78682e-07	1.06564e-05
scaffold_1	e_gw1.1.1577.1	54129	1014	Heme peroxidase, unknown in Sordariomycetes		0	0	1	0.0770624	5	0.372736	6	0.149933		6	0.439197	3	0.235163	2	0.119749	11	0.264703		0	0	0	0	0	0		0.467905	0.351216	0.35377		0.043221	0.0159819	0.0085012
scaffold_1	e_gw1.1.1580.1	54395	1515	Transcriptional regulator FlbA		42	1.98221	36	1.85682	45	2.24527	123	2.0281		66	3.23353	77	4.03984	66	2.64491	209	3.30609		11	0.926334	21	1.07627	32	1.0013		0.00062998	0.000539739	0.000574486		4.23175e-07	2.14618e-09	2.51639e-07
scaffold_1	e_gw1.1.1586.1	53672	1467	unknown protein		8	0.389918	9	0.479394	12	0.61833	29	0.495881		48	2.42861	52	2.81747	44	1.82096	144	2.35568		17	1.47845	6	0.317567	23	0.898008		2.75443e-16	1.03844e-16	2.22045e-16		5.34256e-05	1.74321e-06	3.73175e-05
scaffold_1	e_gw1.1.1587.1	54230	1590	NACHT domain WD40 repeat-containing protein, related to HET		0	0	0	0	1	0.0475414	1	0.0158471		6	0.280092	4	0.199963	12	0.458208	22	0.312754		1	0.0802399	0	0	1	0.04012		2.01389e-05	6.22229e-06	5.23499e-06		0.00948856	0.000656074	0.00409549
scaffold_1	e_gw1.1.159.1	54469	2319	Vacuolar transporter chaperone 4 (vtc4), putative		304	9.37318	233	7.85119	188	6.1281	725	7.78416		271	8.6739	203	6.95795	310	8.11596	784	7.91594		45	2.47571	49	1.64062	94	2.05817		0.205986	0.199768	0.200764		1.88852e-32	4.16172e-44	0
scaffold_1	e_gw1.1.1592.1	53569	1443	light-regulation pürotein, related to Drosophila TIMELESS		28	1.38741	32	1.73286	34	1.78107	94	1.63378		28	1.44025	31	1.70758	32	1.34636	91	1.49807		9	0.795727	14	0.753313	23	0.77452		0.238683	0.229102	0.229818		0.113335	0.0531863	0.0904997
scaffold_1	e_gw1.1.1599.1	53401	1515	unknown protein		6	0.283173	6	0.30947	0	0	12	0.197548		24	1.17583	28	1.46903	24	0.961784	76	1.20222		2	0.168424	1	0.0512508	3	0.109838		1.04895e-10	3.57121e-11	5.14674e-11		1.4235e-07	6.80634e-11	3.91897e-08
scaffold_1	e_gw1.1.160.1	53615	1893	WD domain-containing protein		90	3.39943	78	3.21977	71	2.83515	239	3.15145		148	5.80306	138	5.79448	172	5.51641	458	5.70465		55	3.7068	58	2.37898	113	3.04289		1.12288e-10	7.06325e-11	8.97991e-11		7.25319e-05	4.5539e-06	6.06313e-05
scaffold_1	e_gw1.1.1604.1	55005	1461	candidate a-glycsoyltransferase related to mannosyltransferases		53	2.59382	38	2.03242	50	2.58695	141	2.4044		69	3.50546	82	4.46118	87	3.61533	238	3.86066		20	1.7465	20	1.0629	40	1.4047		0.000366979	0.000277983	0.000297522		6.61341e-07	4.97805e-09	4.38796e-07
scaffold_1	e_gw1.1.1629.1	53900	1266	unknown protein		0	0	0	0	0	0	0	0		0	0	0	0	1	0.0479563	1	0.0159854		0	0	0	0	0	0		1	NA	0.26407		1	NA	0.427531
scaffold_1	e_gw1.1.1631.1	53605	1428	unknown protein		76	3.80539	52	2.84548	35	1.85272	163	2.83453		121	6.28931	102	5.67751	143	6.07977	366	6.01553		19	1.69751	25	1.35933	44	1.52842		3.05556e-13	1.90796e-13	2.70672e-13		6.71656e-16	2.06886e-21	4.44089e-16
scaffold_1	e_gw1.1.1638.1	53437	1494	RNA polymerase II-associated protein.		18	0.861461	13	0.679944	19	0.961329	50	0.834245		37	1.83822	43	2.28773	49	1.99124	129	2.03906		43	3.67202	17	0.883511	60	2.27777		5.69518e-07	3.41597e-07	4.12501e-07		0.141072	0.10705	0.148786
scaffold_1	e_gw1.1.1655.1	53995	1104	RAI1		32	2.0725	18	1.27404	24	1.64328	74	1.66327		42	2.82375	34	2.44791	50	2.74967	126	2.67378		9	1.04007	9	0.632976	18	0.836521		0.00856228	0.00694089	0.00722042		3.15761e-05	8.34361e-07	2.27863e-05
scaffold_1	e_gw1.1.1660.1	53334	1170	unknown protein		12	0.733347	5	0.333937	14	0.904505	31	0.657263		16	1.01503	6	0.407616	14	0.726476	36	0.716375		14	1.52662	5	0.331816	19	0.929216		1	0.982565	0.98261		0.224313	0.17266	0.219489
scaffold_1	e_gw1.1.1675.1	54195	1311	Cyclin-K , putative		293	15.9801	255	15.1991	174	10.0326	722	13.7373		349	19.7592	341	20.6746	479	22.1826	1169	20.8721		101	9.82893	247	14.6288	348	12.2289		5.66812e-13	4.26086e-13	5.44675e-13		0.00033269	3.83065e-05	0.000287501
scaffold_1	e_gw1.1.1679.1	54391	1236	unknown protein		16	0.925583	8	0.505769	6	0.366946	30	0.599432		48	2.8825	66	4.24435	76	3.73314	190	3.62		5	0.516106	4	0.251278	9	0.383692		6.62599e-25	1.20533e-25	0		1.45878e-16	3.47447e-23	1.11022e-16
scaffold_1	e_gw1.1.1681.1	54089	1353	unknown protein		0	0	0	0	0	0	0	0		0	0	0	0	0	0	0	0		0	0	0	0	0	0		NA	NA	NA		NA	NA	NA
scaffold_1	e_gw1.1.1687.1	53366	1377	Contains Interpro motif profile that suggests similarity to yeast translation initiation protein Sua5p.		90	4.67329	55	3.12111	56	3.07413	201	3.62284		98	5.28248	82	4.73332	111	4.89405	291	4.96995		83	7.6901	96	5.41316	179	6.55163		0.0145804	0.0128986	0.013258		1.76538e-07	8.18419e-09	1.76626e-07
scaffold_1	e_gw1.1.1689.1	54487	1284	unknown protein		44	2.4502	39	2.37345	25	1.47178	108	2.09848		65	3.75746	89	5.50949	87	4.11371	241	4.46022		8	0.7949	5	0.302356	13	0.548628		5.15886e-09	3.1856e-09	3.99947e-09		2.39722e-19	3.10591e-27	0
scaffold_1	e_gw1.1.1703.1	53576	1320	unknown protein		39	2.11254	24	1.42075	37	2.11883	100	1.88404		103	5.79174	120	7.22593	117	5.38135	340	6.133		25	2.41632	31	1.82348	56	2.1199		1.24106e-24	3.07382e-25	0		1.01676e-09	9.85924e-13	7.40965e-10
scaffold_1	e_gw1.1.1704.1	54134	828	unknown protein		0	0	0	0	0	0	0	0		0	0	0	0	0	0	0	0		0	0	0	0	0	0		NA	NA	NA		NA	NA	NA
scaffold_1	e_gw1.1.1709.1	54902	1392	unknown protein		34	1.74644	29	1.62794	29	1.57481	92	1.64973		52	2.77275	47	2.68377	61	2.66054	160	2.70568		8	0.733227	14	0.780913	22	0.75707		0.00156967	0.00141677	0.00149698		1.47104e-06	1.06279e-08	8.99941e-07
scaffold_1	e_gw1.1.1711.1	54596	1299	unknown unknown protein		20	1.10087	19	1.14294	14	0.814681	53	1.0195		60	3.42837	32	1.95806	62	2.89775	154	2.7614		8	0.785721	14	0.836821	22	0.811271		1.17691e-09	5.36687e-10	7.21594e-10		5.29145e-06	5.11761e-08	2.83096e-06
scaffold_1	e_gw1.1.1717.1	53868	1236	NADH:flavin oxidoreductase/NADH oxidase		21	1.21483	29	1.83341	15	0.917364	65	1.32187		34	2.04177	22	1.41478	43	2.11217	99	1.85624		5	0.516106	3	0.188459	8	0.352283		0.0853035	0.0794882	0.0807694		5.5665e-07	1.3976e-09	2.79103e-07
scaffold_1	e_gw1.1.1724.1	54329	1218	unknown protein		186	10.9189	164	10.5215	135	8.37829	485	9.93956		533	32.4807	513	33.4777	707	35.2412	1753	33.7332		62	6.4943	105	6.69354	167	6.59392		1.57279e-130	7.82127e-133	0		4.80136e-90	5.7465e-124	0
scaffold_1	e_gw1.1.1727.1	53964	1224	oxalate decarboxylase		0	0	0	0	1	0.0617572	1	0.0205857		1	0.0606407	0	0	0	0	1	0.0202136		0	0	0	0	0	0		1	0.918684	0.918824		1	NA	0.427531
scaffold_1	e_gw1.1.1729.1	53027	1299	unknown protein, no intron		125	6.88042	92	5.53425	104	6.05192	321	6.15553		149	8.51379	208	12.7274	186	8.69326	543	9.97816		97	9.52687	49	2.92887	146	6.22787		4.45002e-08	3.41282e-08	3.97215e-08		0.000500372	5.8814e-05	0.000423108
scaffold_1	e_gw1.1.173.1	53343	2142	Zinc-dependent metalloprotease, ADAM_fungal subgroup		82	2.73721	71	2.59012	47	1.65862	200	2.32865		677	23.4593	579	21.4855	865	24.5175	2121	23.1541		94	5.59881	112	4.05987	206	4.82934		0	0	0		1.04897e-106	8.63721e-147	0
scaffold_1	e_gw1.1.1733.1	53863	1245	Flavoprotein monooxygenase		0	0	1	0.0627641	0	0	1	0.0209214		0	0	0	0	0	0	0	0		0	0	0	0	0	0		0.464014	NA	0.215262		NA	NA	NA
scaffold_1	e_gw1.1.1734.1	54426	1221	unknown protein		13	0.761275	5	0.319989	3	0.185727	21	0.42233		1	0.0607897	0	0	0	0	1	0.0202632		5	0.522447	1	0.0635913	6	0.293019		2.31751e-06	1.34472e-06	4.75524e-07		0.00208591	0.00106716	0.00113193
scaffold_1	e_gw1.1.1739.1	53125	1077	Mitochondrial substrate carrier		78	5.17837	72	5.22393	102	7.15902	252	5.85377		100	6.89176	74	5.46138	134	7.55385	308	6.63566		38	4.50148	46	3.31631	84	3.9089		0.525177	0.504476	0.505729		0.0122719	0.00371749	0.0108651
scaffold_1	e_gw1.1.1742.1	53402	1155	putative Serine/threonine protein kinase, homologue in A. nidulans is involved in H3-S10 phosphorylation		142	8.79064	126	8.5245	103	6.741	371	8.01871		112	7.19751	124	8.53347	125	6.57063	361	7.43387		39	4.30795	55	3.69738	94	4.00266		0.0215349	0.0201716	0.0203685		0.00215377	0.000348474	0.00172149
scaffold_1	e_gw1.1.1743.1	53961	1200	Aspartyl protease		4	0.238338	5	0.325589	4	0.251969	13	0.271965		19	1.17522	35	2.31832	21	1.06247	75	1.51867		0	0	0	0	0	0		5.20926e-10	1.97508e-10	2.7967e-10		7.98316e-11	8.79646e-14	6.36424e-12
scaffold_1	e_gw1.1.1745.1	53025	1266	SAM-dependent methyltransferase		0	0	1	0.061723	0	0	1	0.0205743		1	0.058629	0	0	0	0	1	0.019543		1	0.100775	0	0	1	0.0503876		1	0.918684	0.918824		0.467153	0.455534	0.490545
scaffold_1	e_gw1.1.1752.1	53499	1191	unknown protein		0	0	0	0	0	0	0	0		0	0	3	0.200215	2	0.101952	5	0.100722		0	0	0	0	0	0		0.0657458	0.0546553	0.0125145		0.333021	0.217081	0.0760386
scaffold_1	e_gw1.1.1760.1	54521	1188	related to human XPA binding protein 1 (XAB1)		191	11.4956	164	10.7872	159	10.1169	514	10.7999		217	13.5578	185	12.3777	266	13.5939	668	13.1765		38	4.08089	28	1.83002	66	2.95545		0.0473163	0.043358	0.0440553		4.08112e-34	9.88214e-47	0
scaffold_1	e_gw1.1.1767.1	54352	1065	unknown protein,		0	0	0	0	1	0.0709773	1	0.0236591		1	0.0696942	0	0	1	0.0570072	2	0.0422338		0	0	1	0.0729061	1	0.0364531		1	0.643927	0.645839		1	0.788034	0.809115
scaffold_1	e_gw1.1.1780.1	54722	1152	unknown protein		51	3.16542	40	2.71324	42	2.75591	133	2.87819		68	4.38129	40	2.7599	53	2.7932	161	3.31147		22	2.43645	44	2.96561	66	2.70103		0.725798	0.68814	0.68899		0.501076	0.434001	0.485513
scaffold_1	e_gw1.1.1786.1	53986	1197	hydrolase, TatD family protein, putative		3	0.179201	10	0.652809	5	0.315751	18	0.382587		8	0.496069	15	0.996055	16	0.81153	39	0.767885		32	3.4107	6	0.389198	38	1.89995		0.0326802	0.0218849	0.0227156		2.95331e-05	6.51188e-06	3.16049e-05
scaffold_1	e_gw1.1.1789.1	53628	1170	histone H3 methyltransferase complex and RNA cleavage factor II complex, subunit SWD2		26	1.58892	36	2.40435	21	1.35676	83	1.78334		43	2.7279	33	2.24189	47	2.43888	123	2.46956		20	2.18088	19	1.2609	39	1.72089		0.0809968	0.0761939	0.0773981		0.427023	0.335609	0.395315
scaffold_1	e_gw1.1.179.1	54670	2136	SWI-SNF complex subunit (Snf5), putative		70	2.34321	60	2.19498	44	1.55711	174	2.03177		103	3.57917	92	3.42352	112	3.18343	307	3.39537		28	1.67242	46	1.67213	74	1.67227		6.95839e-06	5.12442e-06	5.72042e-06		0.000650157	7.94113e-05	0.000562137
scaffold_1	e_gw1.1.1795.1	53526	1209	Zinc-containing alcohol dehydrogenase		2	0.118282	2	0.129266	1	0.0625234	5	0.103357		10	0.613931	13	0.854679	13	0.652824	36	0.707145		0	0	0	0	0	0		4.94609e-06	2.0788e-06	2.48778e-06		1.60053e-05	3.91325e-07	1.93076e-06
scaffold_1	e_gw1.1.1802.1	54198	774	unknown protein, unknown		61	5.63512	69	6.96608	76	7.42235	206	6.67452		225	21.5768	238	24.4412	295	23.1398	758	23.0526		233	38.4063	156	15.6494	389	27.0278		9.88113e-59	8.79372e-60	0		2.85702e-07	1.041e-08	2.6325e-07
scaffold_1	e_gw1.1.181.1	54366	2127	ceramidase, nonlysosomal		33	1.10933	51	1.87363	35	1.24385	119	1.40894		19	0.663028	14	0.523175	29	0.82777	62	0.671324		10	0.599819	14	0.511063	24	0.555441		1.97998e-07	1.74614e-07	1.63872e-07		0.809433	0.832577	0.850846
scaffold_1	e_gw1.1.1818.1	53570	1041	unknown protein		0	0	2	0.150127	1	0.0726136	3	0.074247		2	0.142602	1	0.0763546	1	0.0583214	4	0.092426		1	0.122557	1	0.074587	2	0.0985718		1	0.850023	0.850534		0.664201	0.703773	0.732631
scaffold_1	e_gw1.1.1822.1	54393	888	unknown protein		28	2.25455	23	2.02393	18	1.53225	69	1.93691		36	3.00909	40	3.58041	41	2.80317	117	3.13089		43	6.17793	27	2.36083	70	4.26938		0.012251	0.00998593	0.0103529		0.0021949	0.000599277	0.00189844
scaffold_1	e_gw1.1.1823.1	54962	1047	iron transporter		4	0.273166	1	0.0746335	1	0.0721975	6	0.139999		3	0.212677	4	0.303668	5	0.289936	12	0.26876		2	0.243709	2	0.148319	4	0.196014		0.346497	0.257555	0.260308		1	0.83698	0.855597
scaffold_1	e_gw1.1.1824.1	53468	1050	Similar to Lif1p of Saccharomyces cerevisiae, a protein involved in DNA double strand break repair; physically interacts with DNA ligase 4.		2	0.136193	3	0.223261	3	0.215974	8	0.191809		9	0.636208	11	0.832702	14	0.809502	34	0.759471		2	0.243012	3	0.221843	5	0.232428		0.00029168	0.000179819	0.000204113		0.0473062	0.0124354	0.0315133
scaffold_1	e_gw1.1.1828.1	53669	1086	Mov34/MPN/PAD-1 family protein		140	9.21748	89	6.40384	138	9.60546	367	8.40893		171	11.6872	160	11.7105	225	12.5786	556	11.9921		125	14.6848	107	7.65011	232	11.1675		5.53706e-05	4.47798e-05	4.82085e-05		0.127334	0.0868341	0.126621
scaffold_1	e_gw1.1.1829.1	54227	1047	short-chain dehydrogenase/reductase		10	0.682916	31	2.31364	7	0.505383	48	1.16731		24	1.70142	12	0.911005	33	1.91358	69	1.50867		0	0	1	0.0741595	1	0.0370798		0.26637	0.240092	0.241927		1.44358e-08	2.44329e-12	2.45709e-09
scaffold_1	e_gw1.1.1842.1	54589	846	type 2A phosphatase activator TIP41		14	1.18324	17	1.57021	20	1.78702	51	1.51349		12	1.05283	15	1.40931	18	1.29176	45	1.2513		11	1.65886	10	0.91779	21	1.28833		0.219271	0.18684	0.187272		0.405407	0.333802	0.386495
scaffold_1	e_gw1.1.1843.1	53091	1080	Threonine/serine dehydratases		49	3.24404	34	2.46	33	2.30972	116	2.67125		39	2.68032	40	2.9439	43	2.41726	122	2.68049		44	5.19776	40	2.87574	84	4.03675		0.475369	0.469029	0.469933		1.95516e-05	2.72728e-06	1.96762e-05
scaffold_1	e_gw1.1.1845.1	54226	1140	unknown protein		0	0	0	0	0	0	0	0		13	0.846417	56	3.90454	11	0.585824	80	1.77893		1	0.111914	1	0.0681097	2	0.0900116		2.23951e-22	1.63391e-18	0		4.99499e-09	6.43292e-13	1.31338e-09
scaffold_1	e_gw1.1.1848.1	53859	1029	C-4 sterol methyl oxidase		11	0.764348	2	0.151878	4	0.293842	17	0.403356		20	1.44265	6	0.46347	18	1.06203	44	0.989382		6	0.743915	5	0.377284	11	0.5606		0.00436063	0.00281432	0.00301411		0.288704	0.167834	0.227404
scaffold_1	e_gw1.1.1858.1	53956	1089	protein of MT (methyltransferase) 70 family		77	5.05565	56	4.01828	54	3.7483	187	4.27408		72	4.90739	83	6.0581	87	4.85032	242	5.27194		48	5.62343	56	3.99277	104	4.8081		0.245767	0.240591	0.242135		0.203714	0.156566	0.205764
scaffold_1	e_gw1.1.1864.1	53858	942	unknown protein		14	1.06265	24	1.99086	9	0.722205	47	1.25857		35	2.7578	30	2.53138	54	3.48034	119	2.92317		7	0.948058	12	0.989109	19	0.968583		2.39305e-06	1.54601e-06	1.82548e-06		0.00024558	1.37501e-05	0.000177015
scaffold_1	e_gw1.1.1865.1	54419	861	RNase3 domain-containing protein		32	2.65742	23	2.0874	20	1.75588	75	2.1669		54	4.65518	61	5.63135	79	5.57061	194	5.28572		1	0.148178	12	1.08216	13	0.615169		6.29778e-10	3.63425e-10	4.81994e-10		3.70354e-14	1.03531e-19	1.54321e-14
scaffold_1	e_gw1.1.1884.1	54048	903	unknown protein		12	0.950183	5	0.432676	7	0.585975	24	0.656278		11	0.904172	18	1.58442	16	1.07575	45	1.18811		1	0.141286	1	0.0859856	2	0.113636		0.0542373	0.0492772	0.0505194		0.000101184	9.69409e-07	3.69188e-05
scaffold_1	e_gw1.1.1885.1	54615	1011	unknown protein		6	0.42434	3	0.231873	2	0.149537	11	0.268583		11	0.807584	14	1.10069	11	0.660573	36	0.85628		4	0.504773	2	0.1536	6	0.329187		0.00181282	0.00100436	0.00110171		0.080455	0.021808	0.0476195
scaffold_1	e_gw1.1.1890.1	53952	528	unknown protein, no intron		19	2.57296	24	3.55188	20	2.86329	63	2.99604		61	8.57515	55	8.27971	79	9.0839	195	8.64625		2	0.483263	11	1.6176	13	1.05043		4.57206e-13	2.02283e-13	3.09308e-13		2.45297e-14	7.22435e-20	1.19904e-14
scaffold_1	e_gw1.1.19.1	54954	4134	MRP-type ABC transporter		27	0.46699	28	0.529259	25	0.457129	80	0.484459		205	3.68069	186	3.57626	274	4.02401	665	3.76032		13	0.4012	33	0.619808	46	0.510504		3.26939e-98	6.01657e-100	0		1.48661e-44	3.59944e-62	0
scaffold_1	e_gw1.1.1902.1	53331	933	short chain dehydrogenase/reductase		27	2.06917	12	1.00503	15	1.21529	54	1.42983		492	39.1408	488	41.5742	623	40.5402	1603	40.4184		5	0.683716	3	0.249662	8	0.466689		0	0	0		3.04559e-203	4.50704e-259	0
scaffold_1	e_gw1.1.1903.1	53893	822	unknown protein		251	21.8331	208	19.773	195	17.9321	654	19.8461		415	37.4733	252	24.3677	512	37.8161	1179	33.2191		97	15.0552	238	22.4812	335	18.7682		1.62736e-20	9.70861e-21	0		1.38987e-05	6.91968e-07	1.27668e-05
scaffold_1	e_gw1.1.1906.1	53535	921	v-SNARE Sec20		32	2.4843	31	2.63016	19	1.55942	82	2.22463		41	3.30423	44	3.79734	56	3.69154	141	3.5977		30	4.15575	21	1.77041	51	2.96308		0.00385883	0.00348949	0.00365428		0.935346	0.87647	0.890312
scaffold_1	e_gw1.1.1908.1	54659	921	unknown unknown protein		0	0	0	0	0	0	0	0		9	0.725319	4	0.345213	8	0.527363	21	0.532631		3	0.415575	3	0.252915	6	0.334245		2.15152e-06	4.65076e-06	3.08905e-07		0.669783	0.516047	0.567911
scaffold_1	e_gw1.1.1912.1	53431	720	unknown protein		56	5.56121	52	5.64354	54	5.66931	162	5.62469		41	4.22666	54	5.96139	68	5.73397	163	5.30734		27	4.78431	43	4.63713	70	4.71072		0.221308	0.212811	0.213622		0.301802	0.247271	0.301455
scaffold_1	e_gw1.1.1913.1	53989	855	pfkB family kinase, putative		39	3.26146	34	3.10737	45	3.97846	118	3.4491		74	6.42409	50	4.64826	90	6.3908	214	5.82105		3	0.447654	2	0.181626	5	0.31464		7.04854e-05	5.66824e-05	6.19789e-05		7.6451e-23	2.04502e-32	0
scaffold_1	e_gw1.1.1914.1	54554	678	GTP cyclohydrolase 1		128	13.4988	110	12.6778	119	13.2674	357	13.148		83	9.08645	95	11.1373	133	11.9097	311	10.7112		72	13.5485	57	6.52768	129	10.0381		0.000302609	0.000265937	0.000269384		0.282876	0.224152	0.2783
scaffold_1	e_gw1.1.1923.1	54086	831	short-chain dehydrogenase, putative		25	2.15106	33	3.10308	29	2.63795	87	2.6307		77	6.87758	82	7.8433	101	7.37903	260	7.36664		20	3.07055	8	0.747485	28	1.90902		3.6757e-16	1.53221e-16	2.22045e-16		4.96318e-13	1.19254e-17	2.88769e-13
scaffold_1	e_gw1.1.1928.1	54858	903	unknown protein		49	3.87992	40	3.46141	39	3.26472	128	3.53535		71	5.83602	105	9.24246	84	5.64769	260	6.90872		9	1.27158	21	1.8057	30	1.53864		1.01203e-07	6.74053e-08	8.03347e-08		4.3009e-12	2.10529e-16	2.17137e-12
scaffold_1	e_gw1.1.193.1	53542	1296	GPI-anchored mannosidases		160	8.82732	181	10.9132	109	6.35756	450	8.69938		425	24.3405	317	19.442	496	23.2357	1238	22.3394		59	5.80811	56	3.35503	115	4.58157		2.90114e-62	3.05575e-63	0		1.63699e-65	3.11481e-90	0
scaffold_1	e_gw1.1.1930.1	54550	858	Short-chain dehydrogenase/reductase SDR		7	0.583344	8	0.72859	6	0.528607	21	0.613514		57	4.93098	42	3.89088	59	4.17488	158	4.33225		0	0	3	0.271486	3	0.135743		3.36792e-23	7.53155e-24	0		7.74722e-18	2.54855e-25	0
scaffold_1	e_gw1.1.1931.1	53053	921	unknown protein		13	1.00925	10	0.848439	22	1.80564	45	1.22111		37	2.98187	18	1.55346	25	1.64801	80	2.06111		35	4.84837	52	4.38387	87	4.61612		0.0197913	0.0180447	0.0186429		8.93549e-12	1.45968e-13	7.30194e-12
scaffold_1	e_gw1.1.1936.1	53824	867	unknown secreted protein		24	1.97927	20	1.80257	10	0.871866	54	1.55124		9	0.770494	4	0.366714	16	1.12042	29	0.752542		2	0.294306	12	1.07467	14	0.684489		0.000852671	0.000646767	0.000630345		0.394915	0.369898	0.421104
scaffold_1	e_gw1.1.1938.1	54956	774	unknown protein		10	0.923789	12	1.21149	5	0.488313	27	0.874531		23	2.20563	20	2.05388	24	1.88256	67	2.04736		2	0.329668	2	0.200633	4	0.265151		0.000580396	0.000414222	0.000453745		6.28685e-06	3.06274e-08	2.91745e-06
scaffold_1	e_gw1.1.1943.1	54285	441	unknown protein		28	4.53977	44	7.79641	28	4.79941	100	5.71186		81	13.633	75	13.5179	119	16.3828	275	14.5112		20	5.78601	14	2.46492	34	4.12546		5.37919e-15	2.60002e-15	4.10783e-15		8.44812e-12	6.11051e-16	4.36018e-12
scaffold_1	e_gw1.1.1945.1	53360	804	unknown protein		6	0.533592	4	0.388763	3	0.282055	13	0.40147		57	5.26217	41	4.05335	66	4.98387	164	4.76646		1	0.158683	2	0.193147	3	0.175915		4.98579e-30	1.288e-30	0		1.16352e-18	2.24541e-26	0
scaffold_1	e_gw1.1.1949.1	53562	810	rho4		33	2.91302	39	3.76236	36	3.35959	108	3.34499		37	3.39049	39	3.82706	56	4.19742	132	3.80499		16	2.52013	13	1.24615	29	1.88314		0.697943	0.662143	0.663073		0.0098163	0.00210096	0.0073682
scaffold_1	e_gw1.1.1960.1	54852	900	SYF2 splicing factor		27	2.14504	18	1.56283	20	1.6798	65	1.79589		35	2.8865	28	2.47287	60	4.04751	123	3.13563		32	4.53623	15	1.29408	47	2.91516		0.00123799	0.000950725	0.00101386		0.862906	0.832095	0.850489
scaffold_1	e_gw1.1.1968.1	53186	777	glucuronan lyase A		0	0	0	0	0	0	0	0		0	0	0	0	1	0.0781372	1	0.0260457		0	0	0	0	0	0		1	NA	0.26407		1	NA	0.427531
scaffold_1	e_gw1.1.1977.1	54789	792	Short-chain dehydrogenase/reductase SDR		0	0	0	0	0	0	0	0		0	0	0	0	0	0	0	0		0	0	0	0	0	0		NA	NA	NA		NA	NA	NA
scaffold_1	e_gw1.1.1987.1	54886	717	unknown protein		0	0	0	0	0	0	0	0		0	0	1	0.110858	0	0	1	0.0369527		0	0	0	0	0	0		1	NA	0.26407		1	NA	0.427531
scaffold_1	e_gw1.1.199.1	54870	2109	acetate—CoA ligase		10	0.339029	5	0.185257	3	0.107526	18	0.210604		132	4.64562	156	5.87942	153	4.40447	441	4.9765		6	0.362963	9	0.331344	15	0.347154		4.98756e-94	1.27189e-92	0		1.49135e-41	1.1209e-58	0
scaffold_1	e_gw1.1.1990.1	53080	750	unknown protein		52	4.95742	56	5.83455	28	2.82206	136	4.53801		60	5.93794	41	4.34519	70	5.66651	171	5.31655		51	8.67554	55	5.69397	106	7.18475		0.492375	0.458332	0.459728		4.50987e-05	6.96822e-06	4.63801e-05
scaffold_1	e_gw1.1.2031.1	54926	639	unknown protein		1	0.111896	1	0.122287	0	0	2	0.0780608		1	0.116157	0	0	0	0	1	0.038719		0	0	0	0	0	0		0.600093	0.480792	0.479689		1	NA	0.427531
scaffold_1	e_gw1.1.2055.1	53259	594	CGI121 ( a PRPK (p53-related protein kinase)), putative		16	1.92596	19	2.49947	14	1.7816	49	2.06901		47	5.87296	57	7.62737	55	5.62154	159	6.37396		28	6.01394	30	3.92147	58	4.9677		1.15216e-11	6.3874e-12	9.33909e-12		1	0.917874	0.927087
scaffold_1	e_gw1.1.2059.1	53462	546	unknown protein		40	5.23819	33	4.72282	26	3.59956	99	4.52019		51	6.93304	48	6.98771	64	7.1165	163	7.01241		16	3.73865	29	4.124	45	3.93133		0.00526298	0.00467756	0.00487486		0.0857992	0.0421238	0.0742648
scaffold_1	e_gw1.1.2061.1	53153	507	unknown unknown protein		26	3.66673	13	2.00362	12	1.78913	51	2.4865		33	4.83117	21	3.29229	33	3.95171	87	4.02505		8	2.01312	8	1.22517	16	1.61914		0.0265552	0.0242579	0.0249607		0.00751784	0.00135846	0.00552407
scaffold_1	e_gw1.1.2071.1	53254	519	Signal peptidase Sec11		135	18.5986	92	13.8516	77	11.2148	304	14.555		152	21.7381	231	35.3778	189	22.1092	572	26.4084		45	11.062	91	13.6141	136	12.338		2.43279e-12	1.73189e-12	2.28073e-12		1.61159e-06	3.02847e-08	1.29927e-06
scaffold_1	e_gw1.1.2073.1	54384	414	unknown protein		43	7.42646	59	11.1361	54	9.85967	156	9.47407		140	25.1	104	19.9673	153	22.4373	397	22.5015		21	6.47152	21	3.93852	42	5.20502		2.97003e-18	1.11855e-18	0		1.60953e-19	1.34061e-26	0
scaffold_1	e_gw1.1.2085.1	53561	489	unknown protein		2	0.292439	5	0.79899	2	0.309165	9	0.466865		2	0.303576	6	0.975278	14	1.73819	22	1.00568		5	1.30451	6	0.9527	11	1.12861		0.0702252	0.0464865	0.0479901		0.43381	0.372541	0.423022
scaffold_1	e_gw1.1.2087.1	54686	501	unknown protein		15	2.14076	8	1.24776	16	2.41408	39	1.9342		28	4.14826	31	4.91824	27	3.27194	86	4.11282		13	3.3105	9	1.39482	22	2.35266		0.000617077	0.000494073	0.000535998		0.129785	0.0679215	0.109821
scaffold_1	e_gw1.1.2097.1	54790	387	unknown protein		1	0.184758	3	0.605746	0	0	4	0.263501		0	0	0	0	1	0.15688	1	0.0522934		2	0.659336	0	0	2	0.329668		0.189982	0.125405	0.122427		0.179377	0.132078	0.152483
scaffold_1	e_gw1.1.2108.1	53601	405	Synaptobrevin/VAMP-like protein		97	17.125	89	17.1718	130	24.2637	316	19.5202		135	24.7414	105	20.6073	123	18.4386	363	21.2624		72	22.6812	109	20.8971	181	21.7891		0.969312	0.942547	0.942695		0.00120429	0.000335036	0.00127267
scaffold_1	e_gw1.1.2114.1	53498	285	ubiquitin related modifier 1		23	5.77028	16	4.38688	7	1.85662	46	4.00459		35	9.11526	53	14.7815	32	6.81686	120	10.2379		5	2.23827	4	1.08975	9	1.66401		1.06743e-06	6.63486e-07	7.95029e-07		1.27737e-08	6.6557e-12	6.03139e-09
scaffold_1	e_gw1.1.2116.1	54622	330	unknown protein		0	0	0	0	0	0	0	0		0	0	0	0	0	0	0	0		0	0	0	0	0	0		NA	NA	NA		NA	NA	NA
scaffold_1	e_gw1.1.2118.1	53701	342	unknown protein		104	21.7431	88	20.1065	60	13.2615	252	18.3704		93	20.1838	64	14.8744	89	15.7995	246	16.9526		60	22.3827	70	15.8923	130	19.1375		0.0653676	0.0600887	0.0604971		0.00136081	0.000345111	0.00127048
scaffold_1	e_gw1.1.2129.1	54349	273	Small nuclear ribonucleoprotein RuxF		85	22.2623	91	26.0471	61	16.8902	237	21.7332		174	47.3078	160	46.5847	209	46.4796	543	46.7907		66	30.8439	68	19.3402	134	25.092		9.81411e-20	4.14789e-20	0		1.44662e-05	6.05909e-07	1.27338e-05
scaffold_1	e_gw1.1.2131.1	54052	183	unknown protein		0	0	0	0	0	0	0	0		0	0	0	0	0	0	0	0		0	0	0	0	0	0		NA	NA	NA		NA	NA	NA
scaffold_1	e_gw1.1.225.1	53106	1704	Zn2Cys6 transcriptional regulator		4	0.167843	3	0.137573	3	0.133082	10	0.146166		1	0.0435588	4	0.186585	3	0.106888	8	0.112344		1	0.0748718	2	0.0911327	3	0.0830022		0.484407	0.43667	0.436849		1	0.981966	0.983978
scaffold_1	e_gw1.1.226.1	53684	1521	unknown protein		44	2.06841	38	1.95225	28	1.39155	110	1.80407		112	5.46556	121	6.32328	94	3.75213	327	5.18032		26	2.18088	24	1.22517	50	1.70302		8.05807e-20	3.04917e-20	0		1.66977e-10	6.53961e-14	1.06597e-10
scaffold_1	e_gw1.1.24.1	54283	4188	Shows amino acid sequence similarity to S. cerevisiae Utp18p, a component of the SSU processome required for the biogenesis of 18s rRNA.		127	2.16826	108	2.0151	128	2.31032	363	2.16456		215	3.81046	206	3.90973	261	3.78367	682	3.83462		85	2.5894	75	1.39049	160	1.98995		2.32843e-14	1.56057e-14	2.16493e-14		7.70445e-08	5.25686e-10	5.82921e-08
scaffold_1	e_gw1.1.244.1	54809	1857	bicarbonate transporter		21	0.808577	18	0.757427	7	0.284941	46	0.616982		97	3.87709	97	4.15189	124	4.05405	318	4.02768		8	0.549624	6	0.250872	14	0.400248		3.78184e-43	4.05597e-44	0		1.04344e-27	6.60219e-39	0
scaffold_1	e_gw1.1.252.1	53777	1434	unknown protein		19	0.947367	14	0.762885	14	0.737985	47	0.816079		89	4.60667	95	5.26575	120	5.08055	304	4.98433		3	0.266907	1	0.0541458	4	0.160526		9.72334e-40	1.44474e-40	0		7.55877e-36	1.8623e-49	0
scaffold_1	e_gw1.1.253.1	54335	1956	unknown protein		173	6.32399	125	4.99369	105	4.05779	403	5.12516		499	18.9355	594	24.1381	633	19.6478	1726	20.9072		56	3.65264	61	2.42144	117	3.03704		2.36548e-155	3.67641e-158	0		6.25524e-115	1.73036e-160	0
scaffold_1	e_gw1.1.256.1	53972	1683	ATP-dependent RNA helicase DBP8 (EC 3.6.4.13)		156	6.62757	159	7.38233	111	4.98549	426	6.3318		358	15.7886	295	13.9323	451	16.2694	1104	15.3301		41	3.10805	42	1.93767	83	2.52286		5.49348e-50	9.50351e-51	0		4.1144e-69	4.03477e-96	0
scaffold_1	e_gw1.1.259.1	53611	1785	MSF permease		2	0.0801135	1	0.0437766	1	0.0423478	4	0.0554126		10	0.415822	6	0.267177	12	0.408152	28	0.363717		2	0.142948	0	0	2	0.0714742		6.16393e-05	3.32582e-05	3.83022e-05		0.0117636	0.000735501	0.00426459
scaffold_1	e_gw1.1.277.1	54736	1686	ATP-dependent RNA helicase ded-1		501	21.2468	433	20.0683	504	22.5965	1438	21.3039		649	28.5715	733	34.5567	900	32.4089	2282	31.8457		238	18.0097	276	12.7106	514	15.3601		1.72563e-21	1.05541e-21	0		1.41772e-26	1.6257e-34	0
scaffold_1	e_gw1.1.282.1	54064	1839	mitochondrial ATP-dependent RNA-helicase mrh4		159	6.18201	118	5.01396	159	6.53558	436	5.91051		81	3.26926	70	3.02554	96	3.16934	247	3.15471		17	1.17938	16	0.675541	33	0.927462		6.06262e-20	6.36463e-20	0		8.29786e-10	3.82688e-13	4.63813e-10
scaffold_1	e_gw1.1.284.1	53133	1794	unknown protein		54	2.15221	44	1.91651	58	2.44385	156	2.17086		63	2.60654	64	2.83559	69	2.3351	196	2.59241		12	0.853388	13	0.562645	25	0.708016		0.454517	0.431232	0.432661		2.01367e-08	2.30789e-11	1.00952e-08
scaffold_1	e_gw1.1.306.1	54674	1827	unknown protein		115	4.50063	96	4.10594	90	3.72368	301	4.11009		120	4.87516	151	6.56938	149	4.95139	420	5.46531		66	4.60885	78	3.31489	144	3.96187		0.0123461	0.011647	0.0119619		0.448263	0.371119	0.428437
scaffold_1	e_gw1.1.310.1	53446	1821	Possible homologue of S. cerevisiae RRP9, encoding a protein involved in pre-rRNA processing, associated with U3 snRNP; component of SSU processosome.		38	1.49206	32	1.37316	29	1.20381	99	1.35634		68	2.77169	61	2.6626	98	3.26735	227	2.90055		33	2.31202	15	0.63958	48	1.4758		4.16977e-09	2.78574e-09	3.52034e-09		0.000234077	1.80249e-05	0.000190472
scaffold_1	e_gw1.1.323.1	53172	1671	lariat debranching enzyme domain-containing protein		171	7.31701	122	5.70511	113	5.11176	406	6.04463		188	8.35079	160	7.61079	155	5.63163	503	7.19774		28	2.13781	32	1.48692	60	1.81236		0.302649	0.291755	0.293214		2.00501e-21	4.3529e-29	0
scaffold_1	e_gw1.1.330.1	53647	1266	serine/threonine-protein kinase hal4		42	2.37208	36	2.22203	13	0.776209	91	1.79011		77	4.51443	63	3.95542	74	3.54876	214	4.00621		44	4.43411	34	2.08525	78	3.25968		4.85635e-09	2.74485e-09	3.48481e-09		0.947518	0.899356	0.910633
scaffold_1	e_gw1.1.336.1	54972	1614	MSF permease		2	0.0886014	3	0.145244	0	0	5	0.0779485		1	0.0459878	1	0.0492473	1	0.0376162	3	0.0442838		1	0.0790468	0	0	1	0.0395234		0.4847	0.361404	0.360752		1	0.918059	0.9275
scaffold_1	e_gw1.1.344.1	53939	1689	homolgous to the Y family of DNA polymerases involved in translesion synthesis during DNA repair		148	6.26536	141	6.52334	76	3.40136	365	5.39669		286	12.5685	266	12.5181	280	10.0649	832	11.7171		37	2.79486	55	2.52841	92	2.66163		4.20217e-29	1.34213e-29	0		1.16449e-37	2.4438e-51	0
scaffold_1	e_gw1.1.353.1	53475	1464	MSF permease		8	0.390718	2	0.10675	3	0.154899	13	0.217456		38	1.92659	34	1.84597	48	1.99058	120	1.92104		2	0.174292	1	0.0530362	3	0.113664		8.4942e-20	2.28671e-20	0		4.6329e-13	1.28409e-18	1.09468e-13
scaffold_1	e_gw1.1.355.1	54598	1704	snf5/smarcb1/ini1		61	2.55961	58	2.65974	47	2.08496	166	2.43477		81	3.52827	93	4.3381	83	2.95725	257	3.60787		38	2.84513	34	1.54926	72	2.19719		0.00340083	0.00287867	0.00300234		0.0402201	0.0149825	0.0325265
scaffold_1	e_gw1.1.379.1	54999	1635	Major facilitator superfamily		2	0.0874634	2	0.0955856	3	0.138699	7	0.107249		28	1.27112	17	0.826451	14	0.519863	59	0.872478		3	0.234094	4	0.189957	7	0.212026		5.37674e-10	2.24588e-10	2.96435e-10		0.00198558	0.000119629	0.000999636
scaffold_1	e_gw1.1.388.1	54525	1644	pfam00171, Aldedh, Aldehyde dehydrogenase family		78	3.3924	57	2.70928	63	2.89673	198	2.99947		232	10.4745	289	13.9728	314	11.596	835	12.0144		60	4.65626	91	4.29787	151	4.47706		9.13212e-75	2.55765e-76	0		3.03154e-18	4.4854e-24	0
scaffold_1	e_gw1.1.396.1	53501	1362	unknown protein, no intron		50	2.62486	36	2.06541	34	1.88699	120	2.19242		131	7.13905	90	5.25232	130	5.79489	351	6.06209		26	2.43548	23	1.31119	49	1.87333		1.03981e-20	4.34125e-21	0		1.02527e-12	5.54456e-17	6.26499e-13
scaffold_1	e_gw1.1.403.1	54171	1293	unknown protein		52	2.87554	49	2.96127	31	1.81231	132	2.5497		32	1.83695	22	1.35242	28	1.31474	82	1.50137		15	1.48006	14	0.840704	29	1.16038		9.92903e-06	7.48153e-06	7.30421e-06		0.914997	0.813647	0.834485
scaffold_1	e_gw1.1.415.1	53342	1518	Peroxin-3		225	10.598	188	9.67757	181	9.01313	594	9.76291		424	20.7319	386	20.2116	479	19.1577	1289	20.0338		84	7.05984	132	6.75174	216	6.90579		2.96152e-39	8.05437e-40	0		7.17357e-32	2.00813e-42	0
scaffold_1	e_gw1.1.421.1	53238	1473	GPCR, secretin like		7	0.339789	7	0.371343	8	0.410541	22	0.373891		103	5.19016	106	5.71991	92	3.79196	301	4.90068		27	2.33856	22	1.15967	49	1.74911		1.25828e-55	3.77106e-56	0		7.77585e-09	1.13653e-11	4.69286e-09
scaffold_1	e_gw1.1.427.1	54564	1272	pfam01619, Pro_dh, Proline dehydrogenase aligned		185	10.3992	148	9.09191	108	6.41809	441	8.63639		181	10.5618	160	9.99814	212	10.1188	553	10.2262		6	0.601799	12	0.7325	18	0.66715		0.203412	0.196317	0.197705		1.1364e-52	3.73448e-74	0
scaffold_1	e_gw1.1.433.1	54461	1437	Permease of the major facilitator superfamily		2	0.0995147	4	0.217512	1	0.0526032	7	0.12321		0	0	0	0	0	0	0	0		2	0.177566	5	0.270164	7	0.223865		0.00463149	0.00703111	0.00104293		0.000104702	0.000191989	1.85877e-05
scaffold_1	e_gw1.1.438.1	53168	1359	Cytochrome P450, putative		0	0	0	0	0	0	0	0		0	0	0	0	1	0.0446745	1	0.0148915		1	0.0938789	0	0	1	0.0469395		1	NA	0.26407		0.467153	0.455534	0.490545
scaffold_1	e_gw1.1.447.1	54768	1554	unknown protein		35	1.61039	38	1.91079	40	1.94571	113	1.8223		725	34.6284	646	33.0421	840	32.8176	2211	33.4961		79	6.4858	138	6.89512	217	6.69046		0	0	0		4.4527e-110	2.32452e-151	0
scaffold_1	e_gw1.1.458.1	53373	1587	CAIB/BAIF family enzyme		5	0.225272	1	0.0492384	6	0.285787	12	0.186766		8	0.374161	9	0.450767	11	0.420818	28	0.415249		1	0.0803916	0	0	1	0.0401958		0.0397627	0.0330603	0.0342276		0.0025159	5.45242e-05	0.000679218
scaffold_1	e_gw1.1.46.1	53558	3618	MDR-type ABC transporters		19	0.375491	15	0.323969	11	0.229823	45	0.309761		22	0.451336	12	0.263632	22	0.369176	56	0.361381		2	0.070526	2	0.0429215	4	0.0567237		0.765021	0.708615	0.709461		0.000113516	1.80267e-06	5.30705e-05
scaffold_1	e_gw1.1.48.1	54683	3723	oxysterol binding protein, contains an Ankyrin and a Pleckstrin-homology related domain		652	12.5219	475	9.96967	513	10.4158	1640	10.9691		633	12.6199	572	12.2121	841	13.7146	2046	12.8488		179	6.13405	193	4.02511	372	5.07958		0.0207647	0.0196284	0.0200091		3.29821e-42	7.57802e-56	0
scaffold_1	e_gw1.1.480.1	53267	1449	unknown protein, only in fungi		15	0.740179	15	0.808916	20	1.04335	50	0.864149		123	6.30061	148	8.11857	171	7.16484	442	7.19467		11	0.968527	14	0.750193	25	0.85936		6.32017e-68	4.29941e-69	0		8.13201e-34	2.55875e-47	0
scaffold_1	e_gw1.1.494.1	53567	1410	glutathione reductase		209	10.5984	225	12.4694	195	10.454	629	11.1739		208	10.9494	195	10.9926	299	12.8745	702	11.6055		228	20.6302	265	14.5929	493	17.6115		0.545465	0.530226	0.531213		2.34797e-26	1.87873e-31	0
scaffold_1	e_gw1.1.509.1	54632	1377	MSF permease		6	0.311553	5	0.283737	14	0.768534	25	0.454608		239	12.8828	221	12.7569	248	10.9344	708	12.1914		4	0.370607	15	0.845806	19	0.608207		2.57635e-154	1.74631e-150	0		6.77822e-71	9.12917e-100	0
scaffold_1	e_gw1.1.518.1	54166	1341	Cytochrome P450		17	0.90643	13	0.757522	12	0.676428	42	0.780126		94	5.20289	98	5.80876	110	4.98016	302	5.3306		7	0.665973	5	0.289504	12	0.477739		6.42614e-42	5.87918e-43	0		2.06455e-27	1.39799e-38	0
scaffold_1	e_gw1.1.548.1	54458	1272	unknown protein		100	5.62117	91	5.59029	59	3.50618	250	4.90588		292	17.0389	269	16.8094	376	17.9465	937	17.2649		15	1.5045	30	1.83125	45	1.66787		1.15459e-73	4.4202e-75	0		7.14544e-76	8.08433e-107	0
scaffold_1	e_gw1.1.549.1	52960	1440	unknown protein		12	0.595844	5	0.271324	2	0.104987	19	0.324052		6	0.309268	4	0.220792	3	0.126485	13	0.218848		1	0.0885983	3	0.16176	4	0.125179		0.158076	0.141587	0.141367		1	0.710483	0.743416
scaffold_1	e_gw1.1.550.1	54160	1344	most GliI [Aspergillus fumigatus]		0	0	1	0.0581408	0	0	1	0.0193803		0	0	0	0	0	0	0	0		0	0	0	0	0	0		0.464014	NA	0.215262		NA	NA	NA
scaffold_1	e_gw1.1.553.1	53796	1386	unknown protein		19	0.980177	14	0.789306	25	1.36347	58	1.04432		35	1.87435	38	2.17925	28	1.22652	101	1.76004		14	1.2887	13	0.728272	27	1.00849		0.0134933	0.0110018	0.0114088		0.136625	0.078151	0.12226
scaffold_1	e_gw1.1.556.1	53434	1395	major facilitator superfamily transporter		2	0.102511	2	0.11203	1	0.0541869	5	0.0895761		0	0	1	0.0569786	2	0.0870432	3	0.0480073		0	0	0	0	0	0		0.4847	0.361404	0.360752		0.568336	NA	0.169364
scaffold_1	e_gw1.1.56.1	53659	3468	related to Drosophila TIMELESS, putatively involved in circadian rhythm control		83	1.71125	71	1.59978	65	1.41678	219	1.57594		135	2.88935	171	3.91925	169	2.9586	475	3.25574		28	1.03007	30	0.67167	58	0.85087		2.07826e-15	1.13351e-15	1.66533e-15		7.78403e-20	8.56683e-27	0
scaffold_1	e_gw1.1.560.1	54260	1281	potential indoleamine 2,3-dioxygenase		8	0.446534	8	0.488002	3	0.177028	19	0.370521		72	4.17186	136	8.43871	53	2.51192	261	5.04083		1	0.0995952	0	0	1	0.0497976		1.92983e-48	5.51477e-49	0		2.65591e-34	3.18401e-43	0
scaffold_1	e_gw1.1.564.1	54454	1272	26S proteasome regulatory complex subunit Rpn6		176	9.89326	124	7.61754	177	10.5185	477	9.34311		134	7.81922	117	7.31114	166	7.92319	417	7.68452		99	9.92969	73	4.45604	172	7.19287		3.61671e-05	3.09838e-05	3.15151e-05		0.227882	0.181328	0.233299
scaffold_1	e_gw1.1.565.1	52956	1356	3'-5' exonuclease		87	4.58747	80	4.6101	68	3.79069	235	4.32942		175	9.57909	231	13.5406	208	9.31285	614	10.8109		11	1.03495	20	1.14521	31	1.09008		7.2766e-29	1.99082e-29	0		5.18137e-49	5.57306e-69	0
scaffold_1	e_gw1.1.572.1	53430	1272	Flavoprotein monooxygenase,		6	0.33727	2	0.122864	3	0.17828	11	0.212805		17	0.991991	16	0.999814	11	0.525031	44	0.838945		4	0.4012	6	0.36625	10	0.383725		6.33963e-05	3.70827e-05	4.31115e-05		0.218897	0.0940748	0.144158
scaffold_1	e_gw1.1.580.1	54450	1176	mRNA capping enzyme		247	15.0177	202	13.4222	143	9.19174	592	12.5439		203	12.8125	199	13.4503	218	11.2546	620	12.5058		27	2.92917	37	2.44291	64	2.68604		0.0893261	0.0877271	0.0883687		2.02398e-30	1.22051e-41	0
scaffold_1	e_gw1.1.582.1	53529	1224	low-temperature viability protein ltv1, putative		44	2.57031	58	3.70277	31	1.91447	133	2.72918		63	3.82037	54	3.5067	66	3.27372	183	3.5336		30	3.127	27	1.71276	57	2.41988		0.128018	0.12183	0.123193		0.275837	0.192119	0.24986
scaffold_1	e_gw1.1.586.1	53731	1224	candidate membrane-bound b-glycosidase		395	23.0744	293	18.7054	315	19.4535	1003	20.4111		267	16.1911	257	16.6893	351	17.4102	875	16.7635		84	8.75559	120	7.61226	204	8.18392		1.274e-09	1.17579e-09	1.21791e-09		5.99289e-10	1.0728e-12	5.07066e-10
scaffold_1	e_gw1.1.61.1	52979	3213	unknown protein		87	1.93608	74	1.79971	71	1.67038	232	1.80206		190	4.38923	183	4.52717	254	4.79957	627	4.57199		48	1.90598	44	1.0633	92	1.48464		2.37224e-31	6.77225e-32	0		3.06442e-20	5.68137e-27	0
scaffold_1	e_gw1.1.615.1	53673	1176	NADP:D-xylose dehydrogenase [Hypocrea jecorina]		156	9.48487	141	9.36898	128	8.22757	425	9.02714		1463	92.3385	1547	104.561	1803	93.0824	4813	96.6606		10	1.08488	23	1.51857	33	1.30172		0	0	0		0	0	0
scaffold_1	e_gw1.1.618.1	53302	1236	unknown protein		164	9.48723	140	8.85095	87	5.32071	391	7.8863		436	26.1827	408	26.2378	527	25.8864	1371	26.1023		47	4.8514	104	6.53324	151	5.69232		9.98966e-99	2.00378e-100	0		2.48039e-61	8.8111e-84	0
scaffold_1	e_gw1.1.622.1	54128	1146	COG1171, IlvA, Threonine dehydratase		38	2.3709	31	2.11377	42	2.77034	111	2.41834		52	3.36794	40	2.77435	61	3.23165	153	3.12465		15	1.66991	17	1.1518	32	1.41086		0.174495	0.153196	0.1547		0.00274433	0.000344218	0.00184785
scaffold_1	e_gw1.1.623.1	54694	1134	aryl-alcohol dehydrogenases		699	44.0736	661	45.5479	679	45.2611	2039	44.9609		86	5.629	70	4.90649	83	4.44369	239	4.99306		7	0.78754	9	0.61623	16	0.701885		0	0	0		3.68351e-17	6.29163e-24	0
scaffold_1	e_gw1.1.635.1	53862	996	WD40 repeat-containing protein		1	0.0717885	0	0	0	0	1	0.0239295		1	0.0745224	0	0	3	0.182869	4	0.0857972		0	0	0	0	0	0		0.381458	0.213604	0.217492		0.579868	NA	0.112547
scaffold_1	e_gw1.1.638.1	53500	1020	unknown protein		8	0.560795	8	0.612873	9	0.666978	25	0.613548		47	3.42014	48	3.74048	58	3.45229	153	3.53763		6	0.750479	4	0.30449	10	0.527485		5.46774e-20	1.63095e-20	0		1.79183e-11	4.11481e-16	6.07947e-12
scaffold_1	e_gw1.1.643.1	54893	837	unknown protein		5	0.427128	5	0.466794	9	0.812804	19	0.568909		31	2.74905	20	1.89929	22	1.59579	73	2.08138		11	1.6767	13	1.20596	24	1.44133		4.96698e-07	2.07031e-07	2.61204e-07		0.731532	0.566843	0.61267
scaffold_1	e_gw1.1.649.1	54157	942	unknown protein		141	10.7024	140	11.6134	91	7.30229	372	9.87269		202	15.9165	233	19.6603	260	16.7572	695	17.4447		70	9.48058	68	5.60495	138	7.54276		2.64112e-14	1.63272e-14	2.25375e-14		1.22866e-12	2.09024e-16	9.67337e-13
scaffold_1	e_gw1.1.653.1	54991	1110	Short-chain dehydrogenase/reductase SDR		291	18.7449	271	19.0777	207	14.0967	769	17.3064		792	52.96	804	57.5731	964	52.727	2560	54.42		96	11.0341	246	17.2078	342	14.1209		1.55576e-170	2.11182e-173	0		2.70713e-89	6.9263e-121	0
scaffold_1	e_gw1.1.659.1	54256	1161	RNA recognition domain-containing protein		4	0.246344	3	0.201915	1	0.0651083	8	0.171123		4	0.255725	12	0.821552	5	0.261467	21	0.446248		4	0.439557	2	0.133755	6	0.286656		0.0607424	0.0363958	0.0377445		0.669783	0.516047	0.567911
scaffold_1	e_gw1.1.664.1	53596	1215	unknown protein		146	8.59193	132	8.48942	130	8.0879	408	8.38975		337	20.5873	351	22.9624	487	24.335	1175	22.6282		51	5.35527	37	2.3645	88	3.85989		8.24044e-64	5.80402e-65	0		8.72615e-74	1.81354e-102	0
scaffold_1	e_gw1.1.666.1	54723	831	Peptidoglycan-binding LysM domain		0	0	0	0	0	0	0	0		0	0	0	0	0	0	0	0		1	0.153528	0	0	1	0.0767638		NA	NA	NA		0.270036	NA	0.105631
scaffold_1	e_gw1.1.670.1	53495	1119	unknown protein, no intron		36	2.30031	37	2.58376	31	2.09411	104	2.32606		35	2.32158	43	3.05439	51	2.76706	129	2.71434		22	2.5083	19	1.31837	41	1.91334		0.599902	0.587286	0.588416		0.437296	0.331337	0.391092
scaffold_1	e_gw1.1.679.1	54448	1065	Deoxyhypusine synthase, catalyzes formation of deoxyhypusine, the first step in hypusine biosynthesis; triggers posttranslational hypusination of translation elongation factor eIF-5A and regulates its intracellular levels.		172	11.5476	145	10.639	87	6.17502	404	9.45387		198	13.7994	172	12.837	230	13.1116	600	13.2494		18	2.15631	42	3.06206	60	2.60918		8.61797e-05	7.86832e-05	8.41672e-05		2.23041e-30	1.16849e-41	0
scaffold_1	e_gw1.1.683.1	53220	1032	unknown protein		25	1.73211	19	1.43865	26	1.90442	70	1.69172		37	2.66114	39	3.0038	47	2.76501	123	2.80998		6	0.741753	8	0.601899	14	0.671826		0.00482104	0.00422202	0.00441862		1.77012e-06	1.2146e-08	1.12302e-06
scaffold_1	e_gw1.1.71.1	53079	3228	NADP/FAD dependent oxidoreductase		89	1.97138	74	1.79134	54	1.26453	217	1.67575		279	6.41529	459	11.3023	319	5.99979	1057	7.90578		38	1.50189	42	1.01025	80	1.25607		4.44839e-108	3.81264e-110	0		5.41001e-66	1.18112e-91	0
scaffold_1	e_gw1.1.721.1	54761	1152	unknown protein, cupin region		0	0	1	0.067831	0	0	1	0.0226103		0	0	0	0	0	0	0	0		0	0	0	0	0	0		0.464014	NA	0.215262		NA	NA	NA
scaffold_1	e_gw1.1.725.1	54961	990	unknown protein		99	7.15013	55	4.34118	61	4.65761	215	5.38298		146	10.9462	127	10.1966	162	9.93479	435	10.3592		63	8.11882	61	4.78419	124	6.4515		5.92985e-12	3.91565e-12	5.21039e-12		0.0100432	0.00287796	0.00877202
scaffold_1	e_gw1.1.758.1	54890	939	unknown protein		48	3.65502	40	3.3287	22	1.77103	110	2.91825		179	14.1492	163	13.7977	200	12.9313	542	13.6261		18	2.44565	15	1.24034	33	1.84299		8.25938e-57	5.82078e-58	0		1.87939e-39	2.93599e-55	0
scaffold_1	e_gw1.1.762.1	53665	630	unknown protein		0	0	0	0	0	0	0	0		2	0.235633	1	0.126167	0	0	3	0.1206		0	0	0	0	0	0		0.253885	NA	0.0530644		0.568336	NA	0.169364
scaffold_1	e_gw1.1.763.1	54223	939	short-chain dehydrogenase/reductase,		11	0.837608	11	0.915393	9	0.724512	31	0.825838		31	2.45043	27	2.28552	19	1.22848	77	1.98814		2	0.271739	4	0.330756	6	0.301248		0.000216991	0.000151229	0.000167835		9.6391e-06	5.99808e-08	4.35227e-06
scaffold_1	e_gw1.1.769.1	53492	882	unknown protein		335	27.1575	328	29.0593	300	25.7112	963	27.3093		161	13.5489	154	13.8784	200	13.767	515	13.7314		57	8.24506	72	6.33837	129	7.29172		1.4137e-47	1.894e-47	0		5.15342e-05	2.63433e-06	3.93168e-05
scaffold_1	e_gw1.1.771.1	53187	996	UreD urease accessory protein		19	1.36398	12	0.941461	13	0.986627	44	1.09736		24	1.78854	12	0.957653	41	2.49921	77	1.74847		14	1.79331	12	0.935482	26	1.3644		0.0285788	0.024831	0.0255665		0.740202	0.646863	0.685196
scaffold_1	e_gw1.1.777.1	54514	1026	unknown protein		40	2.78758	30	2.28483	25	1.84188	95	2.30476		43	3.11076	57	4.41584	57	3.37292	157	3.63318		39	4.84959	19	1.43787	58	3.14373		0.00649634	0.00506999	0.00528117		1	0.992024	0.992918
scaffold_1	e_gw1.1.793.1	54511	906	unknown protein, contains BTB/POZ domain (=protein binding)		412	32.5149	401	34.5857	520	43.3854	1333	36.8287		6053	495.894	7864	689.924	7541	505.335	21458	563.718		356	50.1314	323	27.6814	679	38.9064		0	0	0		0	0	0
scaffold_1	e_gw1.1.8.1	53226	6165	unknown protein		1067	12.375	1083	13.727	879	10.7777	3029	12.2932		1209	14.5559	1187	15.304	1471	14.4863	3867	14.7821		294	6.08418	582	7.32999	876	6.70708		3.62969e-05	3.40412e-05	3.60998e-05		4.59399e-43	3.69947e-56	0
scaffold_1	e_gw1.1.800.1	53123	948	dihydrodipicolinate synthase, putative		64	4.82709	80	6.5942	81	6.45871	225	5.96		105	8.22104	107	8.97143	126	8.0694	338	8.42062		69	9.28599	106	8.68183	175	8.98391		0.00232113	0.00200557	0.002094		0.000403676	8.34898e-05	0.00040072
scaffold_1	e_gw1.1.814.1	53428	834	SAM-dependent metyhltransferase		4	0.342932	1	0.0936946	1	0.0906364	6	0.175754		22	1.95795	20	1.90612	21	1.52874	63	1.7976		1	0.152975	0	0	1	0.0764877		1.38896e-11	5.55365e-12	7.01539e-12		9.88877e-08	2.80157e-11	1.56078e-08
scaffold_1	e_gw1.1.821.1	53888	900	pirin		2	0.158892	2	0.173647	1	0.0839898	5	0.138843		10	0.824714	7	0.618218	4	0.269834	21	0.570922		1	0.141757	2	0.172544	3	0.157151		0.00536772	0.00343632	0.00372155		0.164864	0.0442727	0.0837718
scaffold_1	e_gw1.1.828.1	53728	870	inorganic pyrophosphatase		143	11.7525	81	7.27522	95	8.25417	319	9.09397		137	11.6882	134	12.2425	170	11.8634	441	11.9314		299	43.847	105	9.37095	404	26.609		0.0147942	0.0137559	0.0141067		8.77526e-38	2.05757e-44	0
scaffold_1	e_gw1.1.840.1	53525	840	unknown unknown protein (tyrosin phosphatase domain)		64	5.44772	44	4.09311	48	4.31947	156	4.6201		44	3.88794	50	4.73126	57	4.11978	151	4.24633		23	3.4933	28	2.58817	51	3.04073		0.122692	0.121016	0.121589		0.634553	0.522306	0.571295
scaffold_1	e_gw1.1.854.1	53818	864	ABC transporter superfamily?!		8	0.662049	5	0.452206	1	0.0874893	14	0.400582		14	1.20271	9	0.827971	12	0.843231	35	0.95797		9	1.32897	12	1.0784	21	1.20369		0.0142485	0.0101113	0.0106401		0.096316	0.0588174	0.0872436
scaffold_1	e_gw1.1.859.1	54583	822	unknown protein		3	0.260954	2	0.190125	0	0	5	0.150359		8	0.722377	9	0.870276	16	1.18175	33	0.924802		3	0.465626	3	0.283376	6	0.374501		2.38986e-05	9.74774e-06	1.14881e-05		0.146928	0.0455635	0.0833995
scaffold_1	e_gw1.1.86.1	53949	3123	unknown protein		0	0	0	0	0	0	0	0		0	0	0	0	0	0	0	0		1	0.0408522	0	0	1	0.0204261		NA	NA	NA		0.270036	NA	0.105631
scaffold_1	e_gw1.1.877.1	53660	756	HIT domain-containing protein		34	3.21567	31	3.20421	15	1.49982	80	2.6399		112	10.9962	93	9.77794	129	10.3597	334	10.3779		10	1.68759	17	1.74599	27	1.71679		1.3647e-30	2.84994e-31	0		8.18329e-21	9.87366e-29	0
scaffold_1	e_gw1.1.895.1	54784	828	unknown protein		0	0	0	0	0	0	0	0		0	0	0	0	0	0	0	0		2	0.308168	0	0	2	0.154084		NA	NA	NA		0.0729195	NA	0.0221139
scaffold_1	e_gw1.1.896.1	53286	864	3' exoribonuclease family protein		76	6.28947	87	7.86839	89	7.78655	252	7.3148		122	10.4807	124	11.4076	114	8.01069	360	9.96634		72	10.6318	83	7.45895	155	9.04537		0.00949003	0.00902856	0.0092983		0.123777	0.0800695	0.117975
scaffold_1	e_gw1.1.902.1	53395	627	unknown protein		21	2.39478	25	3.11568	31	3.73734	77	3.0826		56	6.62928	48	6.08499	66	6.3908	170	6.36836		12	2.44175	22	2.72439	34	2.58307		1.43219e-06	9.29576e-07	1.08713e-06		0.000656142	5.72441e-05	0.000474047
scaffold_1	e_gw1.1.914.1	54616	852	unknown protein		142	11.9169	173	15.8667	82	7.27517	397	11.6863		143	12.4578	67	6.2506	176	12.5416	386	10.4167		27	4.04308	49	4.4655	76	4.25429		0.0163471	0.0157977	0.0159625		1.02618e-07	5.88214e-10	7.58514e-08
scaffold_1	e_gw1.1.934.1	54819	690	unknown protein		12	1.2435	6	0.679489	9	0.985967	27	0.969652		11	1.18329	6	0.691176	10	0.879893	27	0.918118		4	0.739603	6	0.675174	10	0.707388		0.682706	0.595778	0.596414		1	0.997118	0.997441
scaffold_1	e_gw1.1.953.1	54444	639	unknown protein		5	0.559478	3	0.36686	0	0	8	0.30878		27	3.13624	30	3.7317	32	3.04038	89	3.30277		4	0.798632	4	0.486041	8	0.642336		4.28447e-16	1.19147e-16	1.11022e-16		5.66738e-06	4.16007e-08	3.1402e-06
scaffold_1	e_gw1.1.959.1	53722	846	unknown protein		5	0.422585	5	0.461828	5	0.446754	15	0.443722		10	0.877355	31	2.91258	19	1.36352	60	1.71782		17	2.56369	26	2.38625	43	2.47497		2.36194e-06	1.45809e-06	1.78592e-06		0.00120147	0.000405266	0.0012651
scaffold_1	e_gw1.1.962.1	53981	633	unknown protein		176	19.8803	128	15.8011	110	13.1358	414	16.2724		62	7.26999	65	8.16199	84	8.05665	211	7.82954		52	10.4806	44	5.39713	96	7.93888		2.33492e-23	2.2956e-23	0		0.0947957	0.0639585	0.0972794
scaffold_1	e_gw1.1.966.1	54181	777	siroheme synthase		244	22.4534	233	23.4323	173	16.8304	650	20.9054		190	18.1501	189	19.3342	222	17.3465	601	18.2769		86	14.121	133	13.2906	219	13.7058		9.02123e-05	8.15772e-05	8.32964e-05		0.875031	0.829301	0.848268
scaffold_1	e_gw1.1.969.1	53815	687	isochorismatase family hydrolase, putative		99	10.3037	96	10.9193	53	5.8316	248	9.0182		44	4.75381	37	4.28086	55	4.86054	136	4.63174		30	5.57124	34	3.84269	64	4.70697		9.55426e-13	8.80569e-13	7.96807e-13		0.111787	0.0810957	0.117935
scaffold_1	e_gw1.1.975.1	53721	666	DNA replication complex GINS protein SLD5, putative		120	12.8831	74	8.68236	56	6.35598	250	9.30715		268	29.868	298	35.5654	305	27.8038	871	31.0791		79	15.1335	177	20.6354	256	17.8845		7.51504e-63	5.77914e-64	0		0.00112584	0.000176203	0.000960206
scaffold_1	e_gw1.1.977.1	54850	537	AT DNA binding protein, putative		15	1.99724	13	1.89169	14	1.97071	42	1.95321		41	5.66703	45	6.66077	45	5.08765	131	5.80515		7	1.66307	14	2.02426	21	1.84367		2.46068e-09	1.38464e-09	1.85402e-09		0.000156402	5.50518e-06	8.85896e-05
scaffold_1	e_gw1.1.980.1	53046	642	Endoplasmic reticulum vesicle protein, Erv25		303	33.7459	313	38.0969	233	27.434	849	33.0923		411	47.5174	506	62.6472	442	41.799	1359	50.6545		141	28.0202	245	29.6309	386	28.8256		5.23478e-14	3.70802e-14	4.82947e-14		3.02613e-06	9.49395e-08	2.71161e-06
scaffold_1	e_gw1.1.982.1	54179	663	Contains Interpro domains corresponding to glutathione S-transferase and ribosomal protein S15.		0	0	0	0	0	0	0	0		0	0	0	0	0	0	0	0		0	0	0	0	0	0		NA	NA	NA		NA	NA	NA
scaffold_1	e_gw1.1.997.1	52976	669	nucleolar RNA binding protein NifK		19	2.03068	22	2.56967	35	3.95467	76	2.85167		46	5.10361	41	4.87129	45	4.08381	132	4.68624		12	2.28846	11	1.27667	23	1.78257		0.00432346	0.00385014	0.00403046		0.000389102	2.74591e-05	0.000287436
scaffold_10	e_gw1.10.107.1	62502	1638	MSF transporter		2	0.0873032	2	0.0954106	2	0.0922964	6	0.0916701		88	3.98763	85	4.12469	110	4.07716	283	4.06316		2	0.155777	5	0.237012	7	0.196394		2.84347e-67	8.91188e-64	0		1.11008e-29	8.79397e-42	0
scaffold_10	e_gw1.10.113.1	62380	1704	MSF permease (galactose permease ?)		445	18.6726	297	13.6197	305	13.53	1047	15.2741		137	5.96756	92	4.29145	134	4.77435	363	5.01112		141	10.5569	163	7.42731	304	8.99211		3.10963e-100	2.38087e-99	0		1.36433e-24	5.41026e-29	0
scaffold_10	e_gw1.10.118.1	62685	2028	Component of oligomeric golgi complex Cog6/Sec37		263	9.2726	306	11.7905	243	9.05748	812	10.0402		417	15.2621	419	16.4222	498	14.9087	1334	15.531		159	10.0027	267	10.2225	426	10.1126		1.20175e-15	8.55424e-16	1.11022e-15		0.00786037	0.00244622	0.00746312
scaffold_10	e_gw1.10.125.1	62622	1449	Zn2Cys6 transcriptional regulator		5	0.246726	12	0.647133	9	0.469508	26	0.454456		73	3.73939	68	3.73015	88	3.68717	229	3.7189		3	0.264144	3	0.160756	6	0.21245		8.83243e-36	1.36444e-36	0		6.57347e-24	1.11474e-33	0
scaffold_10	e_gw1.10.128.1	62171	1692	MSF transporter		0	0	0	0	0	0	0	0		2	0.0877355	2	0.0939541	8	0.287057	12	0.156249		5	0.377014	0	0	5	0.188507		0.000661757	0.00077413	0.000109376		0.788562	0.803774	0.824592
scaffold_10	e_gw1.10.129.1	62231	1467	Cytochrome P450 CYP3/CYP5/CYP6/CYP9 subfamilies		97	4.72776	63	3.35576	57	2.93707	217	3.67353		130	6.57747	117	6.33931	149	6.16645	396	6.36108		44	3.82657	33	1.74662	77	2.7866		4.07051e-08	2.95814e-08	3.49405e-08		4.48549e-08	1.7978e-10	3.12436e-08
scaffold_10	e_gw1.10.137.1	62230	1530	esterase/lipase		91	4.25269	78	3.98367	47	2.32207	216	3.51948		1279	62.0476	786	40.8336	1720	68.2521	3785	57.0444		131	10.9236	273	13.8543	404	12.389		0	0	0		5.43931e-172	5.96958e-236	0
scaffold_10	e_gw1.10.144.1	62169	1383	protein kinase		46	2.37821	34	1.92104	38	2.07697	118	2.12541		55	2.9518	47	2.70123	67	2.94125	169	2.86476		33	3.04424	33	1.8527	66	2.44847		0.0758557	0.0704267	0.0715221		0.713525	0.675995	0.709981
scaffold_10	e_gw1.10.147.1	62352	1443	unknown protein		95	4.70729	117	6.33578	127	6.65283	339	5.89863		168	8.6415	197	10.8514	207	8.70929	572	9.40073		79	6.98471	70	3.76656	149	5.37564		2.2214e-08	1.79916e-08	2.1057e-08		9.34632e-05	6.88603e-06	8.0925e-05
scaffold_10	e_gw1.10.152.1	62168	1296	DHHC zinc finger domain-containing protein		121	6.67566	106	6.39118	106	6.18258	333	6.41647		115	6.58626	107	6.56243	144	6.74585	366	6.63151		56	5.51278	86	5.15237	142	5.33258		0.519285	0.51086	0.511833		0.617673	0.589414	0.631162
scaffold_10	e_gw1.10.155.1	62351	1407	unknown protein		276	14.0258	202	11.2186	170	9.13321	648	11.4592		463	24.4249	471	26.608	544	23.4738	1478	24.8356		96	8.70492	93	5.13219	189	6.91855		1.3186e-50	2.55631e-51	0		2.14951e-55	5.16392e-75	0
scaffold_10	e_gw1.10.201.1	62333	987	unknown protein		0	0	0	0	1	0.0765864	1	0.0255288		0	0	1	0.0805321	0	0	1	0.026844		1	0.129262	1	0.0786677	2	0.103965		1	0.918684	0.918824		0.179377	0.132078	0.152483
scaffold_10	e_gw1.10.207.1	62704	1074	candidate, glycoside hydrolase family 18, intracellular		23	1.53122	12	0.873087	8	0.56306	43	0.989122		35	2.41885	41	3.03435	51	2.883	127	2.77874		6	0.712746	5	0.361476	11	0.537111		1.93169e-08	1.10366e-08	1.42271e-08		3.9658e-08	2.7277e-11	1.53642e-08
scaffold_10	e_gw1.10.213.1	62577	975	unknown protein		53	3.88674	42	3.36609	33	2.55846	128	3.27043		108	8.22177	111	9.04908	147	9.1536	366	8.80815		34	4.449	32	2.54835	66	3.49867		9.71856e-21	3.66892e-21	0		7.46769e-09	1.79258e-11	5.91883e-09
scaffold_10	e_gw1.10.215.1	62702	1008	unknown protein		28	1.98615	41	3.17836	32	2.39971	101	2.52141		73	5.37537	83	6.54491	95	5.72192	251	5.88073		18	2.27824	16	1.23246	34	1.75535		1.46194e-11	7.66102e-12	1.06217e-11		7.88355e-10	4.29453e-13	4.97694e-10
scaffold_10	e_gw1.10.218.1	62254	1008	Secretion related small GTPase Rab4		252	17.8753	264	20.4656	171	12.8234	687	17.0548		342	25.1832	304	23.9717	388	23.3695	1034	24.1748		91	11.5178	106	8.16505	197	9.84141		6.78352e-08	5.32018e-08	6.04258e-08		6.05005e-20	3.75987e-26	0
scaffold_10	e_gw1.10.221.1	62576	1014	alpha/beta hydrolase		6	0.423085	6	0.462374	2	0.149094	14	0.344851		167	12.2243	251	19.6753	215	12.873	633	14.9242		4	0.50328	8	0.612584	12	0.557932		2.75839e-148	4.85162e-140	0		6.26496e-69	3.22643e-96	0
scaffold_10	e_gw1.10.259.1	62165	876	catechol dioxigenase		0	0	0	0	0	0	0	0		62	5.25332	108	9.79954	60	4.1584	230	6.40375		0	0	0	0	0	0		5.41854e-63	8.20535e-44	0		7.12714e-32	1.58118e-36	0
scaffold_10	e_gw1.10.265.1	62676	840	unknown protein		2	0.170241	3	0.279076	10	0.89989	15	0.449736		14	1.23707	13	1.23013	14	1.01188	41	1.15969		7	1.06318	1	0.0924345	8	0.577807		0.00306272	0.00238985	0.00257101		0.107432	0.041071	0.0762479
scaffold_10	e_gw1.10.278.1	62345	750	based on sequence possible translation initiation factor		150	14.3003	172	17.9204	126	12.6993	448	14.9733		288	28.5021	241	25.5412	403	32.6229	932	28.8888		89	15.1397	88	9.11035	177	12.125		7.49982e-26	3.34568e-26	0		2.93714e-18	6.55242e-24	0
scaffold_10	e_gw1.10.292.1	62219	675	NADH-quinone oxidoreductase		163	17.2662	131	15.1652	141	15.7901	435	16.0738		137	15.0648	97	11.4223	120	10.7934	354	12.4268		93	17.5779	47	5.40639	140	11.4921		9.563e-07	8.99795e-07	9.11148e-07		0.510131	0.454617	0.505624
scaffold_10	e_gw1.10.297.1	62522	600	small, cystein-rich protein, secreted		75	8.93766	63	8.20483	67	8.44097	205	8.52782		9	1.11336	9	1.19228	11	1.11306	29	1.13957		1	0.212636	7	0.905859	8	0.559247		7.5704e-40	5.92679e-39	0		0.579516	0.390176	0.450424
scaffold_10	e_gw1.10.303.1	62658	627	unknown protein		156	17.7898	180	22.4329	159	19.169	495	19.7972		597	70.6729	430	54.5114	688	66.6193	1715	63.9345		140	28.4871	277	34.3025	417	31.3948		4.09845e-121	3.26378e-123	0		1.52634e-15	5.3089e-20	1.22125e-15
scaffold_10	e_gw1.10.307.1	62271	510	pfam00583, Acetyltransf_1, Acetyltransferase (GNAT) family		3	0.420596	3	0.459654	2	0.296434	8	0.392228		25	3.63844	10	1.55853	31	3.69037	66	2.96245		3	0.750479	8	1.21796	11	0.98422		8.0933e-11	2.51292e-11	3.43681e-11		0.0100615	0.00189843	0.00731954
scaffold_10	e_gw1.10.312.1	62718	540	ubiquitin-conjugating enzyme		17	2.25097	16	2.3153	10	1.39983	43	1.9887		25	3.43631	32	4.71023	30	3.37292	87	3.83982		12	2.83514	7	1.00651	19	1.92083		0.00265645	0.00191094	0.00203108		0.0372391	0.011679	0.0280422
scaffold_10	e_gw1.10.320.1	62716	378	copper transporter		1608	304.164	999	206.516	963	192.577	3570	234.419		275	53.9991	263	55.3032	350	56.2154	888	55.1726		188	63.4532	262	53.8174	450	58.6353		0	0	0		9.45467e-08	2.88998e-09	9.41667e-08
scaffold_10	e_gw1.10.333.1	62389	357	NADH dehydrogenase (ubiquinone) 1 alpha subcomplex, 13, cell death-regulatory protein GRIM19		301	60.2854	219	47.9354	193	40.8656	713	49.6955		239	49.6908	250	55.6619	241	40.9853	730	48.7793		112	40.0256	150	32.624	262	36.3248		0.0231848	0.0217863	0.0220357		0.694161	0.634873	0.673624
scaffold_10	e_gw1.10.337.1	62634	255	RING finger domain protein		50	14.0199	24	7.35447	15	4.44652	89	8.60695		30	8.73227	27	8.41608	53	12.6187	110	9.92235		23	11.5073	17	5.17633	40	8.34184		0.670014	0.633745	0.634763		1	0.916466	0.925846
scaffold_10	e_gw1.10.345.1	62633	9450	unknown protein		2	0.0151326	3	0.0248068	3	0.0239971	8	0.0213121		7	0.0549809	13	0.109345	19	0.122068	39	0.0954644		3	0.0405021	0	0	3	0.020251		4.77809e-05	1.8292e-05	2.15747e-05		0.0025558	0.000106216	0.00101954
scaffold_10	e_gw1.10.348.1	62182	4200	candidate UDP-glucose:sterol b-glucosyltransferase		486	8.27372	406	7.55366	406	7.30711	1298	7.7115		606	10.7095	673	12.7366	831	12.0124	2110	11.8195		111	3.3718	127	2.34784	238	2.85982		1.39889e-22	7.46109e-23	0		3.55724e-91	1.92695e-124	0
scaffold_10	e_gw1.10.358.1	62305	4464	candidate UDP-glucose glycoprotein a-glucosyltransferase		899	14.3996	620	10.853	714	12.0905	2233	12.4477		565	9.39442	769	13.6927	658	8.94913	1992	10.6787		109	3.11523	139	2.41771	248	2.76647		4.98182e-17	4.37731e-17	0		1.08171e-76	4.32985e-104	0
scaffold_10	e_gw1.10.362.1	62693	4188	ABC-transporter Ste6p		125	2.13411	78	1.45535	104	1.87714	307	1.8222		608	10.7756	622	11.8051	724	10.4957	1954	11.0255		22	0.670199	25	0.463497	47	0.566848		1.22465e-243	6.54142e-248	0		1.0641e-198	3.64877e-279	0
scaffold_10	e_gw1.10.363.1	62751	3933	histidine kinase HHK6		443	8.05367	348	6.9141	281	5.40071	1072	6.78949		1137	21.4577	1292	26.1111	1407	21.7195	3836	23.0961		142	4.6063	196	3.86942	338	4.23786		6.86223e-280	1.26129e-284	0		6.18126e-209	5.48285e-289	0
scaffold_10	e_gw1.10.367.1	62362	3846	calcium transporting ATPase, ion pump		361	6.71138	355	7.21273	303	5.95528	1019	6.62646		900	17.3692	809	16.7196	1165	18.3906	2874	17.4931		117	3.88118	175	3.53299	292	3.70709		1.99942e-148	1.05461e-150	0		9.28712e-138	2.33495e-189	0
scaffold_10	e_gw1.10.368.1	62424	3756	candidate UDP-glucose:sterol b-glucosyltransferase		145	2.7603	82	1.70596	87	1.7509	314	2.07239		212	4.18944	236	4.99428	310	5.01089	758	4.73154		54	1.83424	39	0.806218	93	1.32023		3.46555e-30	9.60962e-31	0		1.4432e-30	1.68289e-41	0
scaffold_10	e_gw1.10.374.1	62301	3618	MMR; HR regulation		202	3.99206	150	3.23969	157	3.2802	509	3.50398		277	5.68273	287	6.30521	276	4.63148	840	5.53981		69	2.43315	119	2.55383	188	2.49349		1.51809e-10	1.05222e-10	1.28577e-10		6.89671e-11	5.59532e-14	5.61002e-11
scaffold_10	e_gw1.10.38.1	62432	1908	Zn2Cys6 transcriptional regulator		39	1.4615	30	1.22864	24	0.950827	93	1.21366		50	1.94508	66	2.74949	80	2.5456	196	2.41339		46	3.07586	34	1.38361	80	2.22974		1.12948e-06	7.53615e-07	8.78283e-07		0.456251	0.408884	0.461661
scaffold_10	e_gw1.10.382.1	62299	3099	unknown protein		64	1.47663	88	2.21892	68	1.65866	220	1.78474		157	3.76031	162	4.15508	161	3.15416	480	3.68985		85	3.49933	143	3.58285	228	3.54109		8.05134e-16	4.77378e-16	7.77156e-16		0.00228041	0.00064459	0.00221745
scaffold_10	e_gw1.10.387.1	62603	2937	unknown protein		105	2.55623	101	2.68719	123	3.1657	329	2.80304		121	3.05793	105	2.84166	163	3.36948	389	3.08969		63	2.73668	67	1.77127	130	2.25398		0.764796	0.754713	0.755363		0.347517	0.252888	0.311856
scaffold_10	e_gw1.10.39.1	62493	2427	chromatin structure-remodeling complex protein RSC1, putative		68	2.00333	51	1.64203	44	1.37041	163	1.67193		107	3.27235	108	3.53704	151	3.77734	366	3.52891		56	2.94378	39	1.2477	95	2.09574		3.05556e-13	1.90796e-13	2.70672e-13		0.00163368	0.000282703	0.0014638
scaffold_10	e_gw1.10.390.1	62297	2814	Zn2Cys6 transcriptional regulator		98	2.4901	106	2.94349	77	2.0684	281	2.50066		204	5.38086	216	6.10121	291	6.27838	711	5.92015		43	1.94954	25	0.68981	68	1.31967		3.07545e-31	8.16966e-32	0		2.31768e-37	3.34614e-51	0
scaffold_10	e_gw1.10.396.1	62663	2742	unknown protein		147	3.83322	125	3.56224	127	3.5011	399	3.63219		329	8.90583	337	9.76897	414	9.16668	1080	9.28049		159	7.39805	132	3.73783	291	5.56794		5.29425e-53	7.7915e-54	0		9.33382e-07	1.78687e-08	7.74239e-07
scaffold_10	e_gw1.10.4.1	62426	5004	GTPase activator protein for Ras-like GTPase (RasGAP)		447	6.38711	384	5.99645	343	5.18138	1174	5.85498		689	10.2199	603	9.57825	802	9.73052	2094	9.8429		155	3.95186	202	3.13435	357	3.54311		9.2328e-34	3.92861e-34	0		2.87665e-49	1.67166e-65	0
scaffold_10	e_gw1.10.402.1	62166	2565	Predicted gene product shares amino acid sequence identity with fungal beta-mannosidases belonging to glycoside hydrolase family GH2.		77	2.14643	64	1.94972	52	1.53244	193	1.8762		3439	99.5155	3193	98.9459	4123	97.5899	10755	98.6838		96	4.77498	109	3.29953	205	4.03726		0	0	0		0	0	0
scaffold_10	e_gw1.10.403.1	62226	2574	DNA repair helicase family protein		61	1.69448	50	1.5179	54	1.58582	165	1.5994		118	3.40267	114	3.52032	129	3.04271	361	3.3219		22	1.09044	25	0.754128	47	0.922284		2.53951e-12	1.60407e-12	2.20113e-12		3.47977e-14	3.76604e-19	1.73195e-14
scaffold_10	e_gw1.10.407.1	62470	2367	Related to mitochondrial elongation factor G.		616	18.6079	529	17.4638	798	25.4843	1943	20.5187		313	9.81504	232	7.79069	369	9.46471	914	9.02348		207	11.1573	113	3.70675	320	7.43204		7.30093e-120	2.87066e-119	0		0.404705	0.336535	0.394463
scaffold_10	e_gw1.10.411.1	62225	2355	unknown protein		147	4.46314	117	3.88218	123	3.94805	387	4.09779		199	6.27203	181	6.10905	232	5.98103	612	6.1207		73	3.95476	64	2.1101	137	3.03243		1.16096e-06	9.27878e-07	1.03707e-06		3.0878e-08	1.41675e-10	2.2437e-08
scaffold_10	e_gw1.10.412.1	62285	2043	unknown protein		0	0	1	0.0382483	0	0	1	0.0127494		357	12.9702	241	9.37637	389	11.5601	987	11.3022		1	0.0624481	0	0	1	0.0312241		2.33412e-265	4.29455e-158	0		6.60509e-133	5.97221e-136	0
scaffold_10	e_gw1.10.426.1	62651	1935	long-chain fatty acid transporter,		15	0.554274	17	0.686512	9	0.351585	41	0.53079		327	12.5433	226	9.28354	378	11.8601	931	11.229		10	0.659336	5	0.200633	15	0.429984		7.58127e-194	5.70621e-191	0		9.53517e-104	3.90044e-144	0
scaffold_10	e_gw1.10.431.1	62467	1860	based on sequence this may be a protein required for sporulation		270	10.3792	268	11.2591	156	6.33987	694	9.32605		227	9.05855	160	6.83744	236	7.70332	623	7.86644		34	2.33213	42	1.75327	76	2.0427		5.02931e-06	4.70814e-06	4.82212e-06		1.19857e-25	1.16127e-34	0
scaffold_10	e_gw1.10.437.1	62199	1824	Zn2Cys6 transcriptional regulator		55	2.15602	71	3.04168	53	2.19644	179	2.46471		154	6.26674	149	6.49303	201	6.69037	504	6.48338		39	2.72789	40	1.70274	79	2.21532		2.74076e-27	7.99338e-28	0		7.44531e-15	8.85945e-20	4.32987e-15
scaffold_10	e_gw1.10.443.1	62711	1794	amino acid transporter		242	9.6451	231	10.0617	224	9.43831	697	9.71503		273	11.295	208	9.21567	349	11.8109	830	10.7738		52	3.69801	59	2.55354	111	3.12578		0.555243	0.552132	0.553241		7.02898e-30	2.26106e-40	0
scaffold_10	e_gw1.10.445.1	62198	1473	cytosine-purine permease		84	4.07747	43	2.28111	45	2.30929	172	2.88929		45	2.26754	29	1.56488	62	2.55545	136	2.12929		88	7.62198	99	5.2185	187	6.42024		0.00109484	0.000903788	0.000907264		3.15944e-31	1.55962e-35	0
scaffold_10	e_gw1.10.447.1	62323	1689	unknown protein		64	2.70934	46	2.12818	29	1.29789	139	2.04514		59	2.5928	72	3.38836	74	2.66	205	2.88038		14	1.05751	10	0.45971	24	0.758612		0.0266363	0.0245932	0.0251795		9.64608e-10	4.80863e-13	6.29012e-10
scaffold_10	e_gw1.10.448.1	62386	1479	Zn2Cys6 transcriptional regulator		2	0.0966887	0	0	2	0.102219	4	0.0663025		4	0.200742	1	0.0537425	0	0	5	0.0848281		1	0.086262	0	0	1	0.043131		1	0.905898	0.906185		1	0.490137	0.548914
scaffold_10	e_gw1.10.449.1	62447	1791	unknown protein		269	10.7392	260	11.3438	256	10.8047	785	10.9626		233	9.6562	226	10.03	311	10.5425	770	10.0762		38	2.70692	49	2.12429	87	2.41561		0.00134997	0.00124858	0.0012717		4.07359e-34	1.67881e-46	0
scaffold_10	e_gw1.10.454.1	62263	1731	Cytochrome P450 CYP2 subfamily		11	0.45437	15	0.677134	7	0.305682	33	0.479062		5	0.214397	9	0.413268	9	0.315664	23	0.314443		3	0.221112	2	0.0897112	5	0.155411		0.0619629	0.0604513	0.0603381		0.393975	0.19143	0.255197
scaffold_10	e_gw1.10.460.1	62769	1620	Shows amino acid sequence similarity to S. cerevisiae DPH2, a protein required for diphthamide synthesis.		25	1.10342	25	1.20588	21	0.979881	71	1.09639		40	1.8327	29	1.42288	43	1.61151	112	1.62236		34	2.67764	24	1.1503	58	1.91397		0.045096	0.0372009	0.0380508		0.0464522	0.0234431	0.0414603
scaffold_10	e_gw1.10.478.1	62747	1662	MSF transporter		191	8.21706	172	8.08682	216	9.82407	579	8.70932		107	4.77858	71	3.39558	147	5.36989	325	4.51468		159	12.2054	152	7.10111	311	9.65328		1.79362e-26	1.89638e-26	0		8.85539e-32	4.79583e-37	0
scaffold_10	e_gw1.10.483.1	62563	1623	phosphatidylinositol-glycan biosynthesis class S protein		58	2.55519	58	2.79248	53	2.46846	169	2.60538		114	5.21353	130	6.36665	136	5.08744	380	5.55588		31	2.43686	26	1.24385	57	1.84036		1.15941e-13	6.02664e-14	8.67084e-14		2.1681e-12	2.07786e-16	1.50413e-12
scaffold_10	e_gw1.10.495.1	62172	1644	amino acid permease (PotE?)		0	0	0	0	0	0	0	0		21	0.94812	13	0.628532	14	0.517017	48	0.69789		0	0	0	0	0	0		1.05409e-13	4.30141e-12	1.0103e-14		5.55267e-07	3.04335e-09	3.86311e-08
scaffold_10	e_gw1.10.496.1	62232	1431	unknown protein, no intron		78	3.89735	67	3.65861	46	2.42989	191	3.32861		132	6.84668	106	5.88779	159	6.74585	397	6.49344		42	3.74453	45	2.44167	87	3.0931		8.78489e-12	5.11684e-12	6.83475e-12		3.76711e-06	8.49752e-08	3.06474e-06
scaffold_10	e_gw1.10.50.1	62181	2001	Protein kinase, Ca2+-dependent		216	7.71828	154	6.01387	239	9.02858	609	7.58691		219	8.1235	208	8.26233	270	8.19211	697	8.19264		66	4.20808	40	1.55212	106	2.8801		0.867846	0.867601	0.867935		3.78755e-21	3.94029e-28	0
scaffold_10	e_gw1.10.504.1	62488	1431	MSF transporter		0	0	1	0.0546061	1	0.0528237	2	0.0358099		31	1.60793	27	1.49972	34	1.44251	92	1.51672		4	0.356622	9	0.488333	13	0.422478		2.09062e-22	7.40819e-22	0		0.00039084	2.16692e-05	0.000262424
scaffold_10	e_gw1.10.505.1	62548	1479	unknown protein		1	0.0483444	1	0.0528338	1	0.0511094	3	0.0507625		2	0.100371	0	0	0	0	2	0.033457		0	0	1	0.0524983	1	0.0262492		0.66847	0.542468	0.542181		1	0.788034	0.809115
scaffold_10	e_gw1.10.506.1	62613	1533	DnaJ domain-containing protein		75	3.49811	52	2.65058	43	2.12029	170	2.75633		111	5.37436	93	4.822	132	5.2277	336	5.14135		9	0.749011	13	0.658438	22	0.703724		5.76008e-09	4.12193e-09	5.0449e-09		4.84628e-24	1.97331e-33	0
scaffold_10	e_gw1.10.51.1	62244	1893	Zn2Cys6 transcriptional regulator		45	1.69971	46	1.89884	41	1.6372	132	1.74525		125	4.90123	142	5.96244	155	4.97119	422	5.27829		17	1.14574	25	1.02542	42	1.08558		5.34031e-28	1.69152e-28	0		7.58902e-22	6.07602e-30	0
scaffold_10	e_gw1.10.529.1	62401	1374	guanine nucleotide exchange factor synembryn, putative		137	7.12931	90	5.11842	93	5.11641	320	5.78805		162	8.75133	177	10.2394	188	8.30711	527	9.09927		24	2.2285	35	1.97786	59	2.10318		4.62196e-07	3.59817e-07	4.07973e-07		4.14458e-24	1.05168e-32	0
scaffold_10	e_gw1.10.53.1	62367	1536	Sulfite oxidase, molybdopterin-binding component		8	0.372403	13	0.661352	10	0.492127	31	0.508627		39	1.8846	55	2.84615	54	2.13443	148	2.28839		13	1.07979	3	0.15165	16	0.615721		4.49302e-16	1.35197e-16	2.22045e-16		7.85768e-08	1.19829e-10	3.88724e-08
scaffold_10	e_gw1.10.536.1	62340	1338	unknown protein		120	6.41267	99	5.78175	110	6.21449	329	6.1363		138	7.65542	120	7.12872	159	7.21473	417	7.33295		106	10.1074	170	9.86521	276	9.98628		0.212136	0.205856	0.20729		3.20048e-13	8.93297e-16	2.75446e-13
scaffold_10	e_gw1.10.538.1	62463	1281	FAD binding domain containing protein		277	15.4612	276	16.8361	262	15.4604	815	15.9192		4	0.23177	11	0.682543	4	0.189579	19	0.367964		3	0.298786	0	0	3	0.149393		2.57294e-239	1.16896e-208	0		0.228707	0.0791845	0.130162
scaffold_10	e_gw1.10.542.1	62213	1017	fasciclin domain family protein		1169	82.1878	1207	92.7399	1252	93.0577	3628	89.3285		560	40.8708	473	36.968	622	37.132	1655	38.3236		124	15.5557	183	13.9715	307	14.7636		5.50989e-234	1.34061e-232	0		5.85019e-33	1.6965e-43	0
scaffold_10	e_gw1.10.546.1	62462	1263	PTH11 GPCR		125	7.07653	74	4.57835	59	3.53116	258	5.06201		31	1.82182	50	3.14668	44	2.11509	125	2.36119		77	7.77813	84	5.16404	161	6.47108		2.09901e-16	1.66992e-16	1.11022e-16		2.36746e-25	7.15887e-29	0
scaffold_10	e_gw1.10.548.1	62583	1077	putative phosphate phosphoenolpyruvate translocator protein		102	6.77171	92	6.67502	79	5.54473	273	6.33049		153	10.5444	139	10.2585	184	10.3724	476	10.3918		42	4.97532	77	5.55122	119	5.26327		4.34778e-08	3.10893e-08	3.64111e-08		8.41634e-05	5.72372e-06	7.1817e-05
scaffold_10	e_gw1.10.556.1	62581	1188	gluconolactonase-like protein		58	3.4908	34	2.23637	32	2.03612	124	2.58776		132	8.24714	136	9.09931	187	9.55662	455	8.96769		13	1.39609	24	1.56859	37	1.48234		8.66772e-36	1.80211e-36	0		8.46914e-28	2.37727e-38	0
scaffold_10	e_gw1.10.558.1	62709	1227	unknown protein		37	2.15611	24	1.52844	23	1.41694	84	1.7005		63	3.81103	63	4.08115	71	3.51312	197	3.80176		35	3.63924	40	2.53122	75	3.08523		2.01077e-08	1.2923e-08	1.60774e-08		0.837753	0.812165	0.832699
scaffold_10	e_gw1.10.560.1	62335	1206	methionine aminopeptidase		323	19.15	306	19.8269	283	17.7381	912	18.905		296	18.2176	329	21.6838	381	19.1804	1006	19.6939		126	13.3294	209	13.4559	335	13.3927		0.31389	0.312463	0.313594		0.0968031	0.0572405	0.0926346
scaffold_10	e_gw1.10.565.1	62645	1182	related to chitinase, precursor protein, glycoside hydrolase family 18, ER-targeted, intracellular		50	3.02459	36	2.37994	31	1.9825	117	2.46234		76	4.77246	77	5.17797	95	4.87961	248	4.94335		4	0.431748	7	0.459827	11	0.445787		2.92774e-08	2.02619e-08	2.46566e-08		8.87792e-22	1.27418e-30	0
scaffold_10	e_gw1.10.574.1	62706	1179	protein phosphatase		234	14.1911	216	14.316	108	6.92435	558	11.8105		224	14.102	209	14.0902	252	12.9767	685	13.723		21	2.27244	39	2.56841	60	2.42043		0.292753	0.283907	0.285338		1.03688e-38	1.84104e-53	0
scaffold_10	e_gw1.10.575.1	62765	1098	NUDIX domain-containing protein		68	4.42813	63	4.48352	60	4.13064	191	4.34743		594	40.1541	592	42.8554	703	38.8716	1889	40.627		30	3.48583	48	3.39432	78	3.44008		2.41464e-300	6.68636e-304	0		7.20702e-162	5.46798e-228	0
scaffold_10	e_gw1.10.581.1	62643	1026	SAM-dependent methyltransferases		7	0.487826	6	0.456966	8	0.589402	21	0.511398		1	0.0723433	4	0.309884	7	0.414219	12	0.265482		3	0.373045	6	0.454064	9	0.413555		0.054732	0.0470975	0.0467318		0.136552	0.0873247	0.11845
scaffold_10	e_gw1.10.587.1	62377	909	GT64 a-N-acetylhexosaminyltransferases		142	11.1696	108	9.28411	90	7.48424	340	9.31266		51	4.1644	49	4.28468	67	4.47497	167	4.30802		112	15.7196	86	7.34595	198	11.5328		8.76565e-21	9.07907e-21	0		8.12658e-28	4.62558e-32	0
scaffold_10	e_gw1.10.588.1	62439	972	Dehydrogenases with different specificities (related to short-chain alcohol dehydrogenases)		212	15.5949	111	8.92354	150	11.6652	473	12.0612		162	12.3707	155	12.6751	164	10.2437	481	11.7632		25	3.28142	17	1.35799	42	2.3197		0.0514164	0.0487998	0.0492162		1.26572e-27	3.64816e-38	0
scaffold_10	e_gw1.10.590.1	62703	1044	unknown protein		105	7.19122	73	5.4639	41	2.9686	219	5.20791		303	21.5421	278	21.1656	318	18.4929	899	20.4002		40	4.88818	73	5.4292	113	5.15869		2.59203e-78	9.14618e-80	0		6.20059e-35	2.12725e-47	0
scaffold_10	e_gw1.10.593.1	62255	957	lipase, lipocalin related		0	0	0	0	0	0	0	0		1	0.0775593	0	0	0	0	1	0.0258531		0	0	0	0	0	0		1	NA	0.26407		1	NA	0.427531
scaffold_10	e_gw1.10.594.1	62314	1119	unknown protein		3	0.191693	17	1.18713	6	0.405313	26	0.594713		11	0.72964	8	0.568259	14	0.759586	33	0.685828		4	0.456055	3	0.208164	7	0.332109		0.794487	0.718066	0.718918		0.21365	0.103734	0.156796
scaffold_10	e_gw1.10.598.1	62556	957	unknown protein		9	0.672426	11	0.898175	6	0.473923	26	0.681508		204	15.8221	179	14.8671	224	14.2107	607	14.9666		21	2.79959	8	0.64907	29	1.72433		1.10249e-127	8.58624e-126	0		8.73929e-50	4.887e-70	0
scaffold_10	e_gw1.10.608.1	62300	963	unknown protein		3	0.222745	2	0.162287	6	0.470971	11	0.285334		9	0.693685	12	0.99047	10	0.630453	31	0.771536		2	0.264967	2	0.161257	4	0.213112		0.00842436	0.00665463	0.00706918		0.036547	0.00835416	0.0237619
scaffold_10	e_gw1.10.617.1	62359	900	isoflavon reductase		1	0.0794459	1	0.0868236	2	0.16798	4	0.111416		0	0	1	0.0883169	0	0	1	0.029439		0	0	1	0.0862722	1	0.0431361		0.189982	0.125405	0.122427		0.467153	0.455534	0.490545
scaffold_10	e_gw1.10.619.1	62480	885	mitochondrial tricarboxylate transporter (Ctp), putative		238	19.2286	158	13.9506	85	7.26013	481	13.4798		193	16.1868	216	19.3998	233	15.9842	642	17.1903		35	5.0456	96	8.42251	131	6.73405		0.0166783	0.0158526	0.0162197		5.48405e-11	2.89693e-14	3.89854e-11
scaffold_10	e_gw1.10.635.1	62477	753	Vacuolar protein sorting-associated protein Vps28		187	17.7566	205	21.2735	136	13.6525	528	17.5609		248	24.4457	215	22.695	304	24.5108	767	23.8838		84	14.2322	123	12.6831	207	13.4576		4.6891e-05	4.24409e-05	4.55153e-05		3.80456e-05	2.32003e-06	3.39649e-05
scaffold_10	e_gw1.10.636.1	62537	828	unknown protein		33	2.84969	37	3.49182	20	1.82586	90	2.72246		70	6.275	61	5.85579	77	5.64598	208	5.92559		38	5.85519	24	2.25058	62	4.05288		1.35586e-08	9.25995e-09	1.15415e-08		0.149853	0.0841715	0.128243
scaffold_10	e_gw1.10.651.1	62475	426	putative glutathione-dependent formaldehyde-activating		7	1.1749	5	0.917151	0	0	12	0.697352		2	0.348471	4	0.74634	4	0.570072	10	0.554961		0	0	5	0.911327	5	0.455663		0.523503	0.444184	0.444474		0.567354	0.547707	0.589086
scaffold_10	e_gw1.10.652.1	62535	435	unknown protein, no intron		21	3.45179	14	2.51489	7	1.2164	42	2.39436		35	5.97207	53	9.6844	52	7.2576	140	7.63802		5	1.46645	4	0.713977	9	1.09022		1.19689e-10	5.00875e-11	7.12017e-11		1.04033e-10	5.12722e-15	3.76489e-11
scaffold_10	e_gw1.10.655.1	62721	504	Contains a possible InterPro domain that corresponds to ribosomal protein S8. Shares amino acid sequence similarity with S. cerevisiae mitochondrial ribosomal protein MRPS8.		44	6.24218	27	4.18614	52	7.79905	123	6.07579		48	7.06898	36	5.67751	51	6.14354	135	6.29668		14	3.54393	22	3.38927	36	3.4666		0.708168	0.681282	0.681972		0.084942	0.0402892	0.0720253
scaffold_10	e_gw1.10.663.1	62720	330	unknown protein		20	4.33341	16	3.78867	12	2.74876	48	3.62361		24	5.39813	22	5.29901	16	2.94364	62	4.54693		15	5.79916	6	1.41173	21	3.60544		0.568153	0.558985	0.560267		0.805281	0.691039	0.72504
scaffold_10	e_gw1.10.7.1	62611	4152	MRP-type ABC transporter		62	1.0677	73	1.37387	43	0.782853	178	1.07481		470	8.40207	463	8.86359	601	8.78812	1534	8.6846		65	1.9973	59	1.10334	124	1.55032		1.21483e-228	4.50942e-232	0		1.54389e-90	1.45766e-125	0
scaffold_10	e_gw1.10.71.1	62484	1596	unknown protein		69	3.09122	63	3.08452	45	2.13132	177	2.76902		357	16.6028	303	15.0902	403	15.3303	1063	15.6744		14	1.11914	27	1.31354	41	1.21634		3.70265e-128	1.56795e-130	0		4.47599e-94	1.08231e-132	0
scaffold_10	e_gw1.10.84.1	62153	1794	malate dehydrogenase		1532	61.0591	1648	71.7819	1581	66.616	4761	66.4857		134	5.54406	110	4.87367	151	5.11015	395	5.17596		114	8.10718	147	6.36222	261	7.2347		0	0	0		1.371e-12	6.19869e-15	1.37501e-12
scaffold_11	e_gw1.11.100.1	63088	2052	unknown protein		60	2.09068	41	1.5613	37	1.36299	138	1.67166		64	2.31499	92	3.56366	91	2.69242	247	2.85702		33	2.05175	46	1.74058	79	1.89616		3.28268e-05	2.51779e-05	2.77161e-05		0.28886	0.196897	0.254471
scaffold_11	e_gw1.11.101.1	63145	1605	major facilitator superfamily transporter		8	0.356393	10	0.486861	13	0.612262	31	0.485172		30	1.38737	25	1.23809	32	1.21047	87	1.27864		16	1.27184	11	0.532147	27	0.901993		1.10213e-05	5.91239e-06	6.92274e-06		0.461715	0.358871	0.418326
scaffold_11	e_gw1.11.102.1	63200	1950	ku70		64	2.34671	36	1.44261	54	2.09328	154	1.96087		55	2.09351	74	3.01636	61	1.89922	190	2.33636		27	1.76651	7	0.278726	34	1.02262		0.552547	0.541823	0.543032		3.13818e-05	1.03107e-06	2.35441e-05
scaffold_11	e_gw1.11.119.1	63125	1896	unknown protein		2	0.0754233	4	0.164855	5	0.199343	11	0.14654		3	0.117443	4	0.16769	1	0.0320214	8	0.105718		1	0.0672898	2	0.081904	3	0.0745969		0.362158	0.315731	0.315642		1	0.981966	0.983978
scaffold_11	e_gw1.11.155.1	63341	1500	candidate phosphatidylinositol:UDP-GlcNAc a-GlcNAc-transferase (Pig-A)		25	1.19169	16	0.833507	9	0.453545	50	0.826247		48	2.37518	50	2.64951	43	1.74043	141	2.25504		7	0.59538	12	0.62116	19	0.60827		1.47253e-08	7.01158e-09	9.04284e-09		4.40626e-06	4.98146e-08	2.87934e-06
scaffold_11	e_gw1.11.183.1	62985	912	lipase/esterase		115	9.01606	97	8.31108	86	7.12808	298	8.15174		70	5.69704	44	3.83481	84	5.59195	198	5.04127		49	6.85471	42	3.57576	91	5.21523		1.28412e-09	1.04399e-09	1.01535e-09		0.0973708	0.0591788	0.0910954
scaffold_11	e_gw1.11.194.1	63152	1329	Cut9 interacting protein Scn1, putative		16	0.860813	9	0.529173	14	0.796291	39	0.728759		105	5.86422	92	5.50236	111	5.07081	308	5.47913		0	0	2	0.116847	2	0.0584236		3.35735e-45	4.54566e-46	0		3.73114e-39	1.33972e-51	0
scaffold_11	e_gw1.11.195.1	63206	1272	ZIP Zinc transporter		21	1.18045	27	1.65866	16	0.950827	64	1.26331		33	1.92563	41	2.56202	35	1.67055	109	2.05273		14	1.4042	19	1.15979	33	1.282		0.0145197	0.0119913	0.0124142		0.345174	0.244182	0.304736
scaffold_11	e_gw1.11.200.1	63269	1197	mitochondrial ribosomal protein MRPL3.		177	10.5729	177	11.5547	168	10.6092	522	10.9123		141	8.74321	101	6.70677	150	7.6081	392	7.68603		112	11.9374	177	11.4813	289	11.7094		1.06241e-10	8.91476e-11	8.92161e-11		5.61563e-18	2.22819e-21	0
scaffold_11	e_gw1.11.21.1	62809	3036	containing WD40 repeats		22	0.518125	7	0.180168	14	0.348574	43	0.348956		58	1.41799	60	1.57085	101	2.01975	219	1.66953		21	0.882481	8	0.204598	29	0.543539		2.01052e-24	4.26087e-25	0		6.64414e-09	5.90256e-12	3.55289e-09
scaffold_11	e_gw1.11.221.1	62971	987	Major Facilitator Superfamily protein		4	0.289772	4	0.316682	3	0.229759	11	0.278738		15	1.12803	10	0.805321	20	1.23025	45	1.05453		3	0.387786	1	0.0786677	4	0.233227		4.09584e-05	2.40821e-05	2.82108e-05		0.00186552	8.88169e-05	0.000866256
scaffold_11	e_gw1.11.248.1	63007	918	meiotic chromosome segregation protein, putative		3	0.233664	5	0.425606	9	0.741086	17	0.466786		9	0.727689	2	0.17317	3	0.198407	14	0.366422		4	0.555911	2	0.169161	6	0.362536		0.372122	0.346742	0.347015		0.801814	0.738178	0.765314
scaffold_11	e_gw1.11.256.1	63006	894	inositol monophosphatase		70	5.59854	53	4.63254	62	5.24231	185	5.1578		83	6.89107	91	8.09077	125	8.4889	299	7.82358		49	6.99272	42	3.64775	91	5.32024		0.000310405	0.000265053	0.000282814		0.1102	0.0600085	0.0973657
scaffold_11	e_gw1.11.259.1	63173	861	Yip1 domain-containing protein		162	13.4532	98	8.89413	88	7.72589	348	10.0244		133	11.4655	174	16.0632	197	13.8913	504	13.8067		42	6.22349	45	4.0581	87	5.14079		0.00123033	0.00104814	0.00109716		1.24377e-12	1.26486e-16	8.35332e-13
scaffold_11	e_gw1.11.272.1	63001	783	pyridoxamine phosphate oxidase family protein		177	16.1631	106	10.5785	118	11.3917	401	12.7111		390	36.9699	460	46.6963	483	37.4511	1333	40.3724		51	8.30991	44	4.36319	95	6.33655		1.49306e-89	4.66379e-91	0		2.65835e-86	3.30005e-120	0
scaffold_11	e_gw1.11.281.1	63053	681	Secretion related small GTPase Rab2		19	1.9949	28	3.21286	10	1.11	57	2.10592		46	5.01368	56	6.53623	57	5.08167	159	5.54386		18	3.3722	13	1.48221	31	2.4272		1.84745e-09	1.12396e-09	1.48578e-09		0.000752024	5.6488e-05	0.000474391
scaffold_11	e_gw1.11.285.1	63277	681	unknown protein		43	4.51477	39	4.47505	51	5.66098	133	4.8836		72	7.8475	65	7.58669	107	9.53928	244	8.32449		17	3.18485	38	4.33261	55	3.75873		1.35117e-05	1.10087e-05	1.22515e-05		0.000675047	6.30444e-05	0.000484488
scaffold_11	e_gw1.11.287.1	62820	612	Ribosomal protein(60S) L152/L15B		460	53.7428	290	37.0277	365	45.0827	1115	45.2844		503	61.0046	565	73.3809	720	71.4266	1788	68.604		275	57.3283	185	23.4711	460	40.3997		4.26215e-18	2.59309e-18	0		7.75571e-13	2.25801e-16	6.46261e-13
scaffold_11	e_gw1.11.289.1	62929	690	unknown protein		475	49.2219	409	46.3185	262	28.7026	1146	41.4143		162	17.4266	134	15.4363	158	13.9023	454	15.5884		86	15.9015	136	15.3039	222	15.6027		1.39184e-92	4.70733e-92	0		0.000836709	0.00019102	0.000811458
scaffold_11	e_gw1.11.298.1	62979	558	unknown protein		3	0.384416	5	0.700191	2	0.270935	10	0.451847		9	1.19717	7	0.997126	13	1.41445	29	1.20291		6	1.37184	2	0.278298	8	0.825071		0.00978134	0.00715461	0.00759981		0.579516	0.390176	0.450424
scaffold_11	e_gw1.11.3.1	63156	5649	unknown protein		206	2.60741	199	2.75272	153	2.04733	558	2.46916		361	4.74331	441	6.20516	503	5.40599	1305	5.45149		159	3.59098	170	2.33664	329	2.96381		1.8946e-47	3.24939e-48	0		1.33648e-10	1.76079e-13	1.13074e-10
scaffold_11	e_gw1.11.304.1	63102	579	ARP2/3 complex, 21 kDa p21-Arc subunit		45	5.5571	39	5.2634	37	4.8305	121	5.217		35	4.48679	44	6.04032	37	3.87974	116	4.80228		53	11.6784	15	2.01153	68	6.84499		0.152503	0.150877	0.151482		0.00351332	0.00113167	0.0032436
scaffold_11	e_gw1.11.313.1	63157	483	DUF866 domain-containing protein		95	14.0634	123	19.8993	103	16.1198	321	16.6942		64	9.8351	82	13.4944	77	9.67882	223	11.0028		106	27.9992	105	16.8794	211	22.4393		4.23832e-09	3.89516e-09	3.83234e-09		1.20517e-21	3.0848e-25	0
scaffold_11	e_gw1.11.319.1	62914	543	Rpp14 family protein		4	0.526713	9	1.29516	3	0.417629	16	0.7465		6	0.820158	13	1.90296	18	2.01257	37	1.57856		8	1.87965	3	0.428978	11	1.15432		0.0190078	0.0153406	0.0160203		0.626772	0.461289	0.516452
scaffold_11	e_gw1.11.325.1	62805	348	C2H2 transcriptional regulator		0	0	0	0	0	0	0	0		0	0	3	0.685217	2	0.348923	5	0.344713		3	1.09984	0	0	3	0.54992		0.0657458	0.0546553	0.0125145		0.452533	0.475113	0.518043
scaffold_11	e_gw1.11.335.1	62912	207	unknown protein, 1TM		25	8.63542	16	6.0399	19	6.93828	60	7.20454		29	10.3986	23	8.83169	43	12.6118	95	10.614		71	43.7598	23	8.62722	94	26.1935		0.0636606	0.0523815	0.0534416		3.503e-11	7.13251e-13	3.40403e-11
scaffold_11	e_gw1.11.352.1	62964	4401	transcriptional regulator HMG type		129	2.09581	81	1.43818	99	1.70041	309	1.7448		285	4.80662	306	5.52658	343	4.73175	934	5.02165		92	2.66701	90	1.58783	182	2.12742		3.56384e-55	3.86909e-56	0		3.02688e-17	1.55441e-22	0
scaffold_11	e_gw1.11.357.1	63240	3360	Vegetative incompatibility protein HET-E-1, putative		37	0.787366	30	0.69769	35	0.787404	102	0.757486		73	1.61261	118	2.79144	91	1.6443	282	2.01612		13	0.493619	18	0.415955	31	0.454787		2.0707e-15	8.46593e-16	1.33227e-15		9.51409e-14	1.30934e-18	5.57332e-14
scaffold_11	e_gw1.11.368.1	62835	3348	Calcium transporter		202	4.314	143	3.33757	204	4.60589	549	4.08582		277	6.14102	263	6.24391	373	6.76398	913	6.38297		94	3.58204	61	1.41468	155	2.49836		9.82336e-12	6.60681e-12	8.29936e-12		1.56893e-22	8.70235e-30	0
scaffold_11	e_gw1.11.374.1	63293	3012	unknown protein		173	4.10681	151	3.91744	169	4.24132	493	4.08852		199	4.90393	178	4.69733	219	4.41436	596	4.67187		42	1.77902	34	0.876471	76	1.32775		0.465952	0.45283	0.454131		3.33743e-23	2.04974e-31	0
scaffold_11	e_gw1.11.377.1	62886	3018	unknown protein		253	5.99398	223	5.77386	161	4.03251	637	5.26678		432	10.6245	451	11.878	541	10.8832	1424	11.1286		45	1.90231	54	1.38927	99	1.64579		1.64435e-46	3.48278e-47	0		1.14463e-93	1.65743e-130	0
scaffold_11	e_gw1.11.394.1	62938	2424	unknown protein		4	0.117989	8	0.257892	2	0.0623686	14	0.146083		3	0.0918617	3	0.0983728	6	0.150279	12	0.113504		1	0.0526326	0	0	1	0.0263163		0.556173	0.446964	0.44733		0.207062	0.0373747	0.0772551
scaffold_11	e_gw1.11.396.1	63047	2613	MMR; HR regulation		245	6.7041	236	7.05753	195	5.6411	676	6.46758		424	12.044	340	10.3425	471	10.9436	1235	11.1101		149	7.27503	156	4.63552	305	5.95527		2.0031e-22	1.00284e-22	0		6.47541e-11	5.82694e-14	4.98148e-11
scaffold_11	e_gw1.11.398.1	63159	2502	stalk rot protein, putative		384	10.9738	427	13.3359	307	9.27513	1118	11.1949		517	15.3373	613	19.4742	576	13.977	1706	16.2628		153	7.80175	190	5.8963	343	6.84902		3.46258e-13	2.37243e-13	2.99427e-13		5.88458e-28	1.0509e-36	0
scaffold_11	e_gw1.11.406.1	62826	1989	unknown protein		104	3.73863	112	4.40011	78	2.96434	294	3.70103		435	16.2331	417	16.6643	539	16.4525	1391	16.45		32	2.05259	54	2.10801	86	2.0803		4.49045e-138	1.25114e-140	0		2.06291e-98	1.41291e-137	0
scaffold_11	e_gw1.11.407.1	62880	1983	Sequence similarity to the serine rich pumilio family RNA binding domain proteins		152	5.48068	139	5.47738	175	6.6709	466	5.87632		263	9.84417	305	12.2254	370	11.3281	938	11.1326		55	3.53857	43	1.68368	98	2.61112		1.02603e-23	4.94758e-24	0		7.35546e-45	2.62568e-61	0
scaffold_11	e_gw1.11.409.1	62986	2292	unknown protein		303	9.4524	242	8.25052	210	6.92586	755	8.20959		318	10.2981	274	9.50216	355	9.40357	947	9.73462		184	10.2421	147	4.97985	331	7.611		0.0935593	0.0898287	0.0908286		0.394981	0.313698	0.372038
scaffold_11	e_gw1.11.426.1	63038	1917	candidate Rpc82, DNA-directed RNA polymerase III subunit; In S. cerevisiae, the enzyme is composed of 15 subunits, ranging from 160 to about 10 kDa		502	18.7239	429	17.487	379	14.9447	1310	17.0518		556	21.5277	463	19.1975	707	22.3911	1726	21.0388		113	7.52045	184	7.45263	297	7.48654		0.000335985	0.000302805	0.000317499		3.99655e-40	2.6646e-53	0
scaffold_11	e_gw1.11.427.1	63093	1893	unknown protein		34	1.28423	28	1.15581	36	1.43754	98	1.29253		92	3.60731	72	3.02321	101	3.23929	265	3.28993		27	1.8197	21	0.861355	48	1.34053		3.86448e-14	2.08914e-14	3.20854e-14		1.12066e-06	1.26525e-08	8.35159e-07
scaffold_11	e_gw1.11.428.1	63151	2001	unknown protein		183	6.5391	137	5.35	170	6.42201	490	6.1037		475	17.6195	580	23.0392	589	17.8709	1644	19.5099		58	3.69801	60	2.32819	118	3.0131		2.70517e-111	2.87686e-113	0		1.1479e-105	4.7816e-147	0
scaffold_11	e_gw1.11.430.1	62821	1899	unknown protein		51	1.92026	30	1.23446	47	1.87086	128	1.67519		122	4.76849	109	4.56234	151	4.8276	382	4.71948		28	1.88114	33	1.34928	61	1.61521		5.01369e-23	1.62412e-23	0		2.99583e-11	6.76132e-15	1.84914e-11
scaffold_11	e_gw1.11.435.1	63092	1785	FGGY-family pentulose kinase		96	3.84545	87	3.80857	89	3.76895	272	3.80766		102	4.24139	98	4.36389	125	4.25158	325	4.28562		117	8.36248	61	2.65342	178	5.50795		0.711933	0.679581	0.680429		3.66033e-05	4.95673e-06	3.82408e-05
scaffold_11	e_gw1.11.437.1	63204	1845	flavodoxin domain containing protein		23	0.891344	12	0.508236	24	0.983295	59	0.794292		19	0.764369	43	1.8525	33	1.08592	95	1.23426		21	1.45215	17	0.715428	38	1.08379		0.0521456	0.0418695	0.0428115		0.696252	0.649429	0.685594
scaffold_11	e_gw1.11.453.1	63202	1611	alpha/beta hydrolase,		2	0.0887664	0	0	0	0	2	0.0295888		2	0.0921468	12	0.592068	6	0.226118	20	0.303444		2	0.158388	2	0.0963936	4	0.127391		0.00033732	0.000121434	0.00013198		0.357987	0.167531	0.230614
scaffold_11	e_gw1.11.459.1	62962	1470	unknown protein		102	4.96131	129	6.85729	64	3.29103	295	5.03655		181	9.13918	138	7.46187	240	9.91226	559	8.83777		60	5.20741	73	3.85584	133	4.53162		2.61124e-12	1.63688e-12	2.16105e-12		2.31271e-06	4.52756e-08	1.76976e-06
scaffold_11	e_gw1.11.462.1	63257	1512	unknown protein		28	1.3241	7	0.361765	13	0.649921	48	0.778595		37	1.81633	32	1.68223	42	1.68646	111	1.72834		6	0.506276	9	0.462173	15	0.484224		4.32828e-05	2.68208e-05	3.02517e-05		5.08561e-05	1.38504e-06	3.42343e-05
scaffold_11	e_gw1.11.47.1	62789	2958	unknown protein		300	7.25165	298	7.87224	298	7.6153	896	7.57973		560	14.0519	596	16.0153	635	13.0333	1791	14.3668		143	6.16773	215	5.64357	358	5.90565		6.32822e-43	1.93331e-43	0		8.64381e-30	4.81699e-39	0
scaffold_11	e_gw1.11.487.1	63180	1263	acetylornithine aminotransferase-like protein		445	25.1925	417	25.7996	340	20.3491	1202	23.7804		245	14.3982	303	19.0689	303	14.5653	851	16.0108		388	39.1937	704	43.2796	1092	41.2366		3.51412e-28	2.971e-28	0		4.22039e-161	1.20245e-184	0
scaffold_11	e_gw1.11.489.1	63290	1239	unknown protein		0	0	0	0	0	0	0	0		1	0.0599066	1	0.0641527	0	0	2	0.0413531		0	0	0	0	0	0		0.50259	NA	0.114238		1	NA	0.261833
scaffold_11	e_gw1.11.492.1	63011	1470	unknown protein, no intron		10	0.486403	15	0.79736	15	0.771335	40	0.685033		110	5.5542	108	5.83973	135	5.57565	353	5.65652		18	1.56222	16	0.845116	34	1.20367		2.34011e-54	1.66526e-55	0		3.97646e-19	4.14028e-26	0
scaffold_11	e_gw1.11.510.1	62780	1242	Contains a KOG domain corresponding to a putative methyltransferase. Shares significant amino acid sequence identity (E = 2.4e-21) with yeast TRM12 gene product.		6	0.345417	17	1.06957	14	0.85207	37	0.755684		38	2.27095	19	1.21596	32	1.56425	89	1.68372		14	1.43812	15	0.937742	29	1.18793		0.000109884	8.34526e-05	9.31037e-05		0.605035	0.497303	0.548642
scaffold_11	e_gw1.11.511.1	62836	1194	unknown protein		34	2.03605	21	1.37434	37	2.34243	92	1.91761		135	8.39219	120	7.98846	147	7.47467	402	7.95177		34	3.63297	28	1.82082	62	2.7269		3.71321e-38	5.32234e-39	0		2.08822e-12	1.59929e-16	1.18727e-12
scaffold_11	e_gw1.11.524.1	63107	867	unknown protein		21	1.73187	8	0.721027	6	0.52312	35	0.992004		17	1.45538	22	2.01693	15	1.05039	54	1.50756		1	0.147153	2	0.179112	3	0.163132		0.202421	0.176621	0.178493		3.92186e-05	3.86189e-07	1.84455e-05
scaffold_11	e_gw1.11.535.1	63272	885	NifU-related protein		347	28.035	449	39.6446	260	22.2075	1056	29.9623		199	16.69	201	18.0526	248	17.0133	648	17.2519		99	14.2718	110	9.65079	209	11.9613		5.77671e-38	5.74444e-38	0		0.0904155	0.0483976	0.0812287
scaffold_11	e_gw1.11.538.1	62872	828	unknown protein GPR1/FUN34/yaaH-like		0	0	0	0	0	0	0	0		31	2.77893	60	5.7598	39	2.85965	130	3.79946		0	0	0	0	0	0		7.09009e-36	1.29802e-27	0		3.62161e-18	2.26393e-22	0
scaffold_11	e_gw1.11.540.1	63104	981	unknown protein		0	0	0	0	0	0	0	0		0	0	0	0	0	0	0	0		0	0	0	0	0	0		NA	NA	NA		NA	NA	NA
scaffold_11	e_gw1.11.542.1	63217	885	unknown protein		7	0.565547	7	0.618066	11	0.939546	25	0.70772		34	2.85155	41	3.68236	44	3.01848	119	3.18413		29	4.18064	16	1.40375	45	2.79219		4.3413e-13	1.31548e-13	2.12164e-13		0.929925	0.887806	0.900223
scaffold_11	e_gw1.11.544.1	63328	678	unknown protein, no intron		0	0	1	0.115253	1	0.111491	2	0.0755811		1	0.109475	4	0.468939	2	0.179093	7	0.252503		1	0.188173	1	0.114521	2	0.151347		0.189859	0.12895	0.132094		1	0.70769	0.741595
scaffold_11	e_gw1.11.546.1	62871	912	unknown protein		141	11.0545	180	15.4226	155	12.8471	476	13.1081		47	3.82515	68	5.92653	84	5.59195	199	5.11454		154	21.5434	229	19.4964	383	20.5199		1.23048e-36	1.56102e-36	0		1.0301e-84	5.97952e-94	0
scaffold_11	e_gw1.11.55.1	62787	1953	Zn2Cys6 transcriptional regulator		28	1.02511	17	0.680185	23	0.890214	68	0.865169		87	3.30646	105	4.2734	111	3.45064	303	3.67683		14	0.914563	11	0.437325	25	0.675944		1.10004e-29	2.29706e-30	0		8.90884e-19	8.29358e-26	0
scaffold_11	e_gw1.11.556.1	62977	759	nucleoside diphosphate sugar epimerase, secreted		0	0	0	0	0	0	0	0		1	0.0977922	1	0.104724	2	0.159981	4	0.120832		0	0	0	0	0	0		0.128888	NA	0.0255062		0.579868	NA	0.112547
scaffold_11	e_gw1.11.571.1	62922	570	unknown protein		197	24.7119	179	24.5391	141	18.6988	517	22.6499		251	32.6847	275	38.3481	321	34.1908	847	35.0745		84	18.8015	103	14.0306	187	16.416		2.73549e-10	1.95209e-10	2.36778e-10		2.34187e-11	1.10223e-14	1.65711e-11
scaffold_11	e_gw1.11.572.1	62975	393	unknown protein		21	3.82068	26	5.16965	27	5.19326	74	4.72786		21	3.96618	17	3.43829	22	3.39867	60	3.60105		35	11.3622	10	1.9757	45	6.66896		0.0460722	0.0408098	0.0409051		0.000567875	0.000131854	0.000480857
scaffold_11	e_gw1.11.94.1	63163	2043	sequence similarity to DEAD/DEAH box helicase		36	1.25993	40	1.52993	34	1.258	110	1.34929		44	1.59856	60	2.33437	91	2.70428	195	2.2124		9	0.562033	8	0.304043	17	0.433038		0.000287933	0.000242415	0.000260806		5.83939e-12	1.87715e-16	2.72693e-12
scaffold_12	e_gw1.12.10.1	63484	3282	chromodomain-helicase-DNA-binding protein		114	2.48359	91	2.16662	78	1.79649	283	2.1489		198	4.47788	194	4.69839	247	4.56917	639	4.58181		38	1.47718	37	0.87534	75	1.17626		3.28991e-22	1.28851e-22	0		2.15081e-27	3.29185e-37	0
scaffold_12	e_gw1.12.104.1	63692	1752	dipeptidyl peptidase 5		3	0.122434	3	0.133804	1	0.0431454	7	0.0997942		1	0.0423655	1	0.0453683	1	0.0346533	3	0.0407957		0	0	1	0.0443179	1	0.022159		0.204058	0.132899	0.13153		1	0.918059	0.9275
scaffold_12	e_gw1.12.113.1	63747	1569	PWWP domain-containing protein		127	5.78755	199	9.91084	150	7.22665	476	7.64168		150	7.09601	169	8.5615	190	7.35207	509	7.66986		77	6.26117	95	4.70126	172	5.48121		0.237193	0.225479	0.226474		0.320963	0.242666	0.301198
scaffold_12	e_gw1.12.116.1	63914	1554	integral membrane protein, putative		213	9.80037	196	9.85565	131	6.3722	540	8.67607		600	28.658	349	17.8509	777	30.3563	1726	25.6217		28	2.29877	29	1.44897	57	1.87387		4.18152e-109	4.79201e-111	0		2.05501e-160	3.26402e-226	0
scaffold_12	e_gw1.12.135.1	63503	1152	Contains possible Interpro domains corresponding to ribosomal protein S2 and tRNA/rRNA methyltransferase.		125	7.75839	150	10.1746	92	6.03676	367	7.98993		133	8.5693	125	8.62469	183	9.64445	441	8.94615		22	2.43645	36	2.42641	58	2.43143		0.596791	0.574913	0.575998		5.45093e-17	9.79921e-23	0
scaffold_12	e_gw1.12.140.1	63909	1362	unknown protein with NACHT NTPase domain		4	0.209989	0	0	1	0.0554998	5	0.0884963		9	0.490469	13	0.758669	14	0.624065	36	0.624401		0	0	1	0.0570081	1	0.028504		4.94609e-06	2.0788e-06	2.48778e-06		0.000258325	1.94611e-06	6.05114e-05
scaffold_12	e_gw1.12.144.1	63558	1236	unknown protein		43	2.4875	50	3.16105	48	2.93556	141	2.86137		67	4.02348	73	4.69451	80	3.92962	220	4.21587		28	2.8902	34	2.13587	62	2.51303		0.00513776	0.00472411	0.0049096		0.0603115	0.0273684	0.0524785
scaffold_12	e_gw1.12.156.1	63780	1275	mitochondrial inner import translocase TIM54		29	1.6263	45	2.75793	46	2.7272	120	2.37048		38	2.21217	20	1.24683	48	2.28565	106	1.91488		51	5.10326	27	1.64425	78	3.37375		0.0454525	0.0436975	0.0439058		8.64245e-06	8.61451e-07	7.10934e-06
scaffold_12	e_gw1.12.198.1	63754	927	t-SNARE, SSO1		344	26.5334	371	31.2734	344	28.0509	1059	28.6192		479	38.3532	341	29.2389	587	38.4448	1407	35.3456		113	15.552	178	14.9092	291	15.2306		0.000595748	0.000536487	0.000560787		1.15657e-21	2.52858e-28	0
scaffold_12	e_gw1.12.205.1	63354	768	phosphoadenosine phosphosulfate reductase		55	5.12054	37	3.76462	44	4.33072	136	4.40529		86	8.31157	63	6.52027	120	9.48635	269	8.10606		40	6.64487	38	3.84181	78	5.24334		1.91406e-07	1.38826e-07	1.63445e-07		0.0607718	0.0278277	0.0529327
scaffold_12	e_gw1.12.211.1	63815	990	Membrane coat complex Retromer, subunit Vps26		29	2.09448	26	2.05219	25	1.90886	80	2.01851		28	2.09927	30	2.40864	43	2.63701	101	2.38164		23	2.96401	18	1.41173	41	2.18787		0.602035	0.550653	0.551899		0.636583	0.576051	0.618277
scaffold_12	e_gw1.12.218.1	63632	816	unknown protein		14	1.22674	9	0.861852	10	0.926358	33	1.00498		21	1.91018	26	2.53262	21	1.56246	68	2.00175		12	1.8762	5	0.475766	17	1.17598		0.00677753	0.00479355	0.00504914		0.178369	0.0864244	0.133462
scaffold_12	e_gw1.12.219.1	63687	783	ankyrin		127	11.5973	151	15.0694	119	11.4883	397	12.7183		100	9.47947	98	9.94834	117	9.072	315	9.49994		38	6.19169	53	5.25567	91	5.72368		6.57683e-07	5.72257e-07	5.77438e-07		0.0385226	0.0157615	0.0336638
scaffold_12	e_gw1.12.220.1	63869	948	unknown protein		22	1.65931	16	1.31884	17	1.35553	55	1.44456		13	1.01784	13	1.08999	20	1.28086	46	1.12956		2	0.269159	7	0.573328	9	0.421244		0.110902	0.104944	0.105173		0.0935459	0.0310778	0.0612971
scaffold_12	e_gw1.12.228.1	63742	732	Demethoxyubiquinone hydroxylase		63	6.1538	48	5.12402	57	5.88617	168	5.72133		29	2.94058	17	1.84597	39	3.23469	85	2.67375		31	5.40304	27	2.86396	58	4.1335		1.746e-10	1.66681e-10	1.5054e-10		0.000452017	0.000118305	0.000461554
scaffold_12	e_gw1.12.250.1	63624	717	splicing factor 3A subunit 2		12	1.19667	4	0.435935	5	0.527132	21	0.719914		17	1.75985	16	1.77373	14	1.18546	47	1.57301		9	1.60144	6	0.649749	15	1.1256		0.0105119	0.00866715	0.00910074		0.670616	0.568036	0.614157
scaffold_12	e_gw1.12.272.1	63381	561	unknown protein, no intron		0	0	0	0	0	0	0	0		0	0	0	0	0	0	0	0		0	0	0	0	0	0		NA	NA	NA		NA	NA	NA
scaffold_12	e_gw1.12.280.1	63379	456	RNA polymerase II transcriptional coactivator, putative		9	1.41121	4	0.68545	4	0.663077	17	0.919912		32	5.20872	22	3.83481	40	5.32567	94	4.78973		7	1.95849	9	1.53247	16	1.74548		5.50999e-12	2.38688e-12	3.64753e-12		0.00248843	0.00028613	0.00172072
scaffold_12	e_gw1.12.283.1	63547	513	DNA-directed RNA polymerase II subunit RPB7		4	0.557515	4	0.609289	7	1.03145	15	0.732752		11	1.59155	9	1.39448	13	1.53853	33	1.50819		13	3.23306	10	1.51355	23	2.3733		0.0420221	0.0314274	0.0325049		0.0232106	0.0126008	0.0231103
scaffold_12	e_gw1.12.285.1	63657	507	unknown protein		130	18.3337	94	14.4877	64	9.54203	288	14.1211		53	7.75914	42	6.58457	55	6.58618	150	6.97663		34	8.55576	55	8.42303	89	8.4894		5.39983e-16	4.27587e-16	3.33067e-16		0.000583817	0.00013856	0.000566225
scaffold_12	e_gw1.12.297.1	63881	366	unknown protein		33	6.44684	46	9.82103	36	7.43516	115	7.90101		102	20.6855	89	19.3284	131	21.7305	322	20.5814		34	11.8518	37	7.84936	71	9.8506		7.51838e-18	3.4243e-18	0		4.03935e-05	1.80199e-06	3.17625e-05
scaffold_12	e_gw1.12.307.1	63648	357	unknown protein		12	2.40341	6	1.3133	6	1.27043	24	1.66238		24	4.98987	31	6.90207	44	7.48279	99	6.45824		11	3.93108	17	3.69738	28	3.81423		5.78491e-10	3.13176e-10	4.41176e-10		0.230907	0.14379	0.198773
scaffold_12	e_gw1.12.316.1	63703	291	molybdopterin synthase small subunit CnxG, putative		1	0.245709	1	0.268527	1	0.259762	3	0.257999		11	2.80573	6	1.63887	7	1.46044	24	1.96835		1	0.438424	3	0.800464	4	0.619444		0.000142275	6.57e-05	7.40199e-05		0.199012	0.0610968	0.105819
scaffold_12	e_gw1.12.318.1	63813	258	cytochrome b5, putative		139	38.522	174	52.6999	110	32.2286	423	41.1502		545	156.792	458	141.102	654	153.899	1657	150.598		76	37.5821	95	28.5902	171	33.0862		1.09905e-135	3.8646e-138	0		6.30951e-79	2.95872e-108	0
scaffold_12	e_gw1.12.319.1	63868	204	unknown protein		27	9.46341	16	6.12873	19	7.04032	62	7.54415		51	18.5561	68	26.4951	87	25.8921	206	23.6478		20	12.508	29	11.0378	49	11.7729		3.86624e-15	1.82759e-15	2.9976e-15		0.00468445	0.00089492	0.0037076
scaffold_12	e_gw1.12.324.1	63702	6495	unknown protein		1228	13.5186	998	12.0069	853	9.92747	3079	11.8177		1319	15.0734	1212	14.8323	1514	14.1523	4045	14.686		171	3.35896	273	3.2636	444	3.31128		7.32064e-08	6.19835e-08	6.87331e-08		2.23288e-178	2.95843e-244	0
scaffold_12	e_gw1.12.328.1	63347	5748	Phosphatidylinositol-4-kinase stt4 that functions in the Pkc1p protein kinase pathway and is required for normal vacuole morphology in yeast		671	8.34679	519	7.05555	525	6.90417	1715	7.43551		674	8.7034	587	8.11722	833	8.79847	2094	8.5397		172	3.81768	191	2.58006	363	3.19887		0.0911022	0.0873041	0.0882438		1.15697e-47	2.64901e-63	0
scaffold_12	e_gw1.12.333.1	63756	4662	helicase, DEAD-box superfamily		34	0.52146	13	0.217897	33	0.53507	80	0.424809		72	1.14632	89	1.51741	94	1.22415	255	1.29596		6	0.164198	5	0.0832744	11	0.123736		2.29452e-17	8.77241e-18	0		1.62762e-22	8.40027e-32	0
scaffold_12	e_gw1.12.34.1	63352	2646	unknown protein		196	5.29639	163	4.81369	125	3.57099	484	4.56036		334	9.3692	265	7.96053	352	8.07666	951	8.4688		72	3.4716	75	2.20082	147	2.83621		2.63469e-22	1.15816e-22	0		1.84887e-27	9.59475e-37	0
scaffold_12	e_gw1.12.353.1	63400	2841	RNB domain-containing protein		201	5.0587	122	3.35559	137	3.64517	460	4.01982		140	3.65766	102	2.85374	177	3.78252	419	3.43131		24	1.07777	22	0.601264	46	0.839519		0.000433277	0.000424967	0.000431672		9.50984e-20	6.55003e-27	0
scaffold_12	e_gw1.12.356.1	63568	2265	SNF2-like helicase, ATPase domain		147	4.64048	74	2.55296	88	2.93686	309	3.37677		271	8.8807	262	9.19431	281	7.53212	814	8.53571		18	1.01389	28	0.95985	46	0.986871		1.91826e-38	4.74297e-39	0		4.57759e-61	1.20607e-85	0
scaffold_12	e_gw1.12.36.1	63464	2322	unknown protein		59	1.81679	93	3.12969	78	2.53923	230	2.49523		204	6.521	229	7.83898	230	6.01374	663	6.79124		63	3.46151	77	2.57479	140	3.01815		8.33375e-37	1.74349e-37	0		2.16531e-10	2.07407e-13	1.6574e-10
scaffold_12	e_gw1.12.363.1	63511	2151	unknown protein, no intron		199	6.61495	187	6.79331	116	4.07649	502	5.82825		210	7.24644	198	7.31663	272	7.67728	680	7.41345		24	1.4235	23	0.830235	47	1.12687		0.00668271	0.00640466	0.00659512		1.09063e-45	1.44905e-63	0
scaffold_12	e_gw1.12.365.1	63620	2355	unknown protein		58	1.76097	39	1.29406	40	1.28392	137	1.44632		191	6.01989	152	5.13025	184	4.74358	527	5.29791		50	2.70874	34	1.12099	84	1.91486		2.44202e-43	2.64447e-44	0		3.7025e-15	4.98851e-20	2.66454e-15
scaffold_12	e_gw1.12.370.1	63454	2166	MCM2/3/5 family protein		91	3.00398	91	3.28294	98	3.42008	280	3.23567		161	5.51713	206	7.55953	198	5.54991	565	6.20886		36	2.12047	52	1.86405	88	1.99226		5.88854e-15	3.35046e-15	4.88498e-15		1.18436e-16	3.22371e-22	1.11022e-16
scaffold_12	e_gw1.12.391.1	63727	1914	Acyl-CoA dehydrogenase, central region		280	10.46	263	10.7373	233	9.20201	776	10.1331		887	34.3976	912	37.8738	990	31.4031	2789	34.5582		67	4.46602	138	5.59823	205	5.03212		3.95768e-205	1.16852e-208	0		3.8128e-175	8.46578e-244	0
scaffold_12	e_gw1.12.393.1	63837	1806	unknown protein		4	0.158364	1	0.0432676	1	0.0418554	6	0.0811623		12	0.493185	6	0.26407	13	0.437023	31	0.398093		0	0	5	0.214964	5	0.107482		0.000189534	8.96714e-05	0.000103014		0.0905049	0.0279562	0.0579413
scaffold_12	e_gw1.12.400.1	63441	1821	mitochondrial precursor proteins import receptor		153	6.00752	145	6.22212	210	8.71722	508	6.98229		122	4.97274	120	5.2379	211	7.0348	453	5.74848		94	6.58575	48	2.04666	142	4.31621		6.7988e-05	5.99378e-05	6.10183e-05		0.0875831	0.0477793	0.0807111
scaffold_12	e_gw1.12.408.1	63889	1725	cd01321, ADGF, Adenosine deaminase-related growth factors		170	7.04651	154	6.97609	127	5.56523	451	6.52928		265	11.4026	312	14.3765	319	11.2274	896	12.3355		80	5.91682	159	7.15685	239	6.53683		6.9725e-22	3.64772e-22	0		4.4759e-06	1.29741e-07	3.63945e-06
scaffold_12	e_gw1.12.421.1	63717	1656	unknown protein		24	1.03625	18	0.849362	19	0.867286	61	0.917633		48	2.15143	40	1.91993	68	2.49303	156	2.18813		14	1.07859	8	0.375097	22	0.726842		3.88293e-08	2.72935e-08	3.4067e-08		2.76823e-06	3.04402e-08	1.93756e-06
scaffold_12	e_gw1.12.422.1	63774	1701	GTPase, related to S. cerevisiae Nuclear GTP-binding protein NUG1 (Nuclear GTPase 1)		114	4.79197	113	5.19104	89	3.95507	316	4.64603		222	9.68712	212	9.90644	280	9.99385	714	9.86247		201	15.0758	221	10.0879	422	12.5818		9.58804e-25	4.03328e-25	0		9.16722e-14	1.75306e-16	9.27036e-14
scaffold_12	e_gw1.12.423.1	63828	1629	alpha-1,6-mannosyltransferase		3	0.131678	3	0.143907	5	0.232016	11	0.1692		28	1.2758	17	0.829495	25	0.931747	70	1.01235		9	0.70487	5	0.238321	14	0.471596		4.31878e-10	1.96106e-10	2.74871e-10		0.035979	0.00982057	0.0249156
scaffold_12	e_gw1.12.425.1	63364	1608	unknown protein		119	5.29145	130	6.31739	90	4.23083	339	5.27989		173	7.98557	159	7.85954	200	7.55132	532	7.79881		39	3.09433	102	4.92524	141	4.00979		9.68563e-06	7.7714e-06	8.52119e-06		0.000310104	3.45889e-05	0.000281609
scaffold_12	e_gw1.12.430.1	63772	1581	chromatin structure-remodeling complex protein, putative		126	5.6984	104	5.14022	97	4.63776	327	5.15879		220	10.3285	216	10.8595	274	10.522	710	10.57		61	4.9225	70	3.43779	131	4.18015		2.35807e-22	1.03291e-22	0		3.82892e-15	7.79739e-20	2.88658e-15
scaffold_12	e_gw1.12.436.1	63532	1548	Zn2Cys6 transcriptional regulator		70	3.23326	43	2.17059	59	2.88104	172	2.76163		120	5.75382	107	5.49413	128	5.02016	355	5.42271		38	3.13185	31	1.55491	69	2.34338		1.85126e-10	1.04614e-10	1.34687e-10		2.30609e-07	1.52518e-09	1.58262e-07
scaffold_12	e_gw1.12.440.1	63882	1440	enoyl-CoA hydratase		981	48.7103	939	50.9546	757	39.7377	2677	46.4675		401	20.6694	364	20.0921	473	19.9424	1238	20.2346		136	12.0494	173	9.32819	309	10.6888		3.79081e-169	2.48104e-168	0		1.54544e-10	2.08682e-13	1.30817e-10
scaffold_12	e_gw1.12.442.1	63419	1371	Met-10+ like-protein		149	7.77075	86	4.90164	101	5.56869	336	6.08036		148	8.01254	117	6.7832	169	7.4839	434	7.42655		48	4.46675	57	3.22813	105	3.84744		0.129127	0.122091	0.123316		5.4649e-05	3.22838e-06	4.70169e-05
scaffold_12	e_gw1.12.459.1	63919	1248	Cys/Met metabolism PLP-dependent enzyme		5	0.286464	6	0.375679	10	0.605695	21	0.422613		23	1.36792	21	1.33749	28	1.36214	72	1.35585		7	0.715601	6	0.373293	13	0.544447		3.12205e-06	1.5601e-06	1.89275e-06		0.0141556	0.00290973	0.00995709
scaffold_12	e_gw1.12.464.1	63751	1176	19S regulatory particle ATPase Rpt4		756	45.9651	474	31.4957	448	28.7965	1678	35.4191		307	19.3766	262	17.7084	365	18.8436	934	18.6429		60	6.50926	137	9.04538	197	7.77732		7.42268e-75	9.97379e-75	0		3.7297e-14	2.50585e-18	3.01981e-14
scaffold_12	e_gw1.12.468.1	63398	1032	Peptidase M48, Ste24p		623	43.1641	701	53.0785	615	45.0468	1939	47.0965		447	32.1495	336	25.8789	487	28.6502	1270	28.8929		289	35.7278	344	25.8817	633	30.8047		5.32417e-57	5.13939e-57	0		1.69033e-09	2.09674e-11	1.76504e-09
scaffold_12	e_gw1.12.476.1	63397	1092	unknown protein		263	17.2206	313	22.3976	395	27.3428	971	22.3203		132	8.97216	104	7.57002	150	8.33965	386	8.29394		94	10.9823	229	16.2827	323	13.6325		1.73222e-78	6.31644e-78	0		4.32573e-26	1.1781e-30	0
scaffold_12	e_gw1.12.484.1	63395	927	Glycerophosphoryl diester phosphodiesterase		2	0.154264	4	0.337179	3	0.24463	9	0.245358		6	0.480416	6	0.514467	2	0.130987	14	0.37529		4	0.550513	1	0.0837595	5	0.317136		0.53604	0.480158	0.482072		1	0.939133	0.946014
scaffold_12	e_gw1.12.491.1	63913	1014	unknown protein		82	5.78216	136	10.4805	117	8.72201	335	8.32822		80	5.85596	91	7.13329	107	6.40656	278	6.46527		22	2.76804	27	2.06747	49	2.41776		4.95061e-05	4.30748e-05	4.35454e-05		2.70901e-07	1.85421e-09	2.00318e-07
scaffold_12	e_gw1.12.494.1	63507	987	Di-trans,poly-cis-decaprenylcistransferase, putative		104	7.53408	72	5.70027	66	5.0547	242	6.09635		99	7.44499	67	5.39565	89	5.47459	255	6.10508		43	5.55826	32	2.51737	75	4.03781		0.322481	0.305286	0.306277		0.082664	0.0429924	0.0748131
scaffold_12	e_gw1.12.502.1	63733	969	unknown protein		4	0.295155	2	0.161282	4	0.312036	10	0.256158		17	1.30218	33	2.70693	21	1.31575	71	1.77495		7	0.921641	6	0.480774	13	0.701208		7.69292e-11	3.20645e-11	4.53939e-11		0.0188155	0.0036273	0.011757
scaffold_12	e_gw1.12.505.1	63899	834	unknown protein		170	14.5746	152	14.2416	146	13.2329	468	14.0164		134	11.9257	89	8.48223	137	9.97318	360	10.127		47	7.18984	91	8.47206	138	7.83095		6.50926e-09	5.48033e-09	5.51145e-09		0.723973	0.690112	0.722954
scaffold_12	e_gw1.12.507.1	63435	981	unknown protein		1	0.0728861	0	0	1	0.0770548	2	0.0499803		1	0.0756618	1	0.0810247	3	0.185666	5	0.114117		0	0	0	0	0	0		0.461579	0.330989	0.334327		0.333021	0.217081	0.0760386
scaffold_12	e_gw1.12.514.1	63378	819	unknown protein		143	12.4844	128	12.2126	105	9.69113	376	11.4627		106	9.60656	77	7.47297	115	8.52497	298	8.53483		60	9.34663	54	5.11945	114	7.23304		1.08121e-06	1.06307e-06	1.07206e-06		0.781455	0.732552	0.761255
scaffold_12	e_gw1.12.541.1	63542	651	unknown protein		50	5.49165	40	4.80131	27	3.1351	117	4.47602		79	9.00725	76	9.27938	106	9.88562	261	9.39075		27	5.2914	48	5.72498	75	5.50819		1.19215e-09	7.27173e-10	9.29681e-10		0.0566551	0.0249606	0.0486048
scaffold_12	e_gw1.12.543.1	63653	507	ankyrin		2	0.282056	1	0.154125	1	0.149094	4	0.195092		36	5.27036	30	4.70327	30	3.59246	96	4.52203		0	0	0	0	0	0		2.18814e-21	1.92795e-21	0		1.56479e-13	3.75952e-17	7.66054e-15
scaffold_12	e_gw1.12.549.1	63416	609	unknown protein		0	0	1	0.128311	2	0.248246	3	0.125519		7	0.853153	7	0.913623	4	0.398769	18	0.721848		4	0.837974	1	0.127496	5	0.482735		0.00342582	0.00156577	0.00171364		0.814327	0.507865	0.560758
scaffold_12	e_gw1.12.552.1	63710	579	MMR; HR regulation		1	0.123491	2	0.269918	2	0.261108	5	0.218172		2	0.256388	5	0.686401	1	0.104858	8	0.349215		1	0.220348	1	0.134102	2	0.177225		0.78234	0.561822	0.56359		1	0.556471	0.606764
scaffold_12	e_gw1.12.560.1	63709	534	cystathionine beta-synthase (beta-thionase), putative		16	2.14236	16	2.34131	18	2.548	50	2.34389		7	0.972977	7	1.04194	12	1.36433	26	1.12642		19	4.53942	12	1.74483	31	3.14212		0.000774099	0.000690957	0.000671864		1.5296e-05	2.87847e-06	1.33608e-05
scaffold_12	e_gw1.12.567.1	63526	498	unknown protein, secreted		1	0.143577	1	0.15691	2	0.303577	4	0.201355		2	0.298089	11	1.7557	14	1.70678	27	1.25352		2	0.512375	2	0.311827	4	0.412101		0.00010318	5.59292e-05	6.40811e-05		0.103329	0.0268506	0.0567813
scaffold_12	e_gw1.12.573.1	63413	456	unknown protein, only in ascomycota		5	0.784006	2	0.342725	1	0.165769	8	0.430833		48	7.81308	54	9.41272	70	9.31992	172	8.84857		8	2.23827	6	1.02165	14	1.62996		1.6776e-36	1.89768e-36	0		2.60094e-11	1.74189e-15	1.45853e-11
scaffold_12	e_gw1.12.579.1	63746	330	unknown protein		17	3.6834	20	4.73583	13	2.97782	50	3.79902		7	1.57445	9	2.16778	17	3.12762	33	2.28995		14	5.41255	12	2.82346	26	4.118		0.0149675	0.011547	0.011483		0.00492501	0.00213751	0.00496087
scaffold_12	e_gw1.12.582.1	63465	261	unknown protein		13	3.56137	9	2.69453	6	1.73772	28	2.66454		22	6.25645	28	8.52715	52	12.096	102	8.95987		5	2.44409	7	2.08243	12	2.26326		5.35604e-09	2.76526e-09	3.72542e-09		2.93506e-05	3.67915e-07	1.36971e-05
scaffold_12	e_gw1.12.587.1	63744	216	unknown protein		31	10.2618	12	4.34118	20	6.99915	63	7.2007		18	6.18536	23	8.4637	31	8.71339	72	7.78748		11	6.49721	9	3.23521	20	4.86621		1	0.95061	0.950734		0.291259	0.185393	0.244655
scaffold_12	e_gw1.12.78.1	63442	1920	SWR1-complex protein 4, putative		56	2.08545	38	1.54655	29	1.14174	123	1.59125		114	4.40707	93	3.85006	109	3.44671	316	3.90128		24	1.59477	10	0.404401	34	0.999585		4.37614e-15	1.91335e-15	2.9976e-15		1.57941e-15	3.92066e-21	7.77156e-16
scaffold_12	e_gw1.12.80.1	63678	1575	unknown protein		172	7.8084	152	7.54125	141	6.76717	465	7.37227		251	11.8288	248	12.5158	283	10.909	782	11.7512		41	3.32117	53	2.61282	94	2.96699		8.60128e-11	6.53701e-11	8.06032e-11		2.59713e-32	7.32654e-44	0
scaffold_12	e_gw1.12.93.1	63382	1641	unknown protein		42	1.83002	33	1.5714	30	1.38192	105	1.59444		156	7.05606	138	6.68431	183	6.77051	477	6.83696		49	3.80956	41	1.93994	90	2.87475		9.87056e-47	1.13802e-47	0		4.42881e-10	3.5351e-13	2.89198e-10
scaffold_13	e_gw1.13.115.1	63967	1482	GPI-anchored wall transfer protein 1, putative		24	1.15792	20	1.05454	18	0.918107	62	1.04352		38	1.90319	58	3.11076	51	2.0893	147	2.36775		14	1.20522	19	0.995449	33	1.10034		9.73681e-07	6.53361e-07	7.74294e-07		0.00900915	0.00175981	0.0063829
scaffold_13	e_gw1.13.119.1	64314	1317	Major facilitator superfamily		5	0.271455	4	0.237331	0	0	9	0.169595		0	0	2	0.120706	1	0.0460992	3	0.0556019		1	0.0968728	1	0.058956	2	0.0779144		0.0782422	0.0448752	0.04373		0.616648	0.48912	0.529556
scaffold_13	e_gw1.13.122.1	64327	1494	Contains a possible InterPro domain corresponding to threonyl-tRNA synthetase, class IIa.		211	10.0982	215	11.2452	197	9.96746	623	10.437		318	15.7987	287	15.2692	408	16.5802	1013	15.8827		105	8.96657	129	6.70429	234	7.83543		1.1874e-11	8.87149e-12	1.10468e-11		1.17642e-11	6.32803e-15	1.00869e-11
scaffold_13	e_gw1.13.133.1	64138	1413	ly involved in histone methylation		43	2.17591	21	1.16134	23	1.23042	87	1.52255		54	2.8366	49	2.75639	71	3.05067	174	2.88122		10	0.902912	17	0.934158	27	0.918535		2.21643e-05	1.62327e-05	1.81592e-05		4.8965e-06	6.76456e-08	3.30431e-06
scaffold_13	e_gw1.13.135.1	64312	1125	unknown unknown protein, only present in fungi		5	0.317784	3	0.208377	9	0.604726	17	0.376962		2	0.131954	6	0.423921	10	0.539668	18	0.365181		1	0.113406	6	0.414107	7	0.263756		0.866054	0.796616	0.797028		1	0.90001	0.910994
scaffold_13	e_gw1.13.140.1	64049	1338	Uncharacterized unknown protein		0	0	0	0	0	0	0	0		0	0	0	0	0	0	0	0		0	0	0	0	0	0		NA	NA	NA		NA	NA	NA
scaffold_13	e_gw1.13.151.1	64308	1281	unknown protein		120	6.69801	96	5.85602	100	5.90092	316	6.15165		155	8.98108	126	7.81821	166	7.86752	447	8.22227		68	6.77248	71	4.30351	139	5.53799		0.00579088	0.00541467	0.00559382		0.0770068	0.0396624	0.0695559
scaffold_13	e_gw1.13.152.1	63946	1278	GPI transamidase subunit PIG-U		80	4.47582	48	2.93488	76	4.49523	204	3.96864		93	5.4013	105	6.53047	108	5.13064	306	5.68747		40	3.99316	29	1.7619	69	2.87753		0.00387342	0.00345514	0.00359216		0.000117788	7.53844e-06	9.4223e-05
scaffold_13	e_gw1.13.177.1	64274	1113	unknown protein		6	0.385452	5	0.351039	2	0.135832	13	0.290774		245	16.3387	227	16.2113	253	13.8008	725	15.4502		9	1.03166	14	0.976667	23	1.00416		9.8089e-174	4.14211e-161	0		3.54474e-69	2.08965e-97	0
scaffold_13	e_gw1.13.179.1	64000	1074	unknown protein		253	16.8434	227	16.5159	146	10.2758	626	14.545		330	22.8063	329	24.3488	391	22.103	1050	23.0861		80	9.50328	126	9.10919	206	9.30623		8.31152e-14	5.48405e-14	7.22755e-14		6.34098e-19	1.0265e-24	0
scaffold_13	e_gw1.13.180.1	64288	957	unknown protein		0	0	0	0	1	0.0789872	1	0.0263291		6	0.465356	4	0.332226	11	0.697846	21	0.498476		0	0	0	0	0	0		3.74752e-05	1.10297e-05	9.5821e-06		0.00218166	0.00021096	0.000276988
scaffold_13	e_gw1.13.185.1	64272	1029	unknown protein		46	3.19637	37	2.80974	33	2.42419	116	2.8101		260	18.7544	249	19.234	318	18.7625	827	18.917		51	6.32328	55	4.15012	106	5.2367		6.18939e-112	7.26329e-114	0		1.69539e-31	1.23382e-42	0
scaffold_13	e_gw1.13.189.1	64172	1086	glutathione-dependent formaldehyde-activating, GFA		13	0.855909	7	0.503673	9	0.626443	29	0.662008		27	1.84535	24	1.75658	29	1.62124	80	1.74106		1	0.117478	3	0.214489	4	0.165984		2.93506e-05	1.8884e-05	2.17226e-05		2.09416e-07	2.12996e-10	8.57062e-08
scaffold_13	e_gw1.13.215.1	64249	738	septum formation protein Maf		85	8.23524	80	8.4706	65	6.65772	230	7.78786		86	8.64944	94	10.1241	102	8.39118	282	9.05492		32	5.53199	48	5.05008	80	5.29104		0.506664	0.500415	0.501681		0.0380948	0.0146406	0.0318576
scaffold_13	e_gw1.13.218.1	64065	816	tRNA(His) guanylyltransferase , putative		34	2.97922	26	2.4898	14	1.2969	74	2.25531		77	7.00401	59	5.74709	82	6.10102	218	6.28404		14	2.1889	17	1.6176	31	1.90325		1.53876e-13	7.97999e-14	1.22458e-13		4.01792e-08	7.77976e-11	2.25524e-08
scaffold_13	e_gw1.13.237.1	64318	675	unknown protein		56	5.93196	50	5.78824	39	4.36747	145	5.36256		97	10.6663	87	10.2448	93	8.36485	277	9.75864		16	3.02415	24	2.76071	40	2.89243		5.79549e-07	4.59097e-07	5.30806e-07		8.02883e-10	4.41164e-13	4.73033e-10
scaffold_13	e_gw1.13.239.1	64044	453	unknown protein		11	1.73623	15	2.58746	6	1.0012	32	1.77497		85	13.9273	65	11.4052	115	15.4127	265	13.5817		20	5.63274	24	4.11364	44	4.87319		4.54464e-40	7.54597e-41	0		1.14943e-07	4.19146e-10	6.89827e-08
scaffold_13	e_gw1.13.240.1	64332	570	TRAPP complex component Bet3		250	31.3602	248	33.9983	177	23.4729	675	29.6105		275	35.81	282	39.3242	349	37.1732	906	37.4358		76	17.0109	123	16.755	199	16.8829		0.00316719	0.00295232	0.00305401		3.04574e-12	7.5851e-16	2.16971e-12
scaffold_13	e_gw1.13.243.1	64144	549	cyclophilin type peptidyl-prolyl cis-trans isomerase/CLD		42	5.47005	41	5.83569	33	4.54371	116	5.28315		46	6.21916	33	4.7778	58	6.41408	137	5.80368		28	6.50689	29	4.10147	57	5.30418		0.899727	0.859921	0.860299		0.466892	0.407151	0.459669
scaffold_13	e_gw1.13.262.1	63952	252	unknown protein		111	31.4946	81	25.1168	59	17.6978	251	24.7698		99	29.1595	92	29.0184	128	30.8382	319	29.672		55	27.8452	110	33.8927	165	30.8689		0.274883	0.255131	0.25664		0.000591393	0.00013906	0.000608891
scaffold_13	e_gw1.13.274.1	64300	4392	kelch repeat containing protein with peptidase site		147	2.39314	134	2.38409	154	2.6505	435	2.47591		610	10.3089	663	11.9988	715	9.88377	1988	10.7305		180	5.22875	221	3.907	401	4.56788		2.35037e-190	8.70602e-194	0		4.1558e-32	4.05559e-42	0
scaffold_13	e_gw1.13.275.1	63937	4050	WD-40 repeat protein, related to mip1/kog1p, putative guanine nucleotide binding protein		174	3.07191	176	3.39577	150	2.79966	500	3.08911		313	5.73634	309	6.06443	408	6.11623	1030	5.97233		104	3.27617	96	1.84047	200	2.55832		1.32915e-27	5.1605e-28	0		4.80758e-19	6.73035e-25	0
scaffold_13	e_gw1.13.277.1	64111	3159	Structural maintenance of chromosome protein SMC		104	2.35395	118	2.91886	94	2.2493	316	2.50737		178	4.18231	207	5.20843	238	4.57411	623	4.65495		77	3.10977	84	2.06463	161	2.5872		2.88177e-15	1.54555e-15	2.22045e-15		3.30602e-05	1.66589e-06	2.70113e-05
scaffold_13	e_gw1.13.279.1	64285	3213	Alpha mannosidase-like protein		181	4.02793	132	3.21029	157	3.69367	470	3.64396		229	5.29018	259	6.4073	234	4.42165	722	5.37304		50	1.9854	70	1.69161	120	1.8385		1.37905e-06	1.10452e-06	1.22762e-06		8.6175e-19	7.00068e-25	0
scaffold_13	e_gw1.13.280.1	64125	3216	Serine/threonine protein kinase		3	0.066699	0	0	1	0.0235046	4	0.0300679		3	0.0692391	3	0.0741466	0	0	6	0.0477952		0	0	0	0	0	0		0.760214	0.682212	0.683457		0.200465	0.141035	0.0519579
scaffold_13	e_gw1.13.285.1	64110	3003	unknown protein		72	1.71432	45	1.17095	77	1.93823	194	1.60783		186	4.59731	148	3.91735	200	4.04346	534	4.18604		63	2.67653	43	1.1118	106	1.89417		8.73977e-28	2.7352e-28	0		4.9416e-10	5.78922e-13	3.93099e-10
scaffold_13	e_gw1.13.286.1	64196	2592	Ca/calmodulin-binding protein CMK2		20	0.551708	26	0.783824	24	0.699915	70	0.678482		139	3.98039	159	4.87583	195	4.5675	493	4.47457		57	2.80561	40	1.19823	97	2.00192		6.40613e-67	3.70128e-68	0		1.77113e-09	2.4515e-12	1.18754e-09
scaffold_13	e_gw1.13.289.1	64009	3126	unknown protein		223	5.1007	155	3.87457	132	3.19193	510	4.05573		311	7.38444	342	8.69608	391	7.59393	1044	7.89148		82	3.34667	79	1.96224	161	2.65445		1.93753e-27	7.09291e-28	0		3.59837e-30	2.49394e-40	0
scaffold_13	e_gw1.13.290.1	64298	3027	kinesin-like protein		197	4.65337	172	4.44014	127	3.17147	496	4.08833		236	5.78689	271	7.11612	282	5.65608	789	6.18636		86	3.62471	114	2.92419	200	3.27445		1.78407e-08	1.45446e-08	1.68696e-08		8.79661e-07	1.57137e-08	7.40671e-07
scaffold_13	e_gw1.13.291.1	63935	2859	Contains possible InterPro motifs corresponding to isoleucyl-tRNA synthetase, class Ia.		332	8.30305	208	5.68499	273	7.21801	813	7.06868		195	5.06252	165	4.58729	244	5.18149	604	4.94376		124	5.53344	171	4.64404	295	5.08874		1.43149e-16	1.31579e-16	1.11022e-16		0.000124485	1.83933e-05	0.000120538
scaffold_13	e_gw1.13.296.1	64370	2625	calpain-like protease		27	0.735442	28	0.833507	22	0.633523	77	0.734157		29	0.820001	39	1.18092	43	0.994531	111	0.998485		2	0.0972049	2	0.0591581	4	0.0781815		0.143739	0.131518	0.133035		5.32003e-11	1.04286e-15	1.43418e-11
scaffold_13	e_gw1.13.301.1	64023	2277	ERAD-associated E3 ubiquitin-protein ligase component HRD3		736	23.1115	604	20.7279	502	16.6652	1842	20.1682		613	19.9822	887	30.9633	725	19.331	2225	23.4255		170	9.52519	217	7.39964	387	8.46241		0.157094	0.154306	0.155503		3.83595e-50	1.10677e-66	0
scaffold_13	e_gw1.13.303.1	64193	2388	PA domain-containing protein		916	27.4268	944	30.89	924	29.2487	2784	29.1885		784	24.3684	874	29.0913	1005	25.5512	2663	26.337		205	10.9523	297	9.65686	502	10.3046		3.7275e-12	3.18718e-12	3.43481e-12		3.50081e-50	2.54484e-66	0
scaffold_13	e_gw1.13.309.1	64261	2163	subtilisin like protease		600	19.8339	564	20.3753	639	22.3313	1803	20.8468		845	28.9965	705	25.9071	994	27.9003	2544	27.6013		399	23.5344	477	17.1228	876	20.3286		6.6428e-11	5.50519e-11	6.50994e-11		0.0673362	0.0376602	0.0656893
scaffold_13	e_gw1.13.324.1	64175	1935	transcriptional regulator HMG type		38	1.40416	46	1.85762	28	1.09382	112	1.45187		173	6.63607	147	6.03841	205	6.43209	525	6.36886		36	2.37361	43	1.72544	79	2.04953		1.34187e-52	8.35893e-54	0		1.63702e-16	5.82205e-22	1.11022e-16
scaffold_13	e_gw1.13.334.1	64347	1806	unknown protein, no intron		162	6.41374	88	3.80755	97	4.05997	347	4.76042		289	11.8775	240	10.5628	319	10.7239	848	11.0547		36	2.54315	38	1.63373	74	2.08844		1.63611e-34	4.44249e-35	0		1.0466e-47	5.81139e-66	0
scaffold_13	e_gw1.13.339.1	64330	1467	indoleamine 2,3-dioxygenase		121	5.89752	134	7.13765	77	3.96761	332	5.66759		89	4.50304	110	5.96003	89	3.68332	288	4.71546		58	5.04412	68	3.59909	126	4.3216		0.000388352	0.000363335	0.000367718		0.121119	0.082301	0.120453
scaffold_13	e_gw1.13.342.1	64345	1773	3-Methylcrotonyl-CoA carboxylase, non-biotin containing subunit/Acetyl-CoA carboxylase carboxyl transferase, subunit beta		9	0.362951	8	0.352583	9	0.38371	26	0.366415		13	0.544228	20	0.896618	13	0.445157	46	0.628668		7	0.503706	10	0.43793	17	0.470818		0.0974807	0.075862	0.0773658		1	0.996869	0.99722
scaffold_13	e_gw1.13.343.1	63981	1710	GPCR , contains RGS domain		22	0.9199	48	2.19344	21	0.928308	91	1.34722		452	19.6195	548	25.4724	547	19.4209	1547	21.5043		32	2.38749	58	2.63357	90	2.51053		9.98525e-299	1.00369e-297	0		5.16707e-113	2.2351e-158	0
scaffold_13	e_gw1.13.348.1	63966	1632	high-affinity glucose transporter		0	0	1	0.0478807	0	0	1	0.0159602		0	0	0	0	1	0.0372014	1	0.0124005		0	0	0	0	0	0		1	0.918684	0.918824		1	NA	0.427531
scaffold_13	e_gw1.13.360.1	64066	1524	putative acyltransferase 3		36	1.68901	30	1.53821	27	1.33921	93	1.52214		168	8.1822	196	10.2225	208	8.28624	572	8.89698		34	2.84631	46	2.34362	80	2.59496		6.07268e-71	2.67776e-72	0		7.99155e-20	1.32824e-26	0
scaffold_13	e_gw1.13.371.1	64322	1047	unknown protein		12	0.819499	9	0.671701	20	1.44395	41	0.978384		35	2.48123	23	1.74609	50	2.89936	108	2.37556		18	2.19338	14	1.03823	32	1.61581		3.26474e-06	1.92385e-06	2.2744e-06		0.295743	0.201592	0.260792
scaffold_13	e_gw1.13.389.1	64295	1344	nitrogen permease regulator Npr2, putative		6	0.319202	10	0.581408	7	0.393702	23	0.431437		31	1.71202	33	1.95165	41	1.8521	105	1.83859		10	0.949267	8	0.462173	18	0.70572		2.63232e-11	9.03695e-12	1.35633e-11		0.00152334	0.000141497	0.00100488
scaffold_13	e_gw1.13.395.1	64117	1128	uracil-DNA glycosylase		153	9.69832	98	6.78887	84	5.6291	335	7.37209		395	25.9917	300	21.1397	478	25.7275	1173	24.2863		52	5.88142	93	6.40158	145	6.1415		1.81081e-84	4.80448e-86	0		3.25534e-46	1.21864e-62	0
scaffold_13	e_gw1.13.399.1	64018	888	GPCR, mating type pheromone G-protein coupled receptor		0	0	0	0	0	0	0	0		14	1.1702	13	1.16363	5	0.34185	32	0.891896		0	0	0	0	0	0		2.96205e-09	1.30807e-08	2.65465e-10		6.98607e-05	2.04265e-06	7.18005e-06
scaffold_13	e_gw1.13.400.1	64212	1110	unknown protein		29	1.86805	26	1.83034	24	1.6344	79	1.77759		69	4.61394	76	5.44223	99	5.41491	244	5.15703		44	5.05728	38	2.65812	82	3.8577		5.04885e-16	2.30132e-16	4.44089e-16		0.492664	0.391524	0.448406
scaffold_13	e_gw1.13.403.1	64029	1155	folylpolyglutamate synthase , putative		19	1.17621	14	0.947167	12	0.785359	45	0.969579		43	2.76333	25	1.72046	35	1.83978	103	2.10785		5	0.552301	6	0.403351	11	0.477826		9.47835e-05	6.46396e-05	7.20579e-05		6.83679e-06	6.34232e-08	3.93218e-06
scaffold_13	e_gw1.13.419.1	64271	501	unknown protein		321	45.8122	266	41.4882	216	32.59	803	39.9635		517	76.5947	481	76.3121	662	80.2231	1660	77.71		210	53.4773	220	34.0956	430	43.7864		5.58886e-44	1.50416e-44	0		1.133e-11	7.68689e-15	9.6908e-12
scaffold_13	e_gw1.13.420.1	64112	942	unknown protein		104	7.89399	105	8.71001	104	8.34548	313	8.31649		77	6.06716	82	6.91909	120	7.73409	279	6.90678		38	5.1466	32	2.63762	70	3.89211		0.00171961	0.00160717	0.00162543		0.00308503	0.000572412	0.00257086
scaffold_13	e_gw1.13.424.1	64011	849	unknown protein		56	4.71622	41	3.77361	27	2.40395	124	3.63126		68	5.94494	49	4.58748	85	6.07841	202	5.53694		12	1.80327	20	1.82909	32	1.81618		0.00266173	0.00219671	0.00230292		1.35812e-06	1.15421e-08	8.64326e-07
scaffold_13	e_gw1.13.428.1	64358	822	unknown protein		21	1.82668	16	1.521	19	1.74723	56	1.6983		84	7.58496	70	6.76881	106	7.82912	260	7.3943		7	1.08646	11	1.03905	18	1.06275		1.04677e-26	2.78043e-27	0		3.68057e-18	2.44305e-25	0
scaffold_13	e_gw1.13.432.1	64010	798	unknown protein		23	2.06081	26	2.54596	13	1.23143	62	1.94607		28	2.60436	18	1.7929	30	2.28243	76	2.22656		22	3.51728	18	1.75139	40	2.63434		0.798029	0.727472	0.728243		0.0753952	0.0494615	0.0769386
scaffold_13	e_gw1.13.442.1	64181	660	unknown protein		0	0	0	0	0	0	0	0		0	0	0	0	4	0.367955	4	0.122652		0	0	1	0.117644	1	0.058822		0.128888	NA	0.0255062		1	0.677525	0.715898
scaffold_13	e_gw1.13.450.1	64179	390	unknown protein		32	5.86677	17	3.40616	19	3.68263	68	4.31852		23	4.37733	36	7.33709	43	6.69396	102	6.13613		18	5.88838	12	2.38908	30	4.13873		0.106132	0.0913741	0.0927246		0.282776	0.200563	0.259832
scaffold_13	e_gw1.13.458.1	63972	267	cytochrome c oxidase assembly protein (Pet117), putative		8	2.14236	4	1.17066	5	1.41556	17	1.57619		5	1.38997	3	0.893092	7	1.59172	15	1.29159		5	2.38917	2	0.581611	7	1.48539		0.481701	0.446004	0.446449		0.632626	0.576845	0.617089
scaffold_13	e_gw1.13.53.1	64167	2256	Sexual differentiation process protein ISP4		76	2.40873	83	2.87488	82	2.74754	241	2.67705		21	0.690917	13	0.458026	12	0.322939	46	0.490628		58	3.28002	51	1.75527	109	2.51765		9.89691e-40	4.29821e-39	0		3.88552e-29	9.28301e-32	0
scaffold_13	e_gw1.13.56.1	63978	1848	Zn2Cys6 transcriptional regulator		221	8.55075	154	6.51177	151	6.17652	526	7.07968		225	9.03705	201	8.6453	294	9.65883	720	9.11373		16	1.1046	19	0.798298	35	0.95145		0.00312498	0.00286648	0.00296904		1.95885e-58	4.6908e-82	0
scaffold_13	e_gw1.13.93.1	63955	1767	unknown protein		13	0.526042	6	0.265335	5	0.213896	24	0.335091		40	1.68023	59	2.654	58	1.99283	157	2.10902		4	0.288809	5	0.219709	9	0.254259		2.32453e-21	6.65267e-22	0		1.06297e-12	9.61953e-18	4.45532e-13
scaffold_13	e_gw1.13.95.1	64130	1581	unknown protein		98	4.43209	72	3.55862	68	3.25122	238	3.74731		166	7.79331	137	6.88771	199	7.64188	502	7.44097		40	3.22787	27	1.32601	67	2.27694		3.70709e-15	2.25866e-15	3.33067e-15		8.84784e-19	3.76961e-25	0
scaffold_14	e_gw1.14.126.1	64377	1314	pfam00067, p450, Cytochrome P450 only		0	0	0	0	0	0	0	0		0	0	1	0.060491	1	0.0462044	2	0.0355651		0	0	0	0	0	0		0.50259	NA	0.114238		1	NA	0.261833
scaffold_14	e_gw1.14.132.1	64683	1269	containing FAD-binding domain and SignalP predicted secretion signal. Similar to tre34100 and tre39566.		0	0	0	0	1	0.0595672	1	0.0198557		0	0	0	0	0	0	0	0		0	0	0	0	0	0		0.464014	NA	0.215262		NA	NA	NA
scaffold_14	e_gw1.14.140.1	64680	1395	Histone acetyltransferase, catalytic subunit of the ADA and SAGA complexes		17	0.871342	25	1.40038	20	1.08374	62	1.11849		64	3.40527	50	2.84893	75	3.26412	189	3.17277		7	0.640194	7	0.389617	14	0.514905		1.58059e-12	8.76432e-13	1.30695e-12		5.14108e-13	4.90857e-18	2.27818e-13
scaffold_14	e_gw1.14.151.1	64469	1344	Predicted hydrolases or acyltransferases (alpha/beta hydrolase superfamily)		27	1.43641	19	1.10468	34	1.91227	80	1.48445		66	3.64494	52	3.07532	81	3.65902	199	3.45976		27	2.56302	24	1.38652	51	1.97477		1.90514e-09	1.05602e-09	1.37097e-09		0.0185939	0.00570177	0.0154536
scaffold_14	e_gw1.14.170.1	64757	942	unknown protein		4	0.303615	6	0.497715	2	0.16049	12	0.320607		18	1.4183	22	1.85634	25	1.61127	65	1.62864		8	1.08349	6	0.494554	14	0.789024		1.51304e-08	7.37921e-09	9.88129e-09		0.0751261	0.025797	0.0522542
scaffold_14	e_gw1.14.182.1	64644	1011	unknown protein		81	5.72859	81	6.26058	82	6.131	244	6.04006		210	15.4175	176	13.8372	215	12.9112	601	14.0553		43	5.42631	40	3.07201	83	4.24916		2.77091e-25	9.42481e-26	0		4.32232e-21	2.19657e-28	0
scaffold_14	e_gw1.14.190.1	64642	972	repair protein Rad1/Rec1/Rad17		58	4.26654	21	1.68824	19	1.4776	98	2.47746		64	4.88719	98	8.01394	70	4.37231	232	5.75781		22	2.88765	14	1.11834	36	2.003		6.50753e-10	4.41069e-10	5.74002e-10		1.2798e-07	4.59677e-10	7.85452e-08
scaffold_14	e_gw1.14.195.1	64625	771	unknown protein		107	9.92301	83	8.41209	51	5.00017	241	7.77842		127	12.2263	121	12.4743	162	12.7567	410	12.4858		18	2.97856	22	2.21555	40	2.59705		1.53034e-06	1.17283e-06	1.32158e-06		9.18006e-22	1.0658e-29	0
scaffold_14	e_gw1.14.201.1	64836	906	unknown protein		0	0	2	0.172497	2	0.166867	4	0.113121		0	0	0	0	1	0.0670117	1	0.0223372		0	0	1	0.0857009	1	0.0428505		0.189982	0.125405	0.122427		0.467153	0.455534	0.490545
scaffold_14	e_gw1.14.205.1	64720	852	similar to oxidoreductase, short-chain dehydrogenase/reductase family		0	0	1	0.0917151	0	0	1	0.0305717		0	0	0	0	0	0	0	0		0	0	0	0	0	0		0.464014	NA	0.215262		NA	NA	NA
scaffold_14	e_gw1.14.241.1	64601	504	unknown protein		61	8.65393	46	7.13194	29	4.34947	136	6.71178		100	14.727	74	11.6704	111	13.3712	285	13.2562		10	2.53138	12	1.84869	22	2.19003		4.86439e-09	3.27036e-09	4.05763e-09		1.72492e-18	1.27036e-25	0
scaffold_14	e_gw1.14.243.1	64794	633	unknown protein		57	6.43851	61	7.5302	58	6.92617	176	6.96496		99	11.6085	101	12.6825	104	9.9749	304	11.422		16	3.22481	26	3.18921	42	3.20701		1.96667e-05	1.47325e-05	1.62399e-05		2.36624e-11	3.95435e-15	1.50436e-11
scaffold_14	e_gw1.14.244.1	64385	546	Riboflavin kinase / FAD synthetase		61	7.98824	67	9.58876	83	11.4909	211	9.6893		71	9.65187	55	8.00675	104	11.5643	230	9.74098		51	11.917	35	4.97724	86	8.4471		0.566766	0.542393	0.543302		0.949489	0.92409	0.932546
scaffold_14	e_gw1.14.245.1	64485	612	unknown protein		6	0.700993	2	0.255364	2	0.247029	10	0.401128		6	0.727689	10	1.29878	18	1.78567	34	1.27071		3	0.625399	6	0.761226	9	0.693313		0.00139484	0.00102973	0.00113064		0.491801	0.293516	0.356938
scaffold_14	e_gw1.14.247.1	64676	468	unknown protein		32	4.88898	17	2.83846	24	3.87645	73	3.86796		45	7.13695	55	9.34121	35	4.54047	135	7.00621		9	2.45349	33	5.47497	42	3.96423		0.0010552	0.000900184	0.000959057		0.352468	0.259496	0.319875
scaffold_14	e_gw1.14.267.1	64561	411	cytochrome b5, putative		363	63.1508	258	49.0522	233	42.8532	854	51.6854		378	68.2647	670	129.574	491	72.5302	1539	90.1231		297	92.1939	693	130.92	990	111.557		3.11026e-26	1.52291e-26	0		5.41189e-40	3.42793e-48	0
scaffold_14	e_gw1.14.276.1	64656	204	unknown protein		0	0	1	0.383045	0	0	1	0.127682		11	4.00229	9	3.5067	13	3.86894	33	3.79264		1	0.625399	0	0	1	0.3127		2.24405e-08	1.27919e-08	6.51848e-09		0.000660363	6.79388e-06	0.000150211
scaffold_14	e_gw1.14.277.1	64752	240	RNA polymerase N/8 kDa subunit		52	15.4919	18	5.86059	11	3.46458	81	8.27237		38	11.7522	30	9.93565	56	14.1663	124	11.9514		35	18.6056	27	8.73506	62	13.6703		0.0499494	0.0459032	0.046837		0.0573012	0.0342557	0.0571574
scaffold_14	e_gw1.14.292.1	64654	5493	Vacuolar protein sorting-associated protein Vps8		1057	13.7588	778	11.0675	714	9.82556	2549	11.5506		910	12.2964	805	11.6486	1013	11.1964	2728	11.7138		156	3.62329	177	2.50194	333	3.06261		0.005767	0.00551796	0.00562162		5.95229e-107	1.65855e-145	0
scaffold_14	e_gw1.14.309.1	64421	3357	unknown protein		184	3.91905	182	4.23643	139	3.12991	505	3.7618		228	5.04115	212	5.01962	247	4.46709	687	4.84262		87	3.3064	72	1.66531	159	2.48586		0.00529332	0.00493914	0.00509575		2.78859e-08	1.57397e-10	2.34434e-08
scaffold_14	e_gw1.14.317.1	64420	2883	unknown protein		231	5.72903	218	5.9087	189	4.95548	638	5.53107		400	10.2982	330	9.0982	474	9.98189	1204	9.79276		97	4.29254	150	4.0398	247	4.16617		1.78629e-24	7.87013e-25	0		3.63928e-19	5.07126e-25	0
scaffold_14	e_gw1.14.324.1	64827	2682	candidate a-galactosidase		32	0.85311	25	0.728386	24	0.676428	81	0.752641		78	2.15865	63	1.8671	85	1.92415	226	1.9833		6	0.285417	7	0.202653	13	0.244035		6.63104e-13	3.78656e-13	5.61551e-13		9.92224e-18	8.48263e-25	0
scaffold_14	e_gw1.14.336.1	64710	2379	AAA+-type ATPase		366	11.0002	309	10.1495	291	9.24629	966	10.132		3629	113.224	3648	121.884	4315	110.12	11592	115.076		48	2.57415	63	2.05617	111	2.31516		0	0	0		0	0	0
scaffold_14	e_gw1.14.339.1	64498	2301	Interacts with Tel1, enhances Mre11 nuclease activity and maintains its nuclear localisation (Borde 2007)		44	1.36726	45	1.52819	25	0.821282	114	1.23891		84	2.70962	129	4.45614	128	3.37732	341	3.51436		32	1.77428	29	0.978577	61	1.37643		7.96337e-21	3.09266e-21	0		2.11468e-08	5.84278e-11	1.45549e-08
scaffold_14	e_gw1.14.346.1	64397	2172	ceramidase family protein, associated to cellulase signal transduction (PMID: 15288024)		91	2.99568	51	1.83481	68	2.36656	210	2.39902		2989	102.144	2452	89.7319	3432	95.9326	8873	95.9361		22	1.29226	24	0.857956	46	1.07511		0	0	0		0	0	0
scaffold_14	e_gw1.14.35.1	64437	2478	BRCT domain-containing protein		105	3.02972	76	2.39658	73	2.22685	254	2.55105		107	3.205	104	3.33594	122	2.98908	333	3.17667		36	1.85348	28	0.877345	64	1.36541		0.136244	0.126305	0.127581		4.12647e-07	2.90234e-09	2.605e-07
scaffold_14	e_gw1.14.357.1	64684	2100	chromatin assembly factor 1 subunit B, putative		67	2.28123	46	1.71167	59	2.12374	172	2.03888		77	2.72156	87	3.29296	83	2.39959	247	2.8047		50	3.03765	48	1.77474	98	2.4062		0.0310301	0.0269017	0.0275011		0.544881	0.512233	0.559554
scaffold_14	e_gw1.14.358.1	64784	1959	Zn2Cys6 transcriptional regulator		184	6.71579	132	5.26526	91	3.51136	407	5.16414		616	23.3395	616	24.9938	764	23.6776	1996	24.0037		74	4.81931	93	3.68606	167	4.25268		9.56814e-204	1.94723e-207	0		3.08328e-114	3.04467e-158	0
scaffold_14	e_gw1.14.359.1	64375	2148	Sporulation-specific exo-1,3-beta-glucanase		61	2.03053	39	1.41877	31	1.09093	131	1.51341		66	2.28063	55	2.03524	85	2.4025	206	2.23946		43	2.55401	20	0.722952	63	1.63848		0.00623611	0.00511904	0.00531869		0.192622	0.127463	0.179037
scaffold_14	e_gw1.14.367.1	64372	1839	unknown protein		114	4.43238	121	5.14143	102	4.19264	337	4.58882		253	10.2114	214	9.2495	328	10.8286	795	10.0965		97	6.72942	136	5.7421	233	6.23576		4.02174e-30	1.28179e-30	0		0.0015601	0.00028877	0.00141817
scaffold_14	e_gw1.14.374.1	64778	1098	unknown protein		43	2.80014	46	3.27368	59	4.0618	148	3.37854		82	5.54316	70	5.06736	91	5.03174	243	5.21409		40	4.64778	28	1.98002	68	3.3139		0.000671243	0.00060634	0.000643109		0.0410324	0.0175649	0.0369149
scaffold_14	e_gw1.14.375.1	64874	1611	MSF toxin efflux pump		82	3.63942	38	1.84318	60	2.8153	180	2.76597		259	11.933	234	11.5453	302	11.3813	795	11.6199		46	3.64292	51	2.45804	97	3.05048		9.22093e-75	3.63988e-76	0		2.56862e-32	9.59567e-44	0
scaffold_14	e_gw1.14.382.1	64777	1761	unknown protein		31	1.25868	48	2.12992	29	1.24482	108	1.54447		174	7.33391	157	7.08641	192	6.61943	523	7.01325		40	2.89793	28	1.23456	68	2.06625		4.98935e-54	3.63238e-55	0		4.94511e-20	4.50958e-27	0
scaffold_14	e_gw1.14.395.1	64758	1548	major facilitator superfamily transporter		113	5.21941	114	5.75459	145	7.08053	372	6.01818		169	8.1033	120	6.16164	195	7.64791	484	7.30428		79	6.51094	117	5.86852	196	6.18973		0.0866433	0.0826383	0.0836601		0.280617	0.233486	0.288406
scaffold_14	e_gw1.14.400.1	64869	1302	Cytochrome P450 CYP4/CYP19/CYP26 subfamilies		1	0.0549165	1	0.0600163	0	0	2	0.0383109		1	0.0570079	3	0.183146	2	0.0932606	6	0.111138		0	0	0	0	0	0		0.299216	0.208493	0.211992		0.200465	0.141035	0.0519579
scaffold_14	e_gw1.14.406.1	64448	1497	unknown protein		27	1.2896	16	0.835177	27	1.36336	70	1.16271		138	6.84232	171	9.07947	178	7.219	487	7.7136		48	4.09079	25	1.29668	73	2.69373		1.34669e-65	7.29195e-67	0		1.98803e-15	1.29959e-20	1.11022e-15
scaffold_14	e_gw1.14.411.1	64658	1245	Pex13 protein		70	4.02015	57	3.57755	56	3.40007	183	3.66592		184	10.9697	159	10.1511	245	11.9475	588	11.0228		39	3.99653	54	3.36774	93	3.68213		1.45259e-38	2.55854e-39	0		5.89446e-17	1.83976e-22	0
scaffold_14	e_gw1.14.415.1	64545	1371	MSF permease		28	1.46027	17	0.968929	15	0.827033	60	1.08541		23	1.24519	36	2.08714	20	0.885669	79	1.406		7	0.651401	0	0	7	0.3257		0.496446	0.441845	0.443387		2.46424e-05	1.98909e-07	9.91003e-06
scaffold_14	e_gw1.14.431.1	64543	1254	candidate a-glycosyltransferase related to vertebrate dolichyl-phosphate-mannose a-mannosyltransferase PIG-M		9	0.513167	5	0.311568	6	0.361678	20	0.395471		9	0.53271	15	0.95078	10	0.484152	34	0.65588		5	0.508698	4	0.247672	9	0.378185		0.175221	0.162357	0.164411		0.491801	0.293516	0.356938
scaffold_14	e_gw1.14.438.1	64719	1164	Subtilisin like protease (SUB3)		12	0.737127	15	1.00698	16	1.03905	43	0.927717		65	4.14483	64	4.37032	81	4.22485	210	4.24666		9	0.986455	17	1.13399	26	1.06022		8.49682e-23	2.50555e-23	0		2.6488e-09	1.65961e-12	1.48399e-09
scaffold_14	e_gw1.14.439.1	64818	1287	Mitochondrial substrate carrier		270	15.0003	272	16.5147	220	12.9215	762	14.8122		142	8.18947	109	6.73185	165	7.78367	416	7.56833		36	3.56871	34	2.05123	70	2.80997		2.48521e-36	2.36712e-36	0		4.17727e-11	1.14547e-14	2.55247e-11
scaffold_14	e_gw1.14.442.1	64834	1275	unknown protein		2	0.112159	1	0.0612873	1	0.0592869	4	0.0775777		5	0.291076	6	0.374048	9	0.42856	20	0.364561		0	0	3	0.182694	3	0.0913471		0.0034635	0.001918	0.00209806		0.161692	0.0594005	0.104609
scaffold_14	e_gw1.14.445.1	64620	1176	Predicted alpha/beta hydrolase		79	4.80323	79	5.24929	46	2.95678	204	4.33643		67	4.22876	68	4.59608	102	5.26589	237	4.69691		11	1.19336	28	1.84869	39	1.52103		0.961957	0.951873	0.952		4.16198e-07	2.51938e-09	2.67529e-07
scaffold_14	e_gw1.14.450.1	64832	1023	G/T mismatch-specific thymine DNA glycosylase		56	3.91405	40	3.05538	42	3.10343	138	3.35762		66	4.78866	61	4.73959	73	4.33238	200	4.62021		26	3.24254	40	3.03597	66	3.13926		0.0434818	0.038413	0.0391835		0.447962	0.358235	0.416641
scaffold_14	e_gw1.14.461.1	64617	1005	guanine nucleotide-binding protein beta subunit-like protein, contains WD40-repeats		37	2.63239	31	2.41033	34	2.5573	102	2.53334		56	4.13588	52	4.11267	73	4.40997	181	4.21951		63	7.99765	59	4.55826	122	6.27796		0.000524433	0.000395084	0.0004231		7.1456e-07	4.06192e-08	6.02932e-07
scaffold_14	e_gw1.14.467.1	64696	984	unknown protein		23	1.67127	17	1.35	11	0.845019	51	1.28876		33	2.48923	26	2.10022	38	2.34459	97	2.31135		16	2.0745	11	0.867983	27	1.47124		0.00380436	0.00306435	0.00323017		0.224502	0.126789	0.179766
scaffold_14	e_gw1.14.474.1	64600	849	Oligosaccharyltransferase, delta subunit		196	16.5068	115	10.5845	114	10.15	425	12.4138		112	9.79166	207	19.3798	138	9.86848	457	13.0133		47	7.06281	32	2.92655	79	4.99468		0.295366	0.287236	0.288284		1.33963e-11	3.56133e-15	1.02193e-11
scaffold_14	e_gw1.14.484.1	64790	726	Acetate transporter required for normal sporulation; phosphorylated in mitochondria		113	11.129	65	6.99612	117	12.182	295	10.1024		612	62.5692	723	79.1567	759	63.4723	2094	68.3994		51	8.96234	45	4.81271	96	6.88752		1.01056e-279	1.94631e-284	0		1.69904e-171	2.25895e-241	0
scaffold_14	e_gw1.14.496.1	64672	687	Helix-turn-helix, AraC type		20	2.08155	15	1.70614	10	1.1003	45	1.62933		23	2.48495	24	2.77677	31	2.73958	78	2.6671		7	1.29996	9	1.01718	16	1.15857		0.0300593	0.0269802	0.0277503		0.0274447	0.00853778	0.0222391
scaffold_14	e_gw1.14.498.1	64866	738	DSBA-like thioredoxin domain-containing protein		15	1.45328	5	0.529412	8	0.819412	28	0.934034		32	3.2184	26	2.80029	32	2.63253	90	2.88374		12	2.0745	2	0.21042	14	1.14246		4.3005e-07	2.83742e-07	3.51595e-07		0.0012557	0.000107466	0.000844643
scaffold_14	e_gw1.14.500.1	64685	657	mitochondrial hypoxia responsive domain-containing protein		832	90.5466	774	92.0568	678	78.0069	2284	86.8701		261	29.4864	225	27.221	325	30.0329	811	28.9134		294	57.0913	480	56.727	774	56.9091		1.92908e-210	1.786e-208	0		4.76e-76	3.80693e-89	0
scaffold_14	e_gw1.14.513.1	64667	216	unknown protein		122	40.385	65	23.5147	39	13.6483	226	25.8494		380	130.58	268	98.6205	498	139.976	1146	123.059		82	48.4337	51	18.3329	133	33.3833		5.14989e-121	1.96889e-123	0		1.0517e-48	3.26018e-66	0
scaffold_14	e_gw1.14.71.1	64820	1941	WD repeat-containing protein		184	6.77807	147	5.91796	92	3.58287	423	5.4263		223	8.52757	162	6.634	249	7.78848	634	7.65002		44	2.89211	46	1.84012	90	2.36611		3.07864e-05	2.70423e-05	2.91976e-05		2.239e-21	1.1424e-28	0
scaffold_14	e_gw1.14.75.1	64704	1869	glycerol:H+ symporter (Gup1), putative		260	9.94668	231	9.65791	138	5.58134	629	8.39531		341	13.5423	352	14.9699	405	13.156	1098	13.8894		66	4.50529	128	5.31758	194	4.91143		5.53645e-17	3.50871e-17	0		1.00458e-24	1.01647e-32	0
scaffold_14	e_gw1.14.82.1	64608	1839	Regulatory protein involved in catabolite repression. Appears to be be part of a complex with creB that regulates creA		58	2.25507	65	2.76193	29	1.19202	152	2.06967		217	8.75838	182	7.8664	211	6.96594	610	7.86357		42	2.91377	39	1.64663	81	2.2802		2.69427e-52	2.00655e-53	0		1.43866e-22	2.03049e-30	0
scaffold_14	e_gw1.14.85.1	64392	1194	kelch domain-containing protein		315	18.8634	310	20.2879	344	21.7782	969	20.3099		458	28.4713	441	29.3576	582	29.5936	1481	29.1408		174	18.5923	299	19.4438	473	19.018		9.32759e-12	6.78204e-12	8.32445e-12		0.00506594	0.00142281	0.00485067
scaffold_15	e_gw1.15.101.1	65096	1014	RNase Z, putative		2	0.141028	6	0.462374	0	0	8	0.201134		7	0.512396	4	0.313551	1	0.0598744	12	0.295274		0	0	1	0.076573	1	0.0382865		0.65706	0.562559	0.564179		0.207062	0.0373747	0.0772551
scaffold_15	e_gw1.15.102.1	65162	1035	GH18 chit, no SP		0	0	0	0	0	0	0	0		122	8.74914	163	12.518	152	8.91625	437	10.0611		1	0.123267	5	0.375097	6	0.249182		5.61013e-119	8.66453e-73	0		1.16299e-50	5.34895e-70	0
scaffold_15	e_gw1.15.119.1	65067	930	Voltage-gated shaker-like K+ channel, subunit beta/KCNAB		0	0	1	0.0840229	0	0	1	0.0280076		11	0.877921	13	1.11108	22	1.43621	46	1.14174		0	0	0	0	0	0		1.339e-11	1.09238e-11	2.27363e-12		8.53862e-07	6.76924e-09	7.39667e-08
scaffold_15	e_gw1.15.123.1	65147	873	unknown protein		38	3.11231	30	2.68527	16	1.3854	84	2.39433		40	3.40088	39	3.55088	49	3.4077	128	3.45315		12	1.7537	13	1.15623	25	1.45496		0.0536217	0.0457962	0.0467227		0.00252488	0.000312358	0.00175641
scaffold_15	e_gw1.15.126.1	64996	987	nitrilase		5	0.362215	2	0.158341	0	0	7	0.173519		2	0.150404	8	0.644257	4	0.246049	14	0.346903		0	0	0	0	0	0		0.277216	0.221366	0.22404		0.0160364	0.00432523	0.00299045
scaffold_15	e_gw1.15.132.1	65215	966	CE4 polysacharide deacetylase		9	0.666161	11	0.889807	6	0.469508	26	0.675159		168	12.9086	180	14.8109	226	14.204	574	13.9745		4	0.528288	2	0.160756	6	0.344522		2.72274e-119	6.05881e-118	0		1.21856e-68	2.07983e-93	0
scaffold_15	e_gw1.15.133.1	64925	969	GT32 a-glycosyltransferase		4	0.295155	0	0	0	0	4	0.098385		12	0.919186	14	1.14839	10	0.626549	36	0.898043		2	0.263326	1	0.080129	3	0.171728		1.34381e-06	4.76808e-07	5.61899e-07		0.00579477	0.00031153	0.00221148
scaffold_15	e_gw1.15.159.1	64898	726	unknown protein		1	0.0984866	4	0.43053	1	0.10412	6	0.211046		26	2.65817	40	4.37935	27	2.25791	93	3.09848		4	0.702928	4	0.427796	8	0.565362		1.44853e-18	4.05198e-19	0		2.66732e-06	1.08537e-08	1.20274e-06
scaffold_15	e_gw1.15.161.1	65200	642	Vacuolar protein sorting-associated protein Vsp60		28	3.11844	22	2.67774	18	2.11937	68	2.63851		46	5.31825	41	5.07616	56	5.2958	143	5.23007		18	3.57705	29	3.50733	47	3.54219		3.16171e-05	2.52525e-05	2.82511e-05		0.514113	0.421693	0.47754
scaffold_15	e_gw1.15.173.1	65117	336	ankyrin		0	0	0	0	6	1.34984	6	0.449945		9	1.98815	8	1.8925	7	1.26485	24	1.71517		0	0	0	0	0	0		0.00509509	0.00231544	0.00252135		0.000808626	5.87437e-05	0.000101506
scaffold_15	e_gw1.15.177.1	65033	279	unknown protein, secreted		50	12.8139	55	15.4042	27	7.31524	132	11.8444		49	13.0358	44	12.5353	58	12.6213	151	12.7308		9	4.11553	8	2.22638	17	3.17096		0.952515	0.934871	0.935036		1.14662e-07	2.09587e-10	5.68988e-08
scaffold_15	e_gw1.15.178.1	65104	9645	Vacuolar protein sorting-associated protein Vps13		628	4.65555	491	3.97795	437	3.4249	1556	4.01947		1338	10.2967	1119	9.22176	1583	9.96455	4040	9.82769		271	3.58472	293	2.35873	564	2.97172		1.24168e-178	2.44544e-181	0		2.46332e-131	1.42372e-177	0
scaffold_15	e_gw1.15.179.1	65172	7797	PKS		2	0.0183407	2	0.0200439	0	0	4	0.0127949		2	0.0190392	0	0	3	0.02336	5	0.0141331		0	0	0	0	0	0		1	0.905898	0.906185		0.333021	0.217081	0.0760386
scaffold_15	e_gw1.15.18.1	65198	2433	COG0161, BioA, Adenosylmethionine-8-amino-7-oxononanoate aminotransferase		81	2.38044	90	2.89055	99	3.07583	270	2.78227		35	1.06776	32	1.04543	28	0.698707	95	0.937297		16	0.839007	25	0.797832	41	0.818419		1.35021e-26	1.71723e-26	0		0.439584	0.360861	0.414382
scaffold_15	e_gw1.15.181.1	65116	7305	PKS		1	0.009788	1	0.010697	2	0.0206956	4	0.0137269		2	0.0203215	1	0.0108809	4	0.0332444	7	0.0214823		0	0	0	0	0	0		0.560393	0.498661	0.500824		0.200975	0.0914121	0.0357992
scaffold_15	e_gw1.15.192.1	64963	2991	unknown protein		164	3.9205	116	3.03055	137	3.46237	417	3.47114		214	5.3106	237	6.29822	245	4.97312	696	5.52731		69	2.9432	73	1.89505	142	2.41913		2.02172e-09	1.45893e-09	1.74433e-09		7.70045e-12	2.42079e-15	5.92504e-12
scaffold_15	e_gw1.15.194.1	65102	2319	unknown protein		0	0	1	0.0336961	2	0.0651926	3	0.0329629		0	0	0	0	4	0.104722	4	0.0349074		0	0	0	0	0	0		1	0.850023	0.850534		0.579868	NA	0.112547
scaffold_15	e_gw1.15.207.1	65018	1959	unknown protein		77	2.81041	94	3.7495	74	2.85539	245	3.13844		153	5.797	154	6.24845	214	6.63221	521	6.22589		29	1.88865	28	1.10978	57	1.49921		5.59973e-16	3.14502e-16	4.44089e-16		1.94416e-24	3.5199e-33	0
scaffold_15	e_gw1.15.22.1	64916	1980	unknown protein		138	4.98342	142	5.60407	119	4.54308	399	5.04353		214	8.02222	182	7.30621	295	9.04557	691	8.12467		35	2.25523	32	1.25487	67	1.75505		7.08258e-11	5.01049e-11	6.23869e-11		8.20346e-36	3.62992e-49	0
scaffold_15	e_gw1.15.225.1	65153	1668	MSF permease		33	1.41459	36	1.6865	15	0.679773	84	1.26029		265	11.7922	420	20.0143	341	12.4119	1026	14.7395		16	1.2238	20	0.930995	36	1.0774		1.57543e-178	4.95023e-180	0		4.1313e-94	1.35095e-132	0
scaffold_15	e_gw1.15.226.1	65225	1662	Encodes a possible homologue of the S. cerevisiae UTP7 gene, encoding a component of the SSU processome containing the U3 snoRNA that is involved in processing of pre-18S rRNA.		72	3.09753	78	3.66728	57	2.59246	207	3.11909		128	5.71643	139	6.64768	131	4.78541	398	5.71651		126	9.67224	149	6.96096	275	8.3166		1.35955e-09	9.82964e-10	1.21546e-09		9.01689e-15	1.49868e-17	8.43769e-15
scaffold_15	e_gw1.15.232.1	65085	1590	MSF transporter		5	0.224847	5	0.245727	1	0.0475414	11	0.172705		12	0.560183	10	0.499907	7	0.267288	29	0.442459		2	0.16048	0	0	2	0.0802399		0.0172382	0.0135406	0.0142205		0.00750546	0.000504402	0.00325015
scaffold_15	e_gw1.15.238.1	65142	1509	aldehyde dehydrogenase ALDH		153	7.24964	105	5.43726	105	5.2598	363	5.98223		77	3.78745	101	5.32008	74	2.97729	252	4.02828		25	2.11368	39	2.00673	64	2.0602		3.92846e-10	3.6208e-10	3.55434e-10		0.00636758	0.00147015	0.0053507
scaffold_15	e_gw1.15.242.1	65223	1299	unknown protein		12	0.66052	15	0.902324	7	0.407341	34	0.656728		42	2.39986	36	2.20282	42	1.96299	120	2.18856		9	0.883936	1	0.0597729	10	0.471855		6.10783e-10	2.60898e-10	3.63858e-10		4.89494e-08	4.61822e-11	2.3071e-08
scaffold_15	e_gw1.15.245.1	65070	1491	Zn2Cys6 transcriptional regulator		712	34.1442	492	25.785	463	23.4732	1667	27.8008		505	25.1397	566	30.1735	646	26.3047	1717	27.206		118	10.097	168	8.74873	286	9.42286		0.000877581	0.000841908	0.000861716		1.68005e-42	1.40387e-56	0
scaffold_15	e_gw1.15.246.1	65141	1434	cytochrome P450 monooxygenase		47	2.34349	41	2.23416	16	0.843412	104	1.80702		121	6.263	89	4.93318	128	5.41926	338	5.53848		2	0.177938	5	0.270729	7	0.224333		3.64477e-23	1.13786e-23	0		1.19617e-36	1.983e-51	0
scaffold_15	e_gw1.15.249.1	64989	1584	unknown protein		90	4.06257	66	3.25589	53	2.52924	209	3.28257		162	7.59112	149	7.47683	204	7.81905	515	7.629		65	5.23535	78	3.82343	143	4.52939		5.57815e-22	2.56814e-22	0		0.00209504	0.000390586	0.00183677
scaffold_15	e_gw1.15.256.1	64920	1260	Monocarboxylate transporter		34	1.9294	19	1.17832	10	0.599927	63	1.23588		118	6.95116	120	7.57002	144	6.93859	382	7.15325		66	6.68284	67	4.12874	133	5.40579		1.93048e-47	2.02987e-48	0		0.585156	0.494552	0.545082
scaffold_15	e_gw1.15.258.1	65060	933	unknown protein		113	8.65986	82	6.86772	84	6.8056	279	7.44439		169	13.4447	128	10.9047	216	14.0557	513	12.8017		66	9.02506	53	4.4107	119	6.71788		2.4188e-10	1.53349e-10	1.91515e-10		1.90234e-06	3.69141e-08	1.54454e-06
scaffold_15	e_gw1.15.263.1	65209	1437	unknown protein		37	1.84102	41	2.2295	21	1.10467	99	1.72506		40	2.06609	25	1.38283	40	1.68998	105	1.71297		8	0.710266	16	0.864524	24	0.787395		0.574575	0.541736	0.542579		0.0366891	0.0104731	0.0255253
scaffold_15	e_gw1.15.264.1	64919	1446	Major facilitator superfamily		0	0	0	0	0	0	0	0		0	0	0	0	3	0.12596	3	0.0419866		1	0.0882306	0	0	1	0.0441153		0.253885	NA	0.0530644		1	0.918059	0.9275
scaffold_15	e_gw1.15.267.1	65128	1398	polynucleotide kinase 3 phosphatase		81	4.14278	95	5.31003	42	2.27097	218	3.90793		129	6.84902	149	8.4716	133	5.77595	411	7.03219		14	1.27764	36	1.99944	50	1.63854		2.80404e-09	1.95848e-09	2.39428e-09		2.3856e-17	1.65313e-23	0
scaffold_15	e_gw1.15.270.1	65137	1296	GH64 ß-1,3-glucanase		0	0	1	0.0602942	0	0	1	0.0200981		2	0.114544	1	0.0613312	2	0.0936923	5	0.0898557		0	0	0	0	0	0		0.226022	0.120824	0.12405		0.333021	0.217081	0.0760386
scaffold_15	e_gw1.15.277.1	64906	1290	candidate glucan endo-1,6-b-glucosidase		0	0	1	0.0605746	0	0	1	0.0201915		0	0	1	0.0616164	0	0	1	0.0205388		1	0.0989004	0	0	1	0.0494502		1	0.918684	0.918824		0.467153	0.455534	0.490545
scaffold_15	e_gw1.15.279.1	65046	1347	unknown protein		17	0.902392	6	0.348068	24	1.34683	47	0.865763		29	1.598	31	1.82928	42	1.89304	102	1.77344		5	0.473576	3	0.172929	8	0.323253		0.000276434	0.000202913	0.00022219		2.54126e-07	4.94471e-10	1.33271e-07
scaffold_15	e_gw1.15.294.1	64972	1005	unknown protein		3	0.213437	6	0.466515	3	0.225644	12	0.301865		4	0.29542	10	0.790897	1	0.0604106	15	0.382243		3	0.38084	3	0.231776	6	0.306308		1	0.837765	0.838255		0.810122	0.856665	0.872197
scaffold_15	e_gw1.15.295.1	65041	1170	SAM-dependent methyltransferase		11	0.672234	1	0.0667874	1	0.0646075	13	0.267876		15	0.951593	6	0.407616	21	1.08971	42	0.816308		1	0.109044	4	0.265453	5	0.187249		0.000628151	0.00043127	0.00047878		0.00847694	0.00120054	0.00559411
scaffold_15	e_gw1.15.301.1	65190	1080	nitrilase		8	0.529639	4	0.289412	7	0.48994	19	0.436331		17	1.16835	5	0.367987	8	0.449723	30	0.662018		0	0	0	0	0	0		0.317687	0.279548	0.281689		0.000112837	4.69804e-06	1.38795e-05
scaffold_15	e_gw1.15.304.1	65039	1128	late sexual development protein LsdA		11	0.697264	7	0.484919	5	0.335066	23	0.50575		26	1.71084	18	1.26838	30	1.6147	74	1.53131		8	0.904833	4	0.275337	12	0.590085		5.33047e-06	3.18459e-06	3.80437e-06		0.00501885	0.000729339	0.00355739
scaffold_15	e_gw1.15.309.1	65029	1098	2OG-Fe(II) oxygenase superfamily protein		6	0.390718	1	0.0711669	4	0.275376	11	0.245754		11	0.743595	18	1.30304	38	2.10117	67	1.3826		3	0.348583	2	0.14143	5	0.245007		1.92022e-09	8.59903e-10	1.18296e-09		2.69116e-05	2.75973e-07	1.33968e-05
scaffold_15	e_gw1.15.312.1	65037	1023	pyrophosphatase		0	0	1	0.0763844	0	0	1	0.0254615		0	0	0	0	0	0	0	0		0	0	0	0	0	0		0.464014	NA	0.215262		NA	NA	NA
scaffold_15	e_gw1.15.32.1	65055	1647	fatty acid desaturase		41	1.77994	30	1.42334	26	1.1933	97	1.46552		34	1.53226	24	1.15825	30	1.10588	88	1.26546		1	0.077463	8	0.377146	9	0.227305		0.105045	0.100179	0.100569		2.76726e-05	3.08771e-07	1.28626e-05
scaffold_15	e_gw1.15.321.1	65106	1005	pfam00795, CN_hydrolase		0	0	0	0	0	0	0	0		3	0.221565	18	1.42362	8	0.483285	29	0.709488		0	0	0	0	0	0		2.13433e-08	6.27439e-08	1.80686e-09		0.000188316	7.13699e-06	1.93107e-05
scaffold_15	e_gw1.15.324.1	64956	972	unknown protein		0	0	3	0.241177	0	0	3	0.0803922		0	0	0	0	1	0.0624615	1	0.0208205		0	0	0	0	0	0		0.343082	0.246839	0.244292		1	NA	0.427531
scaffold_15	e_gw1.15.326.1	65097	957	Zinc-binding oxidoreductase		7	0.522998	13	1.06148	5	0.394936	25	0.659805		6	0.465356	6	0.49834	7	0.444084	19	0.46926		0	0	2	0.162268	2	0.0811338		0.176215	0.166441	0.166476		0.0851883	0.0191994	0.0457978
scaffold_15	e_gw1.15.327.1	65164	1005	unknown protein		6	0.426873	2	0.155505	1	0.0752147	9	0.219198		13	0.960115	10	0.790897	8	0.483285	31	0.744766		7	0.888627	2	0.154517	9	0.521572		0.00232137	0.00156933	0.00171298		0.596816	0.457381	0.513159
scaffold_15	e_gw1.15.330.1	65171	930	unknown protein		14	1.07636	23	1.93253	10	0.812804	47	1.2739		19	1.51641	19	1.62389	28	1.82791	66	1.65607		4	0.548738	1	0.0834893	5	0.316113		0.345702	0.302053	0.303873		4.07234e-05	3.94117e-07	1.72725e-05
scaffold_15	e_gw1.15.336.1	65232	918	short chain oxidoreductase/dehydrogenase, putative		0	0	0	0	1	0.0823429	1	0.0274476		0	0	0	0	0	0	0	0		0	0	0	0	0	0		0.464014	NA	0.215262		NA	NA	NA
scaffold_15	e_gw1.15.338.1	65012	885	unknown protein		38	3.07011	49	4.32647	48	4.09984	135	3.83214		64	5.36763	63	5.65827	86	5.89976	213	5.64189		34	4.90144	29	2.5443	63	3.72287		0.00437341	0.00404004	0.0042064		0.135555	0.0707856	0.111618
scaffold_15	e_gw1.15.340.1	64951	918	similar to oxidoreductase		0	0	0	0	0	0	0	0		0	0	1	0.0865852	0	0	1	0.0288617		0	0	0	0	0	0		1	NA	0.26407		1	NA	0.427531
scaffold_15	e_gw1.15.341.1	65021	852	similar to oxidoreductase, short-chain dehydrogenase/reductase family		0	0	0	0	0	0	0	0		0	0	0	0	0	0	0	0		0	0	0	0	0	0		NA	NA	NA		NA	NA	NA
scaffold_15	e_gw1.15.344.1	65229	858	unknown protein		7	0.583344	0	0	10	0.881011	17	0.488118		16	1.38414	19	1.76016	7	0.495324	42	1.21321		22	3.27132	2	0.180991	24	1.72616		0.00847503	0.00539384	0.00571808		0.0959847	0.0659864	0.0967788
scaffold_15	e_gw1.15.351.1	65156	1026	S1/P1 nuclease		26	1.81192	22	1.67554	13	0.957778	61	1.48175		41	2.96608	40	3.09884	40	2.36696	121	2.81063		25	3.10871	40	3.0271	65	3.0679		0.00045861	0.000387311	0.000418271		0.0165845	0.00838597	0.0175372
scaffold_15	e_gw1.15.353.1	64937	816	unknown protein		0	0	7	0.670329	3	0.277907	10	0.316079		0	0	0	0	3	0.223208	3	0.0744027		0	0	0	0	0	0		0.047234	0.0254868	0.0245781		0.568336	NA	0.169364
scaffold_15	e_gw1.15.365.1	65214	738	unknown protein		226	21.8961	257	27.2118	90	9.21839	573	19.4421		356	35.8047	327	35.219	393	32.3307	1076	34.4515		70	12.1012	145	15.2555	215	13.6783		1.03011e-21	5.36982e-22	0		1.86905e-18	3.80494e-24	0
scaffold_15	e_gw1.15.369.1	65133	405	Zn2Cys6 transcriptional regulator		17	3.00129	15	2.89412	10	1.86644	42	2.58728		22	4.03194	29	5.69153	25	3.74769	76	4.49039		3	0.945048	4	0.766864	7	0.855956		0.0207371	0.0169015	0.0174835		3.48143e-05	5.42202e-07	2.03204e-05
scaffold_15	e_gw1.15.370.1	65004	570	unknown protein		45	5.64484	26	3.56434	17	2.25446	88	3.82121		61	7.9433	59	8.22741	90	9.5862	210	8.58564		23	5.14802	25	3.40548	48	4.27675		3.24298e-09	2.10137e-09	2.68393e-09		0.00198012	0.000294471	0.00158613
scaffold_15	e_gw1.15.374.1	64922	342	unknown protein, only present in Gibberella, Neurospora and Magnaporthe		100	20.9068	91	20.792	104	22.9867	295	21.5618		54	11.7196	47	10.9234	52	9.23116	153	10.6247		30	11.1914	32	7.26503	62	9.22819		1.56454e-16	1.41454e-16	1.11022e-16		0.539449	0.49973	0.547571
scaffold_15	e_gw1.15.38.1	65114	1659	Major facilitator superfamily		0	0	0	0	0	0	0	0		0	0	0	0	0	0	0	0		0	0	0	0	0	0		NA	NA	NA		NA	NA	NA
scaffold_15	e_gw1.15.42.1	65191	1602	MSF transporter (maltose permease)		1	0.0446325	0	0	0	0	1	0.0148775		323	14.9653	388	19.2511	403	15.2729	1114	16.4964		0	0	1	0.0484676	1	0.0242338		1.04154e-299	7.91688e-174	0		2.35236e-150	3.32455e-150	0
scaffold_15	e_gw1.15.43.1	64900	1641	Cytochrome P450 CYP2 subfamily		0	0	0	0	0	0	0	0		2	0.0904622	4	0.193748	7	0.258981	13	0.181064		1	0.0777462	0	0	1	0.0388731		0.000347522	0.000431021	5.65491e-05		0.131729	0.0252359	0.0578754
scaffold_15	e_gw1.15.44.1	64971	1605	Amino acid permeases		3	0.133647	3	0.146058	3	0.141291	9	0.140332		32	1.47986	43	2.12951	45	1.70222	120	1.77053		0	0	0	0	0	0		8.44184e-23	3.13553e-23	0		6.04372e-17	7.30366e-21	0
scaffold_15	e_gw1.15.45.1	65040	1638	cytochrome P450, putative		0	0	0	0	0	0	0	0		0	0	0	0	0	0	0	0		0	0	0	0	0	0		NA	NA	NA		NA	NA	NA
scaffold_15	e_gw1.15.47.1	65179	1542	adenylosuccinate lyase		1631	75.6282	1461	74.0366	1291	63.2864	4383	70.9837		1145	55.1147	1160	59.7943	1476	58.114	3781	57.6743		742	61.3913	1578	79.4577	2320	70.4245		1.25321e-39	1.01472e-39	0		3.32572e-78	6.95973e-95	0
scaffold_15	e_gw1.15.57.1	64959	1377	phosphatidyl synthase		1828	94.9197	1324	75.1336	1154	63.3491	4306	77.8008		224	12.0742	190	10.9675	245	10.8022	659	11.2813		76	7.04153	80	4.51097	156	5.77625		0	0	0		2.16428e-07	1.99069e-09	1.60681e-07
scaffold_15	e_gw1.15.61.1	65036	1515	cytochrome P450 monooxygenase		0	0	4	0.206314	1	0.0498949	5	0.0854028		11	0.538922	6	0.314793	6	0.240446	23	0.36472		2	0.168424	0	0	2	0.0842122		0.00213387	0.00135545	0.00149087		0.0395792	0.00466113	0.0162344
scaffold_15	e_gw1.15.62.1	65107	1539	cytochrome P450		56	2.60174	44	2.23406	81	3.97846	181	2.93809		314	15.1439	284	14.6678	316	12.466	914	14.0926		63	5.22263	56	2.82529	119	4.02396		1.08081e-96	1.69976e-98	0		5.192e-34	5.90296e-46	0
scaffold_15	e_gw1.15.67.1	65098	1533	protein containing FAD-binding domain and SignalP-predicted secretion signal. Distantly related to tre36816, tre34100, and tre39566.		0	0	0	0	0	0	0	0		0	0	0	0	0	0	0	0		0	0	0	0	0	0		NA	NA	NA		NA	NA	NA
scaffold_15	e_gw1.15.75.1	65095	1272	unknown protein		0	0	0	0	0	0	0	0		0	0	0	0	0	0	0	0		0	0	0	0	0	0		NA	NA	NA		NA	NA	NA
scaffold_15	e_gw1.15.80.1	64882	1263	MSF permease		7	0.396286	6	0.371217	2	0.1197	15	0.295735		25	1.46921	26	1.63627	31	1.49018	82	1.53189		1	0.101015	3	0.18443	4	0.142722		2.40506e-10	7.12831e-11	1.03035e-10		1.37228e-07	9.80998e-11	4.94339e-08
scaffold_15	e_gw1.15.94.1	64938	1254	possible homolog of the yeast yvh1		55	3.13602	82	5.10972	75	4.52098	212	4.25557		146	8.64174	162	10.2684	183	8.85998	491	9.25671		63	6.4096	97	6.00603	160	6.20782		1.73251e-18	8.97289e-19	0		0.171235	0.111075	0.159116
scaffold_16	e_gw1.16.102.1	65290	1302	CPC1, cross-pathway control protein 1		1407	77.2675	1022	61.3367	873	50.6841	3302	63.0961		2110	120.287	1610	98.2881	2390	111.446	6110	110.007		929	91.0316	982	58.5618	1911	74.7967		1.54496e-109	9.34474e-111	0		9.17953e-11	1.78679e-13	8.20314e-11
scaffold_16	e_gw1.16.107.1	65275	1290	COG2133, Glucose/sorbosone dehydrogenases		2	0.110855	0	0	3	0.175793	5	0.0955491		16	0.920611	21	1.29394	10	0.47064	47	0.895065		0	0	0	0	0	0		1.37186e-08	6.17853e-09	7.57908e-09		5.18162e-07	4.53667e-09	5.34494e-08
scaffold_16	e_gw1.16.118.1	65547	1293	mandelate racemase/muconate lactonase-like protein		0	0	0	0	0	0	0	0		1	0.0574047	0	0	0	0	1	0.0191349		2	0.197342	0	0	2	0.0986709		1	NA	0.26407		0.179377	0.132078	0.152483
scaffold_16	e_gw1.16.146.1	65437	1113	unknown protein		27	1.73453	26	1.8254	15	1.01874	68	1.52623		28	1.86728	40	2.85661	38	2.07285	106	2.26558		8	0.917028	18	1.25571	26	1.08637		0.0572801	0.0505294	0.0515453		0.0623667	0.0254776	0.0507062
scaffold_16	e_gw1.16.16.1	65447	3564	unknown protein		282	5.65751	272	5.96364	255	5.40843	809	5.67653		470	9.78827	410	9.14392	468	7.97236	1348	8.96819		123	4.40306	104	2.26574	227	3.3344		7.89924e-17	5.15367e-17	1.11022e-16		5.16983e-33	7.31403e-44	0
scaffold_16	e_gw1.16.162.1	65433	1005	D-arabinitol dehydrogenase ArbD, putative		164	11.6679	104	8.08626	117	8.80012	385	9.51809		178	13.1462	124	9.80713	179	10.8135	481	11.2556		80	10.1557	74	5.71715	154	7.93644		0.260906	0.249325	0.250781		0.128503	0.0736858	0.114225
scaffold_16	e_gw1.16.168.1	65508	1017	fructose-bisphosphatase		42	2.95286	20	1.5367	29	2.15549	91	2.21502		92	6.71449	74	5.78358	104	6.20857	270	6.23555		39	4.89251	24	1.83233	63	3.36242		1.50697e-16	6.14259e-17	1.11022e-16		0.000670095	7.83665e-05	0.000564478
scaffold_16	e_gw1.16.171.1	65522	759	unknown protein		44	4.145	48	4.94174	42	4.18289	134	4.42321		21	2.05364	20	2.09447	18	1.43982	59	1.86264		143	24.0371	177	18.1069	320	21.072		1.63774e-10	1.20031e-10	1.04065e-10		8.84454e-121	2.42727e-123	0
scaffold_16	e_gw1.16.185.1	65595	807	unknown protein		135	11.9612	139	13.4593	85	7.96185	359	11.1274		155	14.2562	174	17.1381	175	13.1657	504	14.8533		21	3.31996	33	3.17508	54	3.24752		0.00461077	0.00439343	0.00454364		3.46527e-24	7.04245e-33	0
scaffold_16	e_gw1.16.186.1	65685	942	COG1387, HIS2		16	1.21446	4	0.33181	11	0.882695	31	0.809655		10	0.787943	4	0.337517	16	1.03121	30	0.718891		4	0.541747	6	0.494554	10	0.518151		0.522325	0.488946	0.489613		0.860257	0.74493	0.773547
scaffold_16	e_gw1.16.191.1	65411	921	nicotinate-nucleotide diphosphorylase		82	6.36602	76	6.44814	88	7.22257	246	6.67891		79	6.36669	82	7.07686	79	5.20771	240	6.21708		37	5.12542	72	6.06997	109	5.5977		0.0687754	0.0623336	0.0627499		0.0802942	0.0502537	0.079714
scaffold_16	e_gw1.16.202.1	65591	870	26S proteasome regulatory complex subunit Rpn10		335	27.5321	290	26.0471	258	22.4166	883	25.3319		226	19.2812	251	22.9319	290	20.2375	767	20.8169		47	6.89233	63	5.62257	110	6.25745		7.31229e-09	7.0632e-09	7.28553e-09		2.77848e-25	8.4263e-34	0
scaffold_16	e_gw1.16.230.1	65480	666	unknown protein		101	10.8433	73	8.56503	66	7.49098	240	8.96643		242	26.9704	226	26.9724	307	27.9861	775	27.3097		21	4.02284	18	2.09851	39	3.06068		1.04767e-50	1.27e-51	0		9.99551e-62	1.02405e-86	0
scaffold_16	e_gw1.16.244.1	65553	507	ubiquitin-conjugating enzyme		180	25.3851	139	21.4233	125	18.6368	444	21.8151		253	37.0389	303	47.503	316	37.8406	872	40.7942		31	7.80084	51	7.81045	82	7.80564		1.30252e-20	6.96537e-21	0		5.21492e-46	2.18529e-63	0
scaffold_16	e_gw1.16.25.1	65533	3276	HDAC, class II, HAD-1 type		23	0.501993	19	0.4532	22	0.50763	64	0.487608		129	2.92275	134	3.25123	146	2.70575	409	2.95991		33	1.28516	31	0.734736	64	1.00995		2.31553e-52	1.4959e-53	0		2.37024e-12	2.17026e-16	1.45861e-12
scaffold_16	e_gw1.16.253.1	65640	429	unknown protein		62	10.3335	63	11.4753	59	10.3959	184	10.7349		69	11.9382	63	11.6726	98	13.8691	230	12.4933		28	8.327	27	4.88675	55	6.60687		0.4309	0.422686	0.42411		0.00324148	0.000516202	0.00241228
scaffold_16	e_gw1.16.266.1	65625	246	unknown protein		228	66.2695	217	68.9295	115	35.3372	560	56.8454		201	60.6467	147	47.4972	172	42.4495	520	50.1978		61	31.6361	109	34.4037	170	33.0199		0.000353825	0.000330058	0.000335995		0.170069	0.109784	0.157557
scaffold_16	e_gw1.16.274.1	65623	213	Transport protein Sec61 gamma subunit		116	38.9397	77	28.2483	62	22.003	255	29.7303		155	54.013	214	79.8584	175	49.8813	544	61.2509		48	28.7508	39	14.2167	87	21.4837		8.78372e-17	5.16168e-17	1.11022e-16		1.64475e-15	1.66806e-20	1.22125e-15
scaffold_16	e_gw1.16.275.1	65242	8520	Protein containing adaptin N-terminal region. Homologue of yeast GCN1 which encodes a translational activator of GCN4 through activation of GCN2 in response to starvation.		5485	46.0311	6148	56.3864	3606	31.993	15239	44.8035		6737	58.6912	6930	64.6517	8239	58.7102	21906	60.6844		2590	38.7836	3925	35.7696	6515	37.2766		1.48713e-96	2.40013e-97	0		5.51835e-56	1.11144e-71	0
scaffold_16	e_gw1.16.279.1	65607	4590	RgsC, regulator of G-protein signaling		402	6.26221	296	5.03918	248	4.08421	946	5.12853		426	6.88879	458	7.9312	612	8.09502	1496	7.63834		181	5.03099	183	3.09565	364	4.06332		2.47647e-14	1.70616e-14	2.23155e-14		1.02512e-13	1.33812e-17	8.19345e-14
scaffold_16	e_gw1.16.295.1	65603	2460	unknown protein		24	0.697574	21	0.66706	18	0.553103	63	0.639246		56	1.68966	48	1.55093	53	1.30804	157	1.51621		4	0.20745	7	0.220941	11	0.214195		9.91693e-08	5.65884e-08	6.96901e-08		2.17251e-11	8.346e-16	9.64107e-12
scaffold_16	e_gw1.16.297.1	65313	2541	Chromosome segregation protein		110	3.09529	95	2.92146	95	2.8261	300	2.94762		130	3.79738	104	3.25323	124	2.96276	358	3.33779		35	1.75732	69	2.10842	104	1.93287		0.695974	0.676441	0.677294		0.0315414	0.0117544	0.0266275
scaffold_16	e_gw1.16.307.1	65402	2370	unknown protein		78	2.35321	55	1.8134	53	1.69043	186	1.95235		77	2.41151	102	3.42088	75	1.92129	254	2.58456		43	2.31477	65	2.1295	108	2.22214		0.0853466	0.0805749	0.0816696		0.236353	0.17874	0.229972
scaffold_16	e_gw1.16.308.1	65494	2250	metallopeptidase		0	0	0	0	0	0	0	0		0	0	1	0.0353267	8	0.215867	9	0.0837313		0	0	0	0	0	0		0.00464791	0.00462694	0.000806739		0.125082	0.0382541	0.0173
scaffold_16	e_gw1.16.326.1	65671	1896	unknown protein		82	3.09236	73	3.0086	59	2.35224	214	2.81773		131	5.12836	114	4.77917	134	4.29087	379	4.7328		64	4.30655	47	1.92474	111	3.11565		4.64658e-07	3.2831e-07	3.76692e-07		0.0324565	0.0120692	0.0271472
scaffold_16	e_gw1.16.327.1	65292	1878	AMP-dependent synthetase and ligase		30	1.14219	23	0.957002	29	1.16727	82	1.08882		212	8.37888	180	7.61839	238	7.69414	630	7.89714		13	0.883152	15	0.620168	28	0.75166		1.95334e-89	5.80986e-91	0		2.32775e-53	5.15567e-75	0
scaffold_16	e_gw1.16.332.1	65490	1800	COG0421, SpeE, Spermidine synthase		196	7.7857	185	8.03119	166	6.97115	547	7.59601		270	11.1336	312	13.7774	303	10.22	885	11.7103		56	3.9692	63	2.71758	119	3.34339		4.37338e-10	3.11646e-10	3.75321e-10		1.16403e-31	1.32496e-42	0
scaffold_16	e_gw1.16.336.1	65380	1695	alpha-1,2-mannosidase		203	8.56328	204	9.40461	180	8.02734	587	8.66508		626	27.4126	1156	54.2094	781	27.9744	2563	36.5321		125	9.40866	142	6.50477	267	7.95672		3.91003e-234	1.95173e-238	0		4.65085e-120	1.04774e-164	0
scaffold_16	e_gw1.16.351.1	65286	1197	unknown protein		19	1.13494	11	0.71809	8	0.505202	38	0.786078		25	1.55021	44	2.92176	62	3.14468	131	2.53889		2	0.213169	2	0.129733	4	0.171451		1.83378e-10	7.88417e-11	1.11759e-10		1.52223e-13	3.37589e-19	4.56302e-14
scaffold_16	e_gw1.16.362.1	65559	1461	Respiratory-chain NADH dehydrogenase, 51 kDa subunit		3555	173.982	3618	193.508	2663	137.781	9836	168.424		1865	94.749	1868	101.628	2329	96.7828	6062	97.7199		941	82.1726	1774	94.2794	2715	88.226		0	0	0		3.10594e-16	6.29971e-20	3.33067e-16
scaffold_16	e_gw1.16.365.1	65360	1530	unknown protein		32	1.49545	32	1.63433	11	0.543463	75	1.22441		96	4.65721	81	4.20804	83	3.29356	260	4.05294		9	0.750479	9	0.456735	18	0.603607		1.27258e-19	3.74601e-20	0		3.68057e-18	2.44305e-25	0
scaffold_16	e_gw1.16.366.1	65452	1479	COG0560, SerB, Phosphoserine phosphatase		176	8.50861	186	9.8271	180	9.19969	542	9.17846		255	12.7973	267	14.3493	261	10.714	783	12.6202		179	15.4409	246	12.9146	425	14.1777		6.39751e-05	5.29644e-05	5.6675e-05		4.42284e-10	4.84508e-12	4.70292e-10
scaffold_16	e_gw1.16.371.1	65646	1122	alpha1,6-mannosyltransferase		113	7.20111	107	7.45197	90	6.06343	310	6.90551		105	6.94612	104	7.36761	126	6.81799	335	7.04391		37	4.20723	37	2.56049	74	3.38386		0.407206	0.397038	0.398077		2.79601e-05	1.20346e-06	2.32699e-05
scaffold_16	e_gw1.16.397.1	65615	1191	containing a possible ribosomal RNA methyltransferase RrmJ/FtsJ domain.		24	1.44083	7	0.459269	13	0.825088	44	0.908396		35	2.18123	21	1.4015	29	1.47831	85	1.68701		7	0.749849	16	1.04309	23	0.89647		0.00599675	0.00440688	0.00463183		0.194763	0.118671	0.170844
scaffold_16	e_gw1.16.408.1	65324	1026	caspase domain-containing protein		156	10.8715	109	8.30156	187	13.7773	452	10.9835		571	41.308	515	39.8975	743	43.9664	1829	41.724		159	19.7714	179	13.5463	338	16.6588		4.79149e-155	8.21613e-158	0		1.56153e-36	2.65682e-48	0
scaffold_16	e_gw1.16.41.1	65530	2373	Contains possible Interpro motifs corresponding to protein synthesis factor, GTP-binding (elongation factor Tu).		450	13.559	443	14.5877	314	10.0023	1207	12.7163		378	11.8233	340	11.3885	456	11.6666	1174	11.6262		87	4.67745	133	4.35179	220	4.51462		2.74977e-05	2.67364e-05	2.75332e-05		2.98769e-23	1.24204e-30	0
scaffold_16	e_gw1.16.425.1	65410	903	Phosphoadenosine phosphosulfate reductase		186	14.7278	164	14.1918	190	15.905	540	14.9415		34	2.79471	34	2.9928	43	2.89108	111	2.89286		75	10.5965	94	8.08265	169	9.33956		6.06087e-83	1.59404e-81	0		1.85822e-31	1.91623e-35	0
scaffold_16	e_gw1.16.431.1	65695	732	unknown protein		9	0.879114	8	0.854003	8	0.826129	25	0.853082		21	2.12938	33	3.58335	31	2.57116	85	2.7613		3	0.522875	8	0.848579	11	0.685727		4.07163e-07	2.10591e-07	2.63405e-07		0.000312936	1.31103e-05	0.000186623
scaffold_16	e_gw1.16.440.1	65315	897	bZIP transcription factor		2	0.159423	3	0.261342	2	0.168541	7	0.196436		8	0.661978	6	0.531673	3	0.203052	17	0.465568		7	0.995619	1	0.0865608	8	0.54109		0.103494	0.0822531	0.0843409		0.652148	0.537417	0.580413
scaffold_16	e_gw1.16.441.1	65406	825	GH16, glucanosyltransferase MWG2 (=A. fumgatus crf1)		57	4.94009	64	6.06187	48	4.39801	169	5.13332		92	8.27713	116	11.1761	141	10.3763	349	9.94319		131	20.2584	88	8.28214	219	14.2703		2.31263e-10	1.45053e-10	1.86067e-10		2.13922e-09	4.30079e-11	2.25985e-09
scaffold_16	e_gw1.16.442.1	65499	852	Tyrosine specific protein phosphatase and dual specificity protein phosphatase		5	0.419609	0	0	0	0	5	0.13987		1	0.0871177	1	0.0932925	1	0.0712589	3	0.0838897		1	0.149744	1	0.0911327	2	0.120438		0.4847	0.361404	0.360752		0.616648	0.48912	0.529556
scaffold_16	e_gw1.16.443.1	65588	819	short chain dehydrognease/reductase		1	0.0873032	4	0.381642	2	0.184593	7	0.217846		23	2.08444	16	1.55282	16	1.18608	55	1.60778		3	0.467331	5	0.474023	8	0.470677		4.50726e-09	1.82159e-09	2.37879e-09		0.00996184	0.00133625	0.00579309
scaffold_16	e_gw1.16.447.1	65483	570	unknown protein		32	4.01411	45	6.16905	39	5.172	116	5.11839		215	27.9969	224	31.2363	271	28.8651	710	29.3661		104	23.278	200	27.2439	304	25.2609		2.65847e-87	5.44835e-89	0		0.0338419	0.0180435	0.0347151
scaffold_16	e_gw1.16.450.1	65496	753	short chain dehydrognease/reductase		97	9.21066	74	7.67922	55	5.52124	226	7.47037		125	12.3214	138	14.567	152	12.2554	415	13.0479		62	10.5047	77	7.9398	139	9.22226		1.3047e-08	9.26511e-09	1.10873e-08		0.33852	0.24786	0.30668
scaffold_16	e_gw1.16.452.1	65677	702	Esterase/lipase/thioesterase		14	1.42595	16	1.781	6	0.646075	36	1.28434		131	13.851	171	19.3618	156	13.4917	458	15.5681		3	0.54522	3	0.331816	6	0.438518		7.85352e-82	1.44821e-82	0		2.86004e-53	1.28301e-73	0
scaffold_16	e_gw1.16.456.1	65572	678	unknown protein		3	0.316377	3	0.345758	1	0.111491	7	0.257875		9	0.985278	18	2.11023	10	0.895466	37	1.33032		1	0.188173	6	0.687124	7	0.437649		2.82086e-05	1.56262e-05	1.84622e-05		0.125098	0.0435253	0.080092
scaffold_16	e_gw1.16.465.1	65659	441	calcium binding EF-hand protein		389	63.0703	257	45.5381	228	39.0809	874	49.2298		385	64.799	428	77.1421	448	61.6763	1261	67.8725		329	95.1798	314	55.2847	643	75.2323		4.177e-07	3.36389e-07	3.73954e-07		8.45638e-11	4.9531e-13	8.15111e-11
scaffold_16	e_gw1.16.469.1	65555	390	unknown protein		2	0.366673	2	0.400724	7	1.35676	11	0.708052		11	2.09351	6	1.22285	9	1.40106	26	1.57247		7	2.28992	0	0	7	1.14496		0.047699	0.0370896	0.0383606		0.558671	0.381156	0.442191
scaffold_16	e_gw1.16.52.1	65333	2034	GH15 candidate a-glycosidase ( trehalase ?)		1167	41.0236	1095	42.0672	852	31.6634	3114	38.2514		1066	38.9002	857	33.4901	1366	40.7736	3289	37.7213		36	2.25808	80	3.05388	116	2.65598		0.000354763	0.000336217	0.000346118		1.19117e-297	0	0
scaffold_16	e_gw1.16.83.1	65493	1635	MSF transporter		4	0.174927	4	0.191171	4	0.184932	12	0.183677		10	0.453971	11	0.534763	12	0.445597	33	0.47811		4	0.312126	7	0.332425	11	0.322276		0.0102481	0.00615025	0.00653488		0.866095	0.732945	0.762818
scaffold_16	e_gw1.16.84.1	65583	1416	MSF transporter		10	0.504953	7	0.386292	13	0.693983	30	0.528409		5	0.262091	0	0	5	0.214381	10	0.158824		2	0.1802	1	0.0548341	3	0.117517		0.000353062	0.000250142	0.000231485		1	0.712889	0.7458
scaffold_16	e_gw1.16.86.1	65295	1494	pfam00464, SHMT, Serine hydroxymethyltransferase		858	41.063	618	32.3235	650	32.8876	2126	35.4247		531	26.3809	585	31.1237	638	25.9268	1754	27.8105		249	21.2636	313	16.267	562	18.7653		1.39333e-25	1.17278e-25	0		0.00294814	0.000678496	0.00269159
scaffold_16	e_gw1.16.93.1	65672	1524	ubiquitin-protein ligase molybdopterin-converting factor		456	21.3941	392	20.0993	300	14.8801	1148	18.7912		262	12.7603	265	13.8212	343	13.6643	870	13.4153		87	7.28319	156	7.94792	243	7.61556		4.1326e-21	3.9493e-21	0		7.71752e-05	6.14377e-06	7.10339e-05
scaffold_17	e_gw1.17.101.1	65817	978	GT alpha-1,3-mannosyltransferase CMT1		11	0.804207	10	0.79899	6	0.463747	27	0.688981		2	0.151788	2	0.162546	1	0.0620783	5	0.125471		7	0.91316	7	0.555741	14	0.734451		1.81652e-05	9.96284e-06	7.89846e-06		2.99986e-05	1.11664e-05	2.32273e-05
scaffold_17	e_gw1.17.104.1	66075	1356	unknown protein		351	18.5081	240	13.8303	310	17.2811	901	16.5398		330	18.0634	316	18.5231	409	18.3123	1055	18.2996		196	18.441	284	16.2619	480	17.3515		0.768266	0.763679	0.764296		0.000206672	3.43825e-05	0.000209049
scaffold_17	e_gw1.17.116.1	65975	1125	unknown protein		21	1.33469	24	1.66701	13	0.873493	58	1.29173		6	0.395863	6	0.423921	12	0.647601	24	0.489128		12	1.36087	9	0.62116	21	0.991015		1.10455e-05	9.00911e-06	8.33032e-06		0.00627151	0.00220649	0.00491142
scaffold_17	e_gw1.17.12.1	65982	3405	GTPase activating protein for Rab GTPases (Ras superfamily of small GTPases), related to S. cerevisiae GYP2		348	7.30762	479	10.9926	403	8.94657	1230	9.08225		627	13.6677	693	16.1772	752	13.4085	2072	14.4178		130	4.87095	127	2.89601	257	3.88348		2.86472e-26	1.34542e-26	0		5.28347e-80	1.01135e-108	0
scaffold_17	e_gw1.17.123.1	65887	1110	helix-turn-helix domain-containing protein		20	1.28831	28	1.97113	41	2.79209	89	2.01718		96	6.4194	53	3.79524	125	6.83701	274	5.68388		19	2.18383	18	1.25911	37	1.72147		1.09112e-17	4.19043e-18	0		1.0406e-10	3.2431e-14	7.36208e-11
scaffold_17	e_gw1.17.129.1	65957	951	unknown protein		6	0.451112	10	0.821675	7	0.556399	23	0.609729		14	1.09268	18	1.50445	32	2.04291	64	1.54668		5	0.670775	2	0.163291	7	0.417033		0.00015031	0.00011536	0.000129481		0.000686559	2.59071e-05	0.000329049
scaffold_17	e_gw1.17.132.1	65971	1053	unknown protein		0	0	1	0.0742082	0	0	1	0.0247361		0	0	0	0	1	0.0576568	1	0.0192189		0	0	0	0	0	0		1	0.918684	0.918824		1	NA	0.427531
scaffold_17	e_gw1.17.138.1	66041	870	GH18 chitinase		24	1.97245	11	0.987993	25	2.17215	60	1.71086		38	3.24198	35	3.19768	39	2.7216	112	3.05375		57	8.35879	55	4.90859	112	6.63369		0.00276566	0.00209235	0.00221178		2.71136e-13	2.85049e-15	2.95652e-13
scaffold_17	e_gw1.17.140.1	65969	915	aldolase, class II		612	47.8238	697	59.524	759	62.7032	2068	56.6837		662	53.7011	649	56.378	759	50.3616	2070	53.4802		219	30.5359	196	16.6322	415	23.584		4.23145e-06	3.97303e-06	4.13232e-06		6.93738e-34	1.67296e-44	0
scaffold_17	e_gw1.17.151.1	65782	936	lipase/esterase (_/ß fold)		13	0.993074	10	0.834843	6	0.484556	29	0.770824		63	4.99586	67	5.68964	66	4.28102	196	4.98884		5	0.681525	8	0.663633	13	0.672579		9.56858e-27	1.7738e-27	0		2.53335e-14	5.03888e-20	9.32587e-15
scaffold_17	e_gw1.17.177.1	65743	633	unknown protein		1	0.112956	3	0.370338	2	0.238833	6	0.240709		15	1.75887	13	1.6324	16	1.5346	44	1.64196		11	2.21706	2	0.245324	13	1.23119		2.68361e-07	1.32883e-07	1.65208e-07		0.552192	0.40939	0.467611
scaffold_17	e_gw1.17.184.1	66103	594	COG0110, WbbJ, Acetyltransferase (isoleucine patch superfamily)		56	6.74086	61	8.02461	56	7.1264	173	7.29729		125	15.6196	112	14.9871	155	15.8425	392	15.4831		42	9.02091	60	7.84293	102	8.43192		2.64801e-14	1.37767e-14	2.02061e-14		0.00138034	0.000188808	0.00106709
scaffold_17	e_gw1.17.189.1	66087	594	integral membrane protein, Mpv17/PMP22 family, putative		15	1.80559	11	1.44706	1	0.127257	27	1.12664		46	5.74801	28	3.74678	51	5.2127	125	4.90249		25	5.36959	5	0.653578	30	3.01158		1.68957e-13	6.78433e-14	1.10578e-13		0.0369477	0.0110615	0.0263863
scaffold_17	e_gw1.17.19.1	66141	2898	Vacuolar sorting protein Pep3/Vps18		408	10.0664	378	10.1923	319	8.32072	1105	9.5265		367	9.39969	325	8.91397	449	9.40648	1141	9.24005		78	3.43387	167	4.47437	245	3.95412		0.00817003	0.0078046	0.00792514		3.82232e-16	6.23575e-21	3.33067e-16
scaffold_17	e_gw1.17.191.1	66012	537	small subunit of nuclear cap-binding protein complex		142	18.9072	136	19.79	105	14.7803	383	17.8258		158	21.8388	175	25.903	199	22.4987	532	23.4135		120	28.5098	194	28.0505	314	28.2802		0.0059255	0.00553452	0.00571161		1.3929e-10	1.36501e-12	1.45314e-10
scaffold_17	e_gw1.17.2.1	66128	6999	Mec1p/ATR family of phosphatidyl inositol-3-kinase-like proteins involved in DNA damage response and replication checkpoint control		123	1.25656	101	1.12763	72	0.777616	296	1.05393		310	3.28754	334	3.79312	368	3.19221	1012	3.42429		34	0.61977	95	1.0539	129	0.836837		6.31294e-71	3.09269e-72	0		1.35318e-38	3.69392e-52	0
scaffold_17	e_gw1.17.205.1	65997	489	Cyclophilin type peptidyl-prolyl cis-trans isomerase		19	2.77817	26	4.15475	18	2.78248	63	3.23847		30	4.55364	37	6.01422	62	7.69771	129	6.08852		12	3.13083	12	1.9054	24	2.51812		0.000155757	0.000118819	0.000130307		0.00133885	0.000119458	0.000856828
scaffold_17	e_gw1.17.217.1	65895	354	mediator of RNA polymerase II transcription subunit 31		6	1.21189	10	2.20738	3	0.6406	19	1.35329		4	0.838692	11	2.46988	7	1.20053	22	1.50303		1	0.3604	1	0.219336	2	0.289868		1	0.993839	0.993855		0.0386527	0.0066801	0.0211047
scaffold_17	e_gw1.17.221.1	65992	339	unknown protein		28	5.90571	40	9.22021	24	5.35156	92	6.82583		154	33.7184	183	42.9079	231	41.3705	568	39.3323		15	5.6452	15	3.43562	30	4.54041		1.38878e-70	5.44256e-72	0		1.2305e-44	1.59746e-62	0
scaffold_17	e_gw1.17.224.1	65808	333	Related to mitochondrial ribosomal protein MRPL31 (S. cerevisiae).		114	24.4779	87	20.4153	53	12.031	254	18.9747		100	22.2896	78	18.6182	109	19.8729	287	20.2602		72	27.5852	90	20.9851	162	24.2852		0.79613	0.797599	0.798088		2.53422e-05	3.22255e-06	2.62675e-05
scaffold_17	e_gw1.17.230.1	66077	315	unknown protein related to ooc1, only present in H. jecorina		0	0	0	0	0	0	0	0		0	0	0	0	0	0	0	0		1	0.405021	0	0	1	0.20251		NA	NA	NA		0.270036	NA	0.105631
scaffold_17	e_gw1.17.231.1	65717	282	NADH-ubiquinone oxidoreductase 10.5 kDa subunit		27	6.84587	15	4.15645	35	9.38183	77	6.79472		18	4.73772	23	6.48283	19	4.09057	60	5.10371		23	10.4056	12	3.30404	35	6.85481		0.0255954	0.02157	0.0216006		0.0370044	0.0206926	0.036485
scaffold_17	e_gw1.17.236.1	65705	159	unknown protein		1	0.449694	0	0	1	0.475414	2	0.308369		5	2.3341	5	2.49953	3	1.14552	13	1.99305		1	0.802399	3	1.465	4	1.1337		0.00959891	0.00574323	0.00614947		1	0.710483	0.743416
scaffold_17	e_gw1.17.241.1	65891	7125	PKS		22	0.220776	23	0.252245	25	0.265231	70	0.246084		155	1.6147	222	2.47659	162	1.38041	539	1.8239		9	0.161156	10	0.108975	19	0.135066		1.23971e-76	3.42876e-78	0		4.61338e-50	1.85331e-70	0
scaffold_17	e_gw1.17.250.1	65977	4440	WD repeat-containing protein		403	6.48987	328	5.7726	361	6.14601	1092	6.13616		630	10.5318	554	9.91775	695	9.50344	1879	9.98434		96	2.75852	109	1.90615	205	2.33233		2.67069e-26	1.26438e-26	0		2.7019e-84	2.47404e-115	0
scaffold_17	e_gw1.17.256.1	66047	3132	Zn2Cys6 transcriptional regulator		916	20.9116	721	17.9885	639	15.4223	2276	18.1074		369	8.74481	304	7.71504	421	8.16092	1094	8.20692		89	3.6254	114	2.82616	203	3.22578		7.05539e-135	2.86991e-134	0		2.98869e-22	2.61291e-29	0
scaffold_17	e_gw1.17.257.1	66132	3342	AAA ATPase		118	2.52458	170	3.97487	134	3.03087	422	3.17677		363	8.06206	292	6.94485	365	6.63079	1020	7.21257		95	3.62664	94	2.18391	189	2.90528		2.85976e-40	6.86003e-41	0		5.84148e-21	1.58365e-27	0
scaffold_17	e_gw1.17.266.1	65773	2949	unknown protein		346	8.3891	227	6.01494	246	6.30564	819	6.90323		379	9.53917	385	10.377	504	10.3761	1268	10.0974		55	2.37944	56	1.47444	111	1.92694		4.92445e-11	3.57376e-11	4.33992e-11		1.39405e-70	1.96878e-97	0
scaffold_17	e_gw1.17.274.1	65771	2172	NACHT domain WD40 repeat-containing protein, related to HET		16	0.526713	15	0.53965	7	0.243617	38	0.43666		4	0.136693	5	0.182977	5	0.139762	14	0.153144		0	0	1	0.0357482	1	0.0178741		0.000128319	0.000102044	9.47388e-05		0.0857047	0.0169779	0.0432965
scaffold_17	e_gw1.17.285.1	66023	2394	unknown protein		48	1.43361	46	1.50146	42	1.32615	136	1.42041		81	2.51135	77	2.55654	132	3.34756	290	2.80515		30	1.59877	37	1.20003	67	1.3994		1.35011e-09	9.5513e-10	1.2064e-09		0.00033555	3.03797e-05	0.000272568
scaffold_17	e_gw1.17.287.1	65750	2358	RNA recognition domain-containing protein		69	2.09228	55	1.82263	62	1.98754	186	1.96748		255	8.0268	223	7.51705	273	7.02907	751	7.5243		142	7.68302	124	4.08311	266	5.88307		1.72946e-64	8.85248e-66	0		0.572044	0.490426	0.540975
scaffold_17	e_gw1.17.29.1	65869	2547	120-267aa pfam01202, SKI, Shikimate kinase; 328-551aa cd00502, DHQase_I, Type I 3-dehydroquinase; 591-877aa pfam01488, Shikimate_DH, Shikimate / quinate 5-dehydrogenase		0	0	1	0.0306797	1	0.0296784	2	0.0201194		65	1.89422	74	2.30935	82	1.95463	221	2.05273		0	0	2	0.0609698	2	0.0304849		8.78221e-57	1.33291e-49	0		2.50469e-27	2.50864e-37	0
scaffold_17	e_gw1.17.290.1	65768	2376	unknown protein		90	2.70838	65	2.1377	47	1.49527	202	2.11379		123	3.84242	138	4.61656	152	3.88397	413	4.11432		20	1.07392	22	0.718935	42	0.896427		1.09477e-11	6.38683e-12	8.47378e-12		4.50905e-21	9.95258e-29	0
scaffold_17	e_gw1.17.291.1	65854	2232	Zn2Cys6 transcriptional regulator		0	0	0	0	0	0	0	0		80	2.66037	84	2.99138	94	2.55689	258	2.73621		0	0	0	0	0	0		1.45329e-70	5.04289e-48	0		6.80657e-36	2.97992e-40	0
scaffold_17	e_gw1.17.297.1	65921	2163	COG4770, Acetyl/propionyl-CoA carboxylase, alpha subunit		118	3.90067	121	4.37129	123	4.29851	362	4.19015		73	2.50503	98	3.60127	97	2.72266	268	2.94299		37	2.18239	62	2.22561	99	2.204		3.13351e-08	2.71767e-08	2.71156e-08		1	0.989088	0.990311
scaffold_17	e_gw1.17.308.1	66091	1926	RNA polymerase II transcription factor, putative		148	5.49439	154	6.24806	102	4.00325	404	5.24856		181	6.97539	197	8.1301	230	7.25021	608	7.4519		24	1.5898	24	0.967539	48	1.27867		3.56968e-05	3.04267e-05	3.28352e-05		2.33047e-37	7.72907e-52	0
scaffold_17	e_gw1.17.312.1	65746	1485	Zn2Cys6 transcriptional regulator		12	0.577788	10	0.526204	12	0.610835	34	0.571609		44	2.19924	42	2.24807	44	1.79889	130	2.08207		8	0.687308	11	0.575148	19	0.631228		1.00417e-11	4.83858e-12	7.25664e-12		4.06158e-05	8.98368e-07	2.37905e-05
scaffold_17	e_gw1.17.318.1	65819	1623	Molecular chaperone Hsp70 family		53	2.33492	41	1.97399	37	1.72326	131	2.01072		22	1.00612	20	0.979485	32	1.19704	74	1.06088		5	0.393042	11	0.526245	16	0.459643		5.32502e-07	5.02161e-07	4.79859e-07		0.0566606	0.0180829	0.0395372
scaffold_17	e_gw1.17.32.1	65880	2322	voltage gated chloride channel		32	0.985375	47	1.58167	38	1.23706	117	1.26803		111	3.54819	112	3.83391	166	4.34035	389	3.90748		50	2.74723	63	2.10665	113	2.42694		2.86331e-27	7.99787e-28	0		0.0236171	0.00862034	0.0208125
scaffold_17	e_gw1.17.320.1	65744	1749	MSF transporter		2	0.0817625	3	0.134033	2	0.0864389	7	0.100745		1	0.0424381	6	0.272676	8	0.277702	15	0.197606		0	0	2	0.0887879	2	0.044394		0.202519	0.161349	0.163932		0.271433	0.0731136	0.124128
scaffold_17	e_gw1.17.321.1	65832	1704	related to Neurospora ro-7		179	7.51099	187	8.57536	187	8.29547	553	8.12727		199	8.66821	275	12.8277	229	8.15915	703	9.88502		62	4.64205	95	4.3288	157	4.48543		0.0950734	0.0902955	0.0913228		2.28698e-09	5.10399e-12	1.77083e-09
scaffold_17	e_gw1.17.330.1	65915	1452	MSF transporter		0	0	0	0	0	0	0	0		148	7.56556	137	7.49964	190	7.94449	475	7.66989		2	0.175732	0	0	2	0.087866		2.53229e-129	1.11447e-77	0		1.32292e-61	1.36249e-77	0
scaffold_17	e_gw1.17.334.1	65816	1497	unknown protein		91	4.34644	60	3.13191	67	3.38315	218	3.6205		162	8.03229	160	8.49541	190	7.70568	512	8.07779		43	3.66467	76	3.9419	119	3.80328		8.91447e-20	4.16344e-20	0		2.31514e-06	4.26953e-08	1.72455e-06
scaffold_17	e_gw1.17.344.1	65986	1491	GH27 _-galactosidase (sequence not in gene bank)		0	0	0	0	1	0.050698	1	0.0168993		7	0.348471	1	0.05331	10	0.407194	18	0.269658		0	0	0	0	0	0		0.00024051	6.20331e-05	5.84657e-05		0.00592422	0.000765217	0.000762086
scaffold_17	e_gw1.17.35.1	66136	2424	bimA		30	0.884917	27	0.870385	25	0.779608	82	0.84497		89	2.72523	77	2.5249	104	2.60483	270	2.61832		26	1.36845	12	0.384381	38	0.876415		4.13974e-19	1.46992e-19	0		6.70075e-10	2.91028e-13	3.57414e-10
scaffold_17	e_gw1.17.354.1	65711	1332	SAM-dependent methyltransferase		393	21.0961	371	21.7646	320	18.1599	1084	20.3402		1534	85.4805	1796	107.174	1817	82.8189	5147	91.8244		62	5.93848	161	9.38502	223	7.66175		0	0	0		0	0	0
scaffold_17	e_gw1.17.358.1	66059	1098	unknown protein		76	4.94909	48	3.41601	46	3.16683	170	3.84398		99	6.69235	110	7.963	79	4.36821	288	6.34119		17	1.97531	28	1.98002	45	1.97766		6.57381e-05	5.49648e-05	5.97271e-05		4.59674e-09	5.18349e-12	2.72397e-09
scaffold_17	e_gw1.17.369.1	65873	1134	protein kinase A, catalytic subunit		12	0.756628	20	1.37815	11	0.733244	43	0.956008		31	2.02906	30	2.10278	55	2.94462	116	2.35882		9	1.01255	12	0.82164	21	0.917096		6.35713e-07	4.48931e-07	5.42875e-07		0.00143832	0.000164969	0.00110736
scaffold_17	e_gw1.17.372.1	65883	1068	D-isomer-specific 2-hydroxy acid dehydrogenase		19	1.27203	25	1.82915	18	1.274	62	1.45839		0	0	3	0.223273	1	0.056847	4	0.0933733		0	0	0	0	0	0		2.10257e-16	5.22663e-16	1.11022e-16		0.579868	NA	0.112547
scaffold_17	e_gw1.17.38.1	65950	2160	unknown protein		4	0.13241	5	0.180883	5	0.174979	14	0.162757		84	2.8865	63	2.31832	109	3.06374	256	2.75619		10	0.590655	9	0.323521	19	0.457088		1.46724e-51	1.01892e-51	0		3.25083e-17	7.79432e-24	0
scaffold_17	e_gw1.17.380.1	65882	984	dihydrodipicolinate synthase , putative		44	3.19721	42	3.3353	36	2.76552	122	3.09934		39	2.94182	41	3.31188	61	3.76369	141	3.33913		38	4.92693	59	4.65554	97	4.79124		1	0.996459	0.996468		4.99456e-06	4.7919e-07	4.61577e-06
scaffold_17	e_gw1.17.381.1	65965	1113	unknown protein		24	1.54181	18	1.26374	25	1.69791	67	1.50115		131	8.73619	128	9.14115	154	8.40049	413	8.75928		15	1.71943	14	0.976667	29	1.34805		9.65759e-52	8.675e-53	0		5.55423e-28	6.81425e-39	0
scaffold_17	e_gw1.17.394.1	65949	1014	unknown protein		36	2.53851	31	2.38893	33	2.46006	100	2.4625		72	5.27036	64	5.01682	95	5.68807	231	5.32508		8	1.00656	12	0.918876	20	0.962718		2.69911e-09	1.45273e-09	1.85344e-09		4.16549e-14	2.60066e-19	2.32037e-14
scaffold_17	e_gw1.17.395.1	66034	960	unknown protein		27	2.01097	37	3.01169	30	2.36221	94	2.46163		11	0.850486	8	0.662377	19	1.2016	38	0.904822		1	0.132897	1	0.0808802	2	0.106889		1.19022e-08	9.09546e-09	7.94978e-09		0.00058609	1.55723e-05	0.00026863
scaffold_17	e_gw1.17.403.1	65948	861	putative pirin domain protein		13	1.07958	10	0.907564	6	0.526765	29	0.837969		14	1.2069	14	1.29244	17	1.19874	45	1.23269		2	0.296357	5	0.4509	7	0.373628		0.244049	0.209072	0.211056		0.0280777	0.00616855	0.0182683
scaffold_17	e_gw1.17.406.1	65760	849	unknown protein		23	1.93702	20	1.84078	18	1.60263	61	1.79348		91	7.95572	92	8.61324	93	6.6505	276	7.73982		15	2.25409	17	1.55473	32	1.90441		1.64062e-27	3.36122e-28	0		1.13345e-12	3.17065e-17	5.37348e-13
scaffold_17	e_gw1.17.408.1	65933	669	unknown protein		0	0	0	0	0	0	0	0		0	0	0	0	0	0	0	0		0	0	0	0	0	0		NA	NA	NA		NA	NA	NA
scaffold_17	e_gw1.17.409.1	66016	768	dienelactone hydrolase		41	3.81713	38	3.86636	39	3.83859	118	3.8407		162	15.6567	111	11.4881	174	13.7552	447	13.6333		35	5.81426	24	2.42641	59	4.12033		1.75885e-36	3.3762e-37	0		5.38632e-17	6.51144e-23	0
scaffold_17	e_gw1.17.413.1	66117	756	short-chain dehydrogenase/reductase SDR		7	0.662049	13	1.3437	0	0	20	0.668583		36	3.53449	41	4.3107	42	3.37292	119	3.73937		2	0.337517	2	0.20541	4	0.271464		1.67469e-15	5.21631e-16	8.88178e-16		5.79847e-12	4.22722e-17	1.45295e-12
scaffold_17	e_gw1.17.419.1	65741	645	tryptophanyl-tRNA synthetase		18	1.99539	14	1.69609	4	0.46878	36	1.38675		467	53.7407	573	70.6124	539	50.735	1579	58.3627		21	4.15382	43	5.17633	64	4.66508		0	0	0		1.57328e-136	2.35493e-192	0
scaffold_17	e_gw1.17.424.1	65927	576	unknown protein		38	4.7171	34	4.61251	28	3.67455	100	4.33472		100	12.8862	98	13.5235	116	12.2268	314	12.8788		40	8.85983	20	2.69601	60	5.77792		1.1111e-20	4.28786e-21	0		6.38038e-07	6.33289e-09	4.73173e-07
scaffold_17	e_gw1.17.427.1	65739	624	unknown protein		0	0	0	0	0	0	0	0		1	0.118949	4	0.50952	3	0.291888	8	0.306786		0	0	0	0	0	0		0.00896029	0.00849308	0.0015839		0.118314	0.05916	0.0248234
scaffold_17	e_gw1.17.432.1	65925	525	cytidine and deoxycytidylate deaminase zinc-binding region		79	10.7592	77	11.4607	80	11.5186	236	11.2462		141	19.9345	147	22.2559	205	23.7068	493	21.9657		46	11.1786	103	15.2332	149	13.2059		1.80863e-14	9.36191e-15	1.34337e-14		0.0327631	0.012525	0.0277791
scaffold_17	e_gw1.17.435.1	65736	462	catabolic 3-dehydroquinase		0	0	0	0	0	0	0	0		0	0	0	0	1	0.131413	1	0.0438042		0	0	0	0	0	0		1	NA	0.26407		1	NA	0.427531
scaffold_17	e_gw1.17.438.1	65996	489	unknown protein		13	1.90085	13	2.07738	7	1.08208	33	1.68677		30	4.55364	34	5.52658	20	2.48313	84	4.18778		9	2.34813	5	0.793916	14	1.57102		8.34738e-05	4.92433e-05	5.55591e-05		0.00414322	0.000458878	0.00248105
scaffold_17	e_gw1.17.449.1	65810	312	unique, no reference in JGI		0	0	0	0	0	0	0	0		0	0	0	0	0	0	0	0		0	0	0	0	0	0		NA	NA	NA		NA	NA	NA
scaffold_17	e_gw1.17.450.1	66092	339	unique protein		12	2.53102	19	4.3796	6	1.33789	37	2.7495		17	3.72216	19	4.45492	18	3.22368	54	3.80025		32	12.0431	24	5.49699	56	8.77004		0.294146	0.268257	0.270168		1.22126e-07	9.69132e-09	1.11204e-07
scaffold_17	e_gw1.17.456.1	65718	243	unknown protein		111	32.6611	175	56.2746	158	49.1496	444	46.0284		558	170.441	376	122.989	636	158.902	1570	150.778		202	106.055	248	79.2427	450	92.649		6.68495e-114	5.92675e-116	0		1.14073e-06	2.84212e-08	1.05048e-06
scaffold_17	e_gw1.17.52.1	65774	1941	unknown protein		240	8.84096	194	7.8101	238	9.26873	672	8.63993		528	20.1908	506	20.721	592	18.5172	1626	19.8097		135	8.87352	165	6.60043	300	7.73697		2.41716e-63	2.85358e-64	0		9.59691e-33	2.69426e-43	0
scaffold_17	e_gw1.17.54.1	65945	1302	annexin ANXC4		89	4.88757	63	3.78103	83	4.81877	235	4.49579		126	7.18299	121	7.38687	134	6.24846	381	6.93944		145	14.2084	87	5.18826	232	9.69832		3.69009e-05	3.29302e-05	3.57907e-05		4.91752e-09	1.13015e-10	5.23593e-09
scaffold_17	e_gw1.17.7.1	66111	4191	MRP-type ABC transporter		180	3.07092	174	3.24423	161	2.90387	515	3.07301		175	3.09932	179	3.39486	188	2.72345	542	3.07254		33	1.00458	72	1.33392	105	1.16925		0.130877	0.129767	0.130553		1.05238e-10	6.51545e-14	7.7657e-11
scaffold_17	e_gw1.17.75.1	65926	1632	similar to the Mgs1 protein of Saccharomyces cerevisiae, a DNA-dependent ATPase possibly involved in Okazaki fragment processing		19	0.832429	25	1.19702	15	0.694768	59	0.908072		59	2.68335	55	2.67873	61	2.26928	175	2.54379		21	1.64167	21	0.999109	42	1.32039		2.94732e-11	1.68851e-11	2.39709e-11		0.0114151	0.00264485	0.00860639
scaffold_17	e_gw1.17.86.1	65735	1380	cd00585, Peptidase_C1B, Peptidase C1B subfamily		75	3.88594	60	3.39745	38	2.08149	173	3.12162		1519	81.7005	1610	92.7327	1802	79.2784	4931	84.5705		21	1.94146	37	2.08179	58	2.01162		0	0	0		0	0	0
scaffold_17	e_gw1.17.95.1	65821	1326	protein-vacuolar targeting protein Atg18		73	3.93635	77	4.53761	74	4.21849	224	4.23082		214	11.9789	216	12.9478	235	10.7598	665	11.8955		33	3.1751	31	1.81523	64	2.49517		9.87969e-39	2.21367e-39	0		8.03844e-35	1.01227e-47	0
scaffold_18	e_gw1.18.126.1	66261	945	nucleoside phosphorylase		96	7.26362	64	5.29211	68	5.43934	228	5.99836		157	12.3314	104	8.74758	166	10.6649	427	10.5813		10	1.35007	13	1.06813	23	1.2091		2.22081e-09	1.50514e-09	1.84271e-09		1.36866e-33	5.65474e-47	0
scaffold_18	e_gw1.18.135.1	66329	996	unknown protein		43	3.0869	29	2.2752	35	2.6563	107	2.6728		91	6.78153	77	6.14494	113	6.88808	281	6.60485		9	1.15284	11	0.857525	20	1.00519		3.67015e-14	1.8944e-14	2.88658e-14		2.33081e-19	9.28287e-27	0
scaffold_18	e_gw1.18.142.1	66256	1044	unknown protein		0	0	0	0	0	0	0	0		0	0	0	0	0	0	0	0		0	0	0	0	0	0		NA	NA	NA		NA	NA	NA
scaffold_18	e_gw1.18.151.1	66324	909	alpha/beta hydrolase		136	10.6977	113	9.71393	94	7.81687	343	9.40949		265	21.6385	302	26.4076	316	21.1058	883	23.0507		110	15.4389	137	11.7023	247	13.5706		1.04722e-39	1.99199e-40	0		7.57797e-05	5.82905e-06	6.81141e-05
scaffold_18	e_gw1.18.154.1	66175	873	Short-chain dehydrogenase/reductase SDR		14	1.14664	11	0.984598	6	0.519524	31	0.883588		245	20.8304	254	23.1263	308	21.4198	807	21.7922		19	2.77669	30	2.66821	49	2.72245		5.04096e-173	2.38066e-169	0		2.64828e-58	1.6574e-81	0
scaffold_18	e_gw1.18.162.1	66173	783	unknown protein		35	3.1961	32	3.19351	35	3.3789	102	3.25617		73	6.92002	61	6.19233	77	5.97046	211	6.36094		11	1.79233	10	0.991635	21	1.39198		9.38246e-07	5.82232e-07	6.78886e-07		1.23765e-11	9.1345e-16	7.53475e-12
scaffold_18	e_gw1.18.175.1	66161	690	unknown protein		85	8.80813	73	8.26712	55	6.02535	213	7.7002		122	13.1237	98	11.2892	103	9.0629	323	11.1586		93	17.1958	91	10.2401	184	13.718		0.00208186	0.00180279	0.00188492		4.91826e-06	4.23082e-07	4.91503e-06
scaffold_18	e_gw1.18.187.1	66433	573	GCN5 N-acetyltransferase		87	10.8562	80	10.9098	62	8.17911	229	9.9817		22	2.8498	27	3.74538	23	2.43698	72	3.01072		15	3.33983	17	2.3036	32	2.82172		1.61825e-25	1.6276e-25	0		0.378591	0.340063	0.393547
scaffold_18	e_gw1.18.195.1	66432	453	Distantly related to human MGST3, a microsomal glutathione S transferase.		4	0.631358	5	0.862486	3	0.500601	12	0.664815		2	0.327701	8	1.40371	3	0.40207	13	0.711161		4	1.12655	1	0.171402	5	0.648975		1	0.872474	0.872754		1	0.933898	0.941202
scaffold_18	e_gw1.18.20.1	66353	2910	unknown protein		107	2.62909	99	2.65841	91	2.36384	297	2.55045		136	3.4689	167	4.56152	180	3.75542	483	3.92861		117	5.12956	134	3.57541	251	4.35249		2.92562e-06	2.4313e-06	2.70497e-06		1.78731e-05	1.94528e-06	1.84909e-05
scaffold_18	e_gw1.18.226.1	66486	2481	kinesin-like motor protein Kar3p required for karyogamy		256	7.3778	206	6.48815	213	6.48966	675	6.7852		123	3.6798	155	4.96582	149	3.64618	427	4.09727		61	3.13683	55	1.72127	116	2.42905		4.85108e-23	5.18564e-23	0		0.0027087	0.000547395	0.00241316
scaffold_18	e_gw1.18.228.1	66268	2073	unknown protein		150	5.17376	87	3.27945	90	3.2818	327	3.91167		148	5.29918	146	5.59809	186	5.44744	480	5.44824		29	1.78479	18	0.674197	47	1.22949		0.000794144	0.000732453	0.000769476		3.72938e-25	2.31208e-34	0
scaffold_18	e_gw1.18.232.1	66351	1524	unknown protein		175	8.21045	162	8.30635	114	5.65443	451	7.39041		277	13.4909	323	16.8463	342	13.6245	942	14.6539		43	3.59974	62	3.15879	105	3.37926		2.20911e-26	9.39015e-27	0		3.85482e-42	2.27686e-57	0
scaffold_18	e_gw1.18.239.1	66469	2052	unknown protein		128	4.46012	132	5.02663	112	4.12581	372	4.53752		347	12.5516	301	11.6594	387	11.4502	1035	11.887		35	2.1761	42	1.58923	77	1.88266		2.48897e-53	3.25078e-54	0		2.07012e-65	6.22896e-91	0
scaffold_18	e_gw1.18.276.1	66453	1551	cytochrome P450 monooxygenase		59	2.71991	43	2.16639	18	0.877262	120	1.92119		91	4.35487	79	4.04857	94	3.67955	264	4.02766		7	0.575803	7	0.350429	14	0.463116		1.66393e-09	1.15972e-09	1.47028e-09		2.13441e-21	6.23914e-30	0
scaffold_18	e_gw1.18.295.1	66303	819	unknown protein		0	0	1	0.0954106	0	0	1	0.0318035		0	0	0	0	0	0	0	0		1	0.155777	0	0	1	0.0778886		0.464014	NA	0.215262		0.270036	NA	0.105631
scaffold_18	e_gw1.18.298.1	66154	1179	eukaryotic rRNA processing protein EBP2		193	11.7046	209	13.852	111	7.11669	513	10.8911		223	14.039	186	12.5396	226	11.6379	635	12.7388		33	3.57098	64	4.21483	97	3.89291		0.248557	0.242077	0.2435		3.19276e-19	1.37594e-25	0
scaffold_18	e_gw1.18.299.1	66222	1290	unknown protein		65	3.60278	43	2.60471	52	3.04707	160	3.08485		85	4.89075	94	5.79194	92	4.32989	271	5.00419		24	2.37361	21	1.26399	45	1.8188		0.000108103	9.20721e-05	9.95737e-05		7.88716e-08	2.6752e-10	4.92275e-08
scaffold_18	e_gw1.18.302.1	66165	1251	unknown protein		69	3.94372	61	3.81025	62	3.74631	192	3.83342		88	5.22121	102	6.48081	104	5.04725	294	5.58309		32	3.26348	32	1.98612	64	2.6248		0.00229364	0.00209496	0.0021891		6.26072e-05	3.1582e-06	4.92466e-05
scaffold_18	e_gw1.18.303.1	66232	1269	unknown protein		89	5.01467	83	5.11089	74	4.40797	246	4.84451		175	10.2358	182	11.3998	192	9.18583	549	10.2738		169	16.9908	154	9.42264	323	13.2067		8.36028e-19	3.93065e-19	0		9.67616e-11	9.0028e-13	1.03811e-10
scaffold_18	e_gw1.18.306.1	66438	1143	unknown protein		120	7.5067	94	6.42632	66	4.36482	280	6.09928		249	16.1696	243	16.8984	302	16.0413	794	16.3698		87	9.71093	107	7.26861	194	8.48977		1.1578e-42	2.28865e-43	0		8.64245e-08	6.99122e-10	6.95509e-08
scaffold_18	e_gw1.18.310.1	66163	1140	unknown protein		182	11.4151	185	12.6808	124	8.22216	491	10.7727		124	8.07352	141	9.83106	156	8.30804	421	8.73754		66	7.3863	57	3.88225	123	5.63427		7.1768e-06	6.82817e-06	6.94693e-06		0.0204457	0.00754953	0.0187078
scaffold_18	e_gw1.18.314.1	66437	942	unknown protein		4	0.303615	4	0.33181	6	0.48147	14	0.372298		2	0.157589	3	0.253138	2	0.128902	7	0.179876		3	0.40631	3	0.247277	6	0.326794		0.079292	0.0621346	0.0614806		0.126713	0.108449	0.140524
scaffold_18	e_gw1.18.32.1	66270	2193	Golgi membrane protein, coy1, with similarity to mammalian CASP		268	8.73796	209	7.44712	178	6.1355	655	7.44019		356	12.0492	323	11.7071	456	12.6242	1135	12.1268		56	3.25789	51	1.8057	107	2.5318		5.82891e-17	3.40339e-17	0		1.80309e-59	9.46727e-82	0
scaffold_18	e_gw1.18.321.1	66370	621	unknown protein		0	0	1	0.125831	0	0	1	0.0419438		0	0	0	0	0	0	0	0		0	0	0	0	0	0		0.464014	NA	0.215262		NA	NA	NA
scaffold_18	e_gw1.18.322.1	66436	978	Candidate nop1 gene based on homology to N. crassa and S. cerevisiae homologues. Yeast NOP1 encodes a component of the SSU processome involved in processing of pre-18S rRNA. Shows similarity to mammalian fibrillarin.		368	26.9044	369	29.4827	526	40.6552	1263	32.3474		407	30.8888	370	30.0711	465	28.8664	1242	29.9421		134	17.4805	183	14.5287	317	16.0046		6.11043e-05	5.50145e-05	5.65956e-05		1.14228e-09	3.03006e-12	9.96001e-10
scaffold_18	e_gw1.18.329.1	66210	945	unknown protein		41	3.10217	45	3.72101	30	2.39971	116	3.0743		50	3.92721	53	4.4579	83	5.33243	186	4.57251		24	3.24016	35	2.87574	59	3.05795		0.00556015	0.00488838	0.00508591		0.314809	0.237599	0.297134
scaffold_18	e_gw1.18.332.1	66218	867	unknown protein		98	8.08204	99	8.9227	101	8.80585	298	8.60353		81	6.93445	67	6.14245	99	6.93258	247	6.66983		36	5.2975	50	4.4778	86	4.88765		0.000127969	0.000108552	0.000109606		0.665924	0.583002	0.626708
scaffold_18	e_gw1.18.333.1	66286	897	unknown protein		17	1.3551	18	1.56805	6	0.505624	41	1.14292		20	1.65494	12	1.06335	26	1.75979	58	1.49269		3	0.426694	2	0.173122	5	0.299908		0.364611	0.316294	0.318137		0.000294559	6.46928e-06	0.000127731
scaffold_18	e_gw1.18.34.1	66405	2178	transcriptional regulator, unknown		64	2.10105	34	1.21984	36	1.24943	134	1.52344		112	3.81686	94	3.43049	117	3.26142	323	3.50292		51	2.98745	28	0.998191	79	1.99282		1.04579e-13	5.80323e-14	8.52651e-14		0.00073076	8.70134e-05	0.000599563
scaffold_18	e_gw1.18.343.1	66421	729	unknown protein		6	0.588488	6	0.643138	11	1.1406	23	0.790743		7	0.712716	7	0.763232	8	0.666256	22	0.714068		0	0	4	0.426036	4	0.213018		0.552567	0.526425	0.52703		0.26787	0.102571	0.157481
scaffold_18	e_gw1.18.346.1	66276	513	unknown protein		40	5.57515	37	5.63592	19	2.79966	96	4.67024		30	4.3406	12	1.8593	23	2.72201	65	2.97397		47	11.6888	19	2.87574	66	7.28225		0.000860822	0.000775688	0.000769894		1.60084e-08	8.68019e-10	1.43732e-08
scaffold_18	e_gw1.18.347.1	66345	639	Mn superoxide dismutase		920	102.944	667	81.5653	468	55.3623	2055	79.9572		305	35.4279	196	24.3804	328	31.1639	829	30.3241		361	72.0766	291	35.3595	652	53.718		1.30779e-160	1.66745e-159	0		1.01622e-44	3.71356e-53	0
scaffold_18	e_gw1.18.349.1	66480	561	candidate RheB GTPase, Ras small GTPase, Ras-type, related to Aspergillus fumigatus Rheb GTPase RhbA		56	7.13739	82	11.4217	81	10.9142	219	9.82443		182	24.0799	181	25.645	211	22.8349	574	24.1866		31	7.04996	28	3.87533	59	5.46264		2.92249e-27	8.88312e-28	0		2.21341e-28	7.57779e-39	0
scaffold_18	e_gw1.18.365.1	66474	357	unknown protein		157	31.4446	136	29.7681	105	22.2326	398	27.8151		360	74.848	266	59.2243	383	65.1343	1009	66.4022		134	47.8877	152	33.0589	286	40.4733		6.51271e-44	1.34106e-44	0		5.31045e-05	3.63335e-06	4.66977e-05
scaffold_18	e_gw1.18.370.1	66269	153	unknown protein		37	17.2912	31	15.8325	17	8.39898	85	13.8409		52	25.2265	68	35.3267	52	20.6344	172	27.0626		83	69.2109	31	15.732	114	42.4714		1.8949e-05	1.27149e-05	1.42799e-05		2.65329e-06	2.24102e-07	2.53601e-06
scaffold_18	e_gw1.18.47.1	66394	1788	DNA polymerase family X member. Most closely related to DNA polymerase mu, an enzyme probably involved in non-homologous end joining. Homologs in other organisms also possess terminal deoxyribonucleotidyl transferase activity.		21	0.83978	36	1.57331	27	1.14147	84	1.18486		157	6.51746	151	6.71267	230	7.80979	538	7.01331		22	1.56979	27	1.17249	49	1.37114		1.85348e-68	5.755e-70	0		1.08042e-29	5.91027e-41	0
scaffold_18	e_gw1.18.6.1	66280	4500	unknown protein		77	1.22347	44	0.764048	49	0.8231	170	0.936871		197	3.24937	207	3.65632	214	2.88722	618	3.2643		43	1.21911	44	0.759196	87	0.989154		1.86753e-47	2.26988e-48	0		3.50651e-21	2.45698e-28	0
scaffold_18	e_gw1.18.60.1	66183	1521	pfam00450, Peptidase_S10, Serine carboxypeptidase		0	0	0	0	0	0	0	0		0	0	0	0	1	0.0399163	1	0.0133054		0	0	0	0	0	0		1	NA	0.26407		1	NA	0.427531
scaffold_18	e_gw1.18.67.1	66311	1698	Predicted transporter (major facilitator superfamily)		22	0.926401	26	1.19651	16	0.712281	64	0.945064		4	0.174851	6	0.280866	8	0.286043	18	0.247253		8	0.601091	4	0.182909	12	0.392		5.75746e-09	5.63508e-09	4.43393e-09		0.147181	0.0902019	0.123572
scaffold_18	e_gw1.18.75.1	66308	1551	Metallocarboxypeptidase, putative		142	6.54622	111	5.59231	117	5.70221	370	5.94691		210	10.0497	168	8.60961	226	8.84658	604	9.16864		127	10.4467	104	5.20637	231	7.82654		1.29074e-07	1.01174e-07	1.15874e-07		0.668192	0.629312	0.66781
scaffold_18	e_gw1.18.79.1	66228	1452	unknown protein		0	0	0	0	0	0	0	0		1	0.0511186	0	0	0	0	1	0.0170395		0	0	0	0	0	0		1	NA	0.26407		1	NA	0.427531
scaffold_18	e_gw1.18.88.1	66296	1506	eukaryotic and archaeal DNA primase		54	2.56379	44	2.28301	38	1.90734	136	2.25138		32	1.57714	49	2.58617	55	2.21726	136	2.12686		18	1.52488	20	1.03114	38	1.27801		0.24815	0.233818	0.234629		0.146216	0.074184	0.116676
scaffold_18	e_gw1.18.9.1	66484	3816	guanine nucleotide exchange factor, syt1		143	2.67943	136	2.78491	120	2.37707	399	2.6138		323	6.28261	272	5.66561	347	5.52078	942	5.823		124	4.14573	133	2.70618	257	3.42596		1.62248e-35	4.97888e-36	0		9.48754e-06	4.01337e-07	8.60354e-06
scaffold_18	e_gw1.18.96.1	66294	1323	ATP-NAD/AcoX kinase		61	3.29673	85	5.02041	61	3.48529	207	3.93415		63	3.53449	47	2.82374	77	3.53354	187	3.29725		9	0.867901	9	0.528197	18	0.698049		0.0152891	0.014642	0.0147536		1.32259e-10	1.41476e-14	5.74506e-11
scaffold_19	e_gw1.19.104.1	66687	1113	related to b-glycosyltransferases		66	4.23997	69	4.84434	54	3.66748	189	4.25059		107	7.13567	114	8.14134	137	7.47316	358	7.58339		22	2.52183	42	2.93	64	2.72591		2.18617e-08	1.62428e-08	1.94332e-08		9.20594e-09	1.89647e-11	6.23459e-09
scaffold_19	e_gw1.19.105.1	66758	456	Ankyrin		3	0.470403	1	0.171362	3	0.497308	7	0.379691		5	0.813863	3	0.522929	8	1.06513	16	0.800642		9	2.51806	4	0.681097	13	1.59958		0.145754	0.115954	0.118326		0.0368218	0.0249501	0.0399531
scaffold_19	e_gw1.19.106.1	66827	1065	Zinc-containing alcohol dehydrogenase superfamily		10	0.671374	4	0.293488	1	0.0709773	15	0.34528		0	0	3	0.223902	1	0.0570072	4	0.0936364		0	0	0	0	0	0		0.00502909	0.00386816	0.00361538		0.579868	NA	0.112547
scaffold_19	e_gw1.19.109.1	66673	585	unknown protein		0	0	0	0	0	0	0	0		1	0.126879	1	0.135872	0	0	2	0.0875837		0	0	0	0	0	0		0.50259	NA	0.114238		1	NA	0.261833
scaffold_19	e_gw1.19.111.1	66614	837	alpha/beta hydrolase, putative		4	0.341703	0	0	2	0.180623	6	0.174109		12	1.06415	11	1.04461	9	0.652824	32	0.920526		0	0	0	0	0	0		0.000116205	5.53389e-05	6.40418e-05		6.98607e-05	2.04265e-06	7.18005e-06
scaffold_19	e_gw1.19.121.1	66753	1017	unknown protein		0	0	0	0	0	0	0	0		0	0	0	0	2	0.119396	2	0.0397985		1	0.125449	0	0	1	0.0627244		0.50259	NA	0.114238		1	0.788034	0.809115
scaffold_19	e_gw1.19.124.1	66598	717	NADPH:quinone oxidoreductase		4	0.398892	2	0.217967	2	0.210853	8	0.275904		7	0.724644	2	0.221716	3	0.254028	12	0.400129		0	0	0	0	0	0		0.65706	0.562559	0.564179		0.0447793	0.0103324	0.00598688
scaffold_19	e_gw1.19.137.1	66583	825	unknown protein		4	0.346673	4	0.378867	3	0.274876	11	0.333472		101	9.08685	138	13.2957	147	10.8179	386	11.0668		6	0.927865	7	0.658806	13	0.793336		7.08771e-88	8.87969e-85	0		9.78498e-37	9.4756e-52	0
scaffold_19	e_gw1.19.140.1	66592	900	Fumarylacetoacetate (FAA) hydrolase		0	0	0	0	0	0	0	0		11	0.907186	5	0.441584	10	0.674585	26	0.674452		0	0	1	0.0862722	1	0.0431361		1.57096e-07	3.08344e-07	1.23583e-08		0.00384126	0.000125213	0.00123866
scaffold_19	e_gw1.19.152.1	66510	795	Short-chain dehydrogenase/reductase SDR		1	0.0899387	0	0	0	0	1	0.0299796		0	0	0	0	1	0.0763681	1	0.025456		0	0	0	0	0	0		1	0.918684	0.918824		1	NA	0.427531
scaffold_19	e_gw1.19.163.1	66719	564	unknown protein		30	3.80326	21	2.90952	11	1.47429	62	2.72902		33	4.34291	31	4.36887	40	4.30586	104	4.33921		16	3.61933	5	0.688342	21	2.15384		0.0195852	0.0179351	0.018492		0.00872032	0.00189798	0.00696749
scaffold_19	e_gw1.19.164.1	66789	762	candidate chitosanase		0	0	0	0	0	0	0	0		5	0.487036	1	0.104311	0	0	6	0.197116		0	0	0	0	0	0		0.0336906	0.0291752	0.00622573		0.200465	0.141035	0.0519579
scaffold_19	e_gw1.19.17.1	66689	1617	Adenine deaminase/adenosine deaminase		0	0	0	0	0	0	0	0		14	0.642634	22	1.08143	20	0.750929	56	0.824998		1	0.0789001	3	0.144054	4	0.111477		1.12902e-15	9.32496e-14	1.11022e-16		0.000113516	1.80267e-06	5.30705e-05
scaffold_19	e_gw1.19.170.1	66647	765	Haloacid dehalogenase-like hydrolase		221	20.6559	216	22.0634	163	16.1063	600	19.6085		160	15.524	161	16.7283	188	14.9202	509	15.7242		18	3.00192	14	1.42095	32	2.21144		2.94874e-07	2.78112e-07	2.83893e-07		1.3842e-36	5.10553e-51	0
scaffold_19	e_gw1.19.176.1	66707	639	20S proteasome beta-type subunit Pre3		411	45.9891	344	42.0667	227	26.8531	982	38.3029		359	41.7003	339	42.1682	414	39.3349	1112	41.0678		96	19.1672	176	21.3858	272	20.2765		0.661251	0.649305	0.650121		2.24919e-10	3.3418e-13	1.93584e-10
scaffold_19	e_gw1.19.180.1	66786	618	unknown protein		3	0.347094	5	0.632211	3	0.366946	11	0.44875		8	0.960832	7	0.900318	12	1.17889	27	1.01335		2	0.412885	2	0.251278	4	0.332082		0.0342564	0.026728	0.0277778		0.103329	0.0268506	0.0567813
scaffold_19	e_gw1.19.182.1	66563	579	unknown protein		142	17.5357	112	15.1154	83	10.836	337	14.4957		125	16.0242	96	13.1789	126	13.2121	347	14.1384		94	20.7127	150	20.1153	244	20.414		0.134994	0.132313	0.133054		7.33272e-14	2.01053e-16	6.9722e-14
scaffold_19	e_gw1.19.185.1	66776	549	unknown protein		6	0.781435	3	0.427001	4	0.550753	13	0.586396		7	0.946393	1	0.144782	3	0.331763	11	0.474313		4	0.929555	12	1.69716	16	1.31336		0.54053	0.446027	0.446358		0.00062815	0.000182504	0.000448023
scaffold_19	e_gw1.19.189.1	66696	366	unknown protein, Duf636		0	0	0	0	0	0	0	0		0	0	0	0	1	0.165881	1	0.0552938		0	0	0	0	0	0		1	NA	0.26407		1	NA	0.427531
scaffold_19	e_gw1.19.19.1	66828	1881	Zn2Cys6 transcriptional regulator		86	3.26907	91	3.78036	90	3.61678	267	3.5554		360	14.2056	348	14.7054	371	11.9747	1079	13.6286		73	4.95133	99	4.08658	172	4.51895		4.52456e-92	8.9075e-94	0		2.09783e-29	2.80993e-39	0
scaffold_19	e_gw1.19.190.1	66562	459	unknown protein		178	27.7282	155	26.3876	130	21.4092	463	25.175		140	22.6392	117	20.2609	178	23.5443	435	22.1482		194	53.9233	234	39.5837	428	46.7535		0.00206964	0.00194545	0.00197337		6.99548e-45	1.69797e-52	0
scaffold_19	e_gw1.19.199.1	66835	231	NADH-ubiquinone oxidoreductase 9.5 kDa subunit, putative		10	3.09529	4	1.3531	5	1.63616	19	2.02818		6	1.9279	4	1.37637	5	1.31413	15	1.53947		29	16.0167	5	1.68063	34	8.84868		0.303981	0.268229	0.268378		7.74291e-10	1.01786e-10	6.70726e-10
scaffold_19	e_gw1.19.204.1	66551	6825	AAA ATPase		111	1.16288	65	0.744203	75	0.830668	251	0.912583		111	1.20716	107	1.24614	181	1.61011	399	1.35447		12	0.224319	7	0.0796359	19	0.151978		6.92627e-05	5.77222e-05	6.23089e-05		3.32053e-33	9.95914e-47	0
scaffold_19	e_gw1.19.211.1	66844	3204	GPI ethanolamine phosphate transferase, putative		596	13.3005	645	15.7307	572	13.495	1813	14.1754		378	8.7568	291	7.21916	470	8.90603	1139	8.294		299	11.906	427	10.3478	726	11.1269		3.60186e-60	4.60748e-60	0		6.58456e-29	7.8019e-35	0
scaffold_19	e_gw1.19.212.1	66550	3105	signal recognition particle receptor, beta subunit		140	3.22389	81	2.03847	96	2.33711	317	2.53316		156	3.72914	176	4.50544	175	3.42181	507	3.88546		67	2.75297	55	1.37535	122	2.06416		4.58978e-06	3.96361e-06	4.38142e-06		1.02625e-05	3.59479e-07	8.66258e-06
scaffold_19	e_gw1.19.216.1	66832	2673	candidate chitin deacetylase; N-terminal CBM18 module		67	1.79221	56	1.63708	42	1.18773	165	1.53901		52	1.44394	54	1.60576	66	1.49908	172	1.51626		48	2.29103	26	0.755245	74	1.52314		0.353529	0.345549	0.346506		0.281636	0.228741	0.282366
scaffold_19	e_gw1.19.218.1	66608	2733	dipeptidyl aminopeptidase, alpha factor processing		110	2.87784	79	2.25875	92	2.54459	281	2.56039		133	3.61208	173	5.03144	200	4.44293	506	4.36215		44	2.054	56	1.59097	100	1.82249		1.35798e-09	1.03218e-09	1.2583e-09		1.24625e-09	1.71601e-12	9.01149e-10
scaffold_19	e_gw1.19.234.1	66606	1818	Zn2Cys6 transcriptional regulator		33	1.29788	33	1.41841	17	0.706845	83	1.14104		35	1.42896	39	1.70513	59	1.97032	133	1.70147		3	0.210531	3	0.128127	6	0.169329		0.0202268	0.0175263	0.0180438		4.24944e-12	4.77816e-17	1.54776e-12
scaffold_19	e_gw1.19.237.1	66814	1725	alpha-1,3-glucosyltransferase		93	3.85485	95	4.30343	92	4.03151	280	4.06326		135	5.80886	188	8.66273	156	5.49053	479	6.65404		27	1.99693	22	0.990255	49	1.49359		1.47232e-07	1.03099e-07	1.18976e-07		5.55162e-24	7.3909e-33	0
scaffold_19	e_gw1.19.238.1	66521	1785	unknown protein		92	3.68522	72	3.15192	95	4.02304	259	3.62006		226	9.39758	194	8.63873	224	7.61884	644	8.55172		52	3.71666	54	2.34892	106	3.03279		1.7354e-27	5.31915e-28	0		3.55131e-17	8.99405e-23	0
scaffold_19	e_gw1.19.24.1	66616	1947	Purple acid phosphatase		34	1.24861	17	0.682281	22	0.854133	73	0.928342		12	0.457469	11	0.449069	11	0.343009	34	0.416516		12	0.786327	5	0.199397	17	0.492862		6.26495e-06	5.64817e-06	5.29674e-06		0.343455	0.26762	0.319246
scaffold_19	e_gw1.19.241.1	66534	1737	Cytochrome P450 CYP2 subfamily		0	0	0	0	0	0	0	0		1	0.0427313	2	0.0915201	3	0.104858	6	0.079703		1	0.0734493	1	0.0447006	2	0.059075		0.0336906	0.0291752	0.00622573		1	0.884322	0.89761
scaffold_19	e_gw1.19.250.1	66604	1458	Platelet-activating factor acetylhydrolase, plasma/intracellular isoform II		154	7.55226	135	7.2353	145	7.5176	434	7.43506		38	1.93451	40	2.18066	94	3.91426	172	2.67648		81	7.08786	47	2.50296	128	4.79541		4.66103e-36	5.84569e-36	0		5.09097e-09	1.66907e-10	5.45221e-09
scaffold_19	e_gw1.19.270.1	66517	1518	homoserine O-acetyltransferase		7	0.329716	1	0.0514765	4	0.199185	12	0.193459		7	0.342273	15	0.785427	12	0.479942	34	0.53588		11	0.924504	7	0.358047	18	0.641275		0.00712927	0.00430124	0.00459711		0.214233	0.180946	0.228299
scaffold_19	e_gw1.19.272.1	66657	1386	Major facilitator superfamily, 12 TM		257	13.2582	219	12.347	178	9.70791	654	11.771		107	5.73016	68	3.89971	117	5.12509	292	4.91832		13	1.19665	12	0.672251	25	0.934451		3.65347e-45	5.88459e-45	0		1.29329e-17	3.29033e-24	0
scaffold_19	e_gw1.19.281.1	66726	1440	FAD binding protein		0	0	0	0	0	0	0	0		1	0.0515446	3	0.165594	3	0.126485	7	0.114541		0	0	0	0	0	0		0.0173393	0.0156882	0.00312832		0.200975	0.0914121	0.0357992
scaffold_19	e_gw1.19.283.1	66865	1305	unknown protein		178	9.75267	131	7.84407	97	5.61863	406	7.73845		178	10.1241	107	6.51718	220	10.2351	505	8.95878		60	5.86582	64	3.80788	124	4.83685		0.273084	0.264802	0.266259		2.81851e-05	1.1446e-06	2.08935e-05
scaffold_19	e_gw1.19.288.1	66854	1425	Monocarboxylate transporter		15	0.752645	11	0.603196	11	0.583508	37	0.64645		2	0.104174	6	0.334674	8	0.340843	16	0.259897		1	0.0895309	1	0.0544877	2	0.0720093		0.000790356	0.000600477	0.000574546		0.183744	0.052812	0.0971832
scaffold_19	e_gw1.19.290.1	66795	1644	GMC oxidoreductase family protein		9	0.39143	4	0.190125	3	0.137939	16	0.239832		6	0.270892	6	0.290092	12	0.443158	24	0.334714		0	0	0	0	0	0		0.43339	0.412847	0.414786		0.000808626	5.87437e-05	0.000101506
scaffold_19	e_gw1.19.308.1	66702	1095	Protein phosphatase 2C-like		31	2.02424	21	1.4986	21	1.44969	73	1.65751		46	3.1181	29	2.10509	36	1.99603	111	2.40641		39	4.544	20	1.41817	59	2.98109		0.0758345	0.0648174	0.065957		0.0303641	0.0144178	0.0275507
scaffold_19	e_gw1.19.31.1	66541	1692	methylisocitrate lyase		164	6.93039	190	8.77473	135	6.03118	489	7.24543		70	3.07074	89	4.18096	111	3.98292	270	3.74487		59	4.44876	76	3.4876	135	3.96818		2.09285e-23	2.23141e-23	0		0.00507168	0.00178444	0.00500423
scaffold_19	e_gw1.19.318.1	66843	996	Glycoside hydrolase, family 16		66	4.73804	43	3.37357	41	3.11167	150	3.74109		60	4.47134	45	3.5912	64	3.90121	169	3.98792		56	7.17326	31	2.41666	87	4.79496		0.822638	0.823764	0.824188		0.01366	0.00632339	0.0140441
scaffold_19	e_gw1.19.333.1	66766	852	Carbon-nitrogen hydrolase		33	2.76942	31	2.84317	17	1.50827	81	2.37362		151	13.1548	143	13.3408	210	14.9644	504	13.82		2	0.299487	1	0.0911327	3	0.19531		5.36254e-63	2.00928e-64	0		1.15336e-63	3.43135e-83	0
scaffold_19	e_gw1.19.335.1	66544	852	Burkolderia thailandensis dehydrogenase (hydroxybutyrate? Phosphogluconate?)		123	10.3224	66	6.0532	64	5.67818	253	7.35125		16	1.39388	26	2.4256	20	1.42518	62	1.74822		5	0.748718	10	0.911327	15	0.830022		6.11837e-35	1.08682e-34	0		0.158057	0.0784602	0.123973
scaffold_19	e_gw1.19.340.1	66695	780	unknown protein		121	11.0919	67	6.71213	79	7.65599	267	8.48666		206	19.6028	218	22.2151	229	17.8246	653	19.8808		33	5.39768	55	5.47497	88	5.43632		5.54401e-27	1.93041e-27	0		1.21823e-23	8.72349e-32	0
scaffold_19	e_gw1.19.354.1	66751	705	dehydrogenase		3	0.304261	2	0.221677	0	0	5	0.175313		0	0	15	1.69117	5	0.430586	20	0.707253		1	0.180967	1	0.110135	2	0.145551		0.00843662	0.00541859	0.00582326		0.0886061	0.0135622	0.0354531
scaffold_19	e_gw1.19.360.1	66609	408	unknown protein		49	8.58717	35	6.70329	21	3.8907	105	6.39372		30	5.45767	18	3.5067	45	6.69624	93	5.2202		36	11.2572	31	5.8995	67	8.57834		0.0640618	0.0616177	0.0618791		5.24806e-05	8.83999e-06	5.08857e-05
scaffold_19	e_gw1.19.361.1	66679	339	unknown protein		18	3.79653	19	4.3796	15	3.34472	52	3.84028		15	3.28426	21	4.92386	38	6.80554	74	5.00456		4	1.50539	5	1.14521	9	1.3253		0.283771	0.244661	0.246475		0.000465889	2.22998e-05	0.000283823
scaffold_19	e_gw1.19.364.1	66524	336	pfam05347, Complex1_LYR, Complex 1 protein (LYR family)		141	30.005	143	33.2565	73	16.423	357	26.5615		75	16.5679	70	16.5594	87	15.7202	232	16.2825		30	11.3912	44	10.1678	74	10.7795		5.16266e-12	4.88837e-12	4.68725e-12		0.302802	0.202927	0.2609
scaffold_19	e_gw1.19.40.1	66611	1545	Amino acid transporter LysP		0	0	0	0	0	0	0	0		2	0.0960832	0	0	0	0	2	0.0320277		0	0	0	0	0	0		0.50259	NA	0.114238		1	NA	0.261833
scaffold_19	e_gw1.19.43.1	66819	1674	COG0833, LysP, Amino acid transporters		0	0	0	0	0	0	0	0		51	2.26131	49	2.32663	57	2.06728	157	2.21841		1	0.0762136	1	0.0463829	2	0.0612982		3.69584e-43	3.34698e-32	0		6.26282e-19	1.92235e-26	0
scaffold_19	e_gw1.19.64.1	66804	1101	GH69: candidate a-glycosyltransferase		711	46.1739	592	42.016	393	26.982	1696	38.3906		329	22.1796	325	23.4629	416	22.9396	1070	22.8607		296	34.2998	378	26.6574	674	30.4786		9.47263e-56	1.15166e-55	0		4.7675e-26	2.59878e-31	0
scaffold_19	e_gw1.19.70.1	66662	1305	Mandelate racemase/muconate lactonizing protein		0	0	0	0	1	0.057924	1	0.019308		20	1.13754	16	0.974531	23	1.07003	59	1.0607		0	0	0	0	0	0		3.51307e-15	1.17852e-14	7.77156e-16		1.88453e-08	4.00295e-11	1.09848e-09
scaffold_19	e_gw1.19.77.1	66792	990	candidate membrane-bound b-glycosidase		104	7.51125	68	5.36728	108	8.24627	280	7.0416		287	21.5175	329	26.4148	332	20.3602	948	22.7642		265	34.1506	151	11.8428	416	22.9967		1.13689e-65	6.38507e-67	0		0.00413301	0.00132128	0.00409941
scaffold_19	e_gw1.19.86.1	66859	1290	serine peptidase S28		0	0	0	0	0	0	0	0		0	0	0	0	0	0	0	0		1	0.0989004	0	0	1	0.0494502		NA	NA	NA		0.270036	NA	0.105631
scaffold_19	e_gw1.19.93.1	66788	924	unknown protein		2	0.154765	0	0	8	0.654466	10	0.269743		5	0.401646	4	0.344092	2	0.131413	11	0.292384		3	0.414226	0	0	3	0.207113		1	0.910757	0.910962		0.771369	0.583506	0.630276
scaffold_2	e_gw1.2.1000.1	55335	1026	nucleotide binding protein Nbp35, putative		184	12.8228	175	13.3282	126	9.28308	485	11.8114		170	12.2984	153	11.8531	198	11.7165	521	11.956		95	11.8131	135	10.2165	230	11.0148		0.255189	0.249186	0.250213		0.0264791	0.0135883	0.0273486
scaffold_2	e_gw1.2.1004.1	55559	1032	unknown protein		74	5.12703	62	4.69453	58	4.24832	194	4.68996		161	11.5796	188	14.4799	203	11.9425	552	12.6673		24	2.96701	35	2.63331	59	2.80016		2.74246e-30	7.68604e-31	0		2.19563e-26	6.11389e-36	0
scaffold_2	e_gw1.2.1006.1	55671	1023	unknown protein		0	0	0	0	0	0	0	0		0	0	0	0	0	0	0	0		0	0	0	0	0	0		NA	NA	NA		NA	NA	NA
scaffold_2	e_gw1.2.1011.1	56070	990	unknown protein		65	4.69453	61	4.81476	21	1.60344	147	3.70425		65	4.87331	73	5.86103	119	7.29778	257	6.01071		14	1.80418	10	0.784293	24	1.29424		5.11041e-05	4.29383e-05	4.69112e-05		1.48653e-14	5.46737e-20	6.88338e-15
scaffold_2	e_gw1.2.1014.1	55669	987	mRNA decapping hydrolase, putative		81	5.86789	68	5.38359	70	5.36105	219	5.53751		199	14.9652	164	13.2073	210	12.9176	573	13.6967		45	5.81678	57	4.48406	102	5.15042		4.03518e-27	1.20869e-27	0		2.15876e-13	1.40728e-17	1.52323e-13
scaffold_2	e_gw1.2.1017.1	55263	1053	ubiquitin-conjugating enzyme		96	6.51864	65	4.82353	61	4.37895	222	5.24038		71	5.00468	83	6.26521	116	6.68819	270	5.98603		6	0.72696	20	1.47474	26	1.10085		0.587665	0.567912	0.569037		5.8314e-15	2.36371e-20	3.55271e-15
scaffold_2	e_gw1.2.1030.1	55666	1008	WD repeat-containing protein, putative		0	0	1	0.0775211	0	0	1	0.0258404		2	0.14727	0	0	1	0.0602308	3	0.0691671		1	0.126569	0	0	1	0.0632845		0.628875	0.373819	0.377482		1	0.918059	0.9275
scaffold_2	e_gw1.2.1032.1	55774	927	Secretion related small GTPase		21	1.61977	34	2.86602	22	1.79396	77	2.09325		95	7.60659	104	8.91743	115	7.53177	314	8.0186		11	1.51391	17	1.42391	28	1.46891		4.26744e-28	8.3141e-29	0		2.87504e-18	4.73851e-25	0
scaffold_2	e_gw1.2.1050.1	55881	948	unknown protein		12	0.90508	9	0.741847	10	0.797371	31	0.814766		12	0.939548	28	2.34766	27	1.72916	67	1.67212		6	0.807478	4	0.327616	10	0.567547		0.00324158	0.00274804	0.00291921		0.00444662	0.000529725	0.00285742
scaffold_2	e_gw1.2.1052.1	55993	861	unknown protein		12	0.996534	7	0.635295	10	0.877942	29	0.83659		8	0.689656	8	0.738538	8	0.564113	24	0.664102		11	1.62996	3	0.27054	14	0.950251		0.270502	0.22529	0.225566		0.199672	0.143409	0.185912
scaffold_2	e_gw1.2.1055.1	55589	861	Contains InterPro domain corresponding to 3' exoribonuclease involved in RNA processing during translation.		110	9.13489	74	6.71597	64	5.61883	248	7.15656		130	11.2069	86	7.93929	128	9.0258	344	9.39067		58	8.59434	95	8.5671	153	8.58072		0.0289224	0.026784	0.0273501		0.0615049	0.0362597	0.0611076
scaffold_2	e_gw1.2.1061.1	55478	672	unknown protein, 2 TM		0	0	0	0	0	0	0	0		0	0	0	0	0	0	0	0		1	0.189853	0	0	1	0.0949267		NA	NA	NA		0.270036	NA	0.105631
scaffold_2	e_gw1.2.1065.1	55699	681	unknown protein		2	0.209989	2	0.22949	2	0.221999	6	0.220493		6	0.653958	3	0.350155	4	0.356609	13	0.453574		0	0	1	0.114016	1	0.0570081		0.251625	0.185671	0.188406		0.131729	0.0252359	0.0578754
scaffold_2	e_gw1.2.1073.1	55698	519	unknown protein		1	0.137767	0	0	3	0.436941	4	0.191569		1	0.143014	2	0.306301	1	0.11698	4	0.188765		2	0.491643	0	0	2	0.245822		1	0.838211	0.838487		0.664201	0.703773	0.732631
scaffold_2	e_gw1.2.1074.1	55185	714	RNA polymerase Rpb5		158	15.8224	99	10.8347	121	12.8102	378	13.1558		192	19.9595	179	19.927	218	18.5369	589	19.4744		39	6.96874	29	3.15365	68	5.06119		5.26816e-06	4.14782e-06	4.56815e-06		8.3035e-26	4.20973e-35	0
scaffold_2	e_gw1.2.1079.1	56026	681	unknown protein		4	0.419978	8	0.917959	7	0.776998	19	0.704978		28	3.05181	18	2.10093	31	2.76372	77	2.63882		2	0.374689	3	0.342049	5	0.358369		8.78722e-08	3.88008e-08	5.0446e-08		2.34286e-06	7.31897e-09	1.01286e-06
scaffold_2	e_gw1.2.1086.1	55401	714	unknown protein		9	0.901277	7	0.766091	4	0.423478	20	0.696949		24	2.49493	24	2.67177	28	2.38089	76	2.51586		11	1.96554	4	0.434986	15	1.20026		2.93026e-07	1.40616e-07	1.78406e-07		0.0243751	0.00615647	0.0173949
scaffold_2	e_gw1.2.1113.1	55224	753	unknown protein		5	0.474776	3	0.31132	2	0.200772	10	0.328956		2	0.197143	2	0.211116	8	0.645021	12	0.351093		7	1.18602	5	0.515571	12	0.850794		1	0.928801	0.929001		0.0188656	0.00973831	0.0169266
scaffold_2	e_gw1.2.1117.1	55443	639	unknown protein		69	7.7208	40	4.89147	40	4.73182	149	5.78136		293	34.034	195	24.256	407	38.6699	895	32.32		53	10.5819	45	5.46796	98	8.02492		3.13769e-108	3.15716e-110	0		6.91068e-41	1.07717e-55	0
scaffold_2	e_gw1.2.1135.1	55552	459	Nascent polypeptide-associated complex subunit beta (NAC-beta)		1712	266.689	1774	302.01	1802	296.764	5288	288.488		1607	259.866	1518	262.873	2107	278.696	5232	267.145		425	118.131	911	154.106	1336	136.118		2.15309e-15	1.84054e-15	2.10942e-15		6.66402e-36	2.09128e-46	0
scaffold_2	e_gw1.2.1136.1	55041	489	unknown protein		5	0.731097	11	1.75778	5	0.772912	21	1.08726		11	1.66967	20	3.25093	23	2.8556	54	2.59207		10	2.60903	8	1.27027	18	1.93965		0.00159502	0.00100882	0.00109462		0.791215	0.66249	0.699466
scaffold_2	e_gw1.2.1143.1	55550	432	Related to small subunit, aps2, of the adaptor protein complex AP-2 of clathrin-coated vesicles; involved in protein sorting at the plasma membrane		20	3.31025	13	2.35147	6	1.04987	39	2.2372		47	8.07533	49	9.01568	60	8.43231	156	8.50777		13	3.83926	19	3.41494	32	3.6271		1.94525e-14	8.03554e-15	1.34337e-14		0.00171412	0.000199677	0.00122386
scaffold_2	e_gw1.2.1144.1	55039	534	unknown protein		32	4.28472	27	3.95096	14	1.98178	73	3.40582		37	5.14288	46	6.84704	59	6.70795	142	6.23262		35	8.36208	28	4.07127	63	6.21668		0.000271523	0.000196576	0.000213515		0.238053	0.184718	0.235586
scaffold_2	e_gw1.2.1151.1	55548	414	RNA polymerase II transcription mediator		41	7.08105	27	5.09617	27	4.92983	95	5.70235		76	13.6257	79	15.1675	86	12.6118	241	13.8017		23	7.08786	34	6.37664	57	6.73225		1.49063e-11	7.2883e-12	1.01571e-11		0.00209866	0.000279206	0.00150259
scaffold_2	e_gw1.2.1153.1	55660	369	Transcription factor TFIIS		10	1.9377	8	1.69412	2	0.409706	20	1.34718		7	1.40805	9	1.93866	17	2.79706	33	2.04792		4	1.383	5	1.0521	9	1.21755		0.217928	0.200663	0.202785		0.489766	0.342298	0.404448
scaffold_2	e_gw1.2.1160.1	55036	180	unknown protein		0	0	0	0	0	0	0	0		0	0	0	0	0	0	0	0		0	0	0	0	0	0		NA	NA	NA		NA	NA	NA
scaffold_2	e_gw1.2.1165.1	55876	213	unknown protein		8	2.68549	14	5.13605	5	1.77443	27	3.19866		25	8.71177	17	6.34389	16	4.56057	58	6.53874		7	4.19282	8	2.91624	15	3.55453		0.00865609	0.00572189	0.00602644		0.237349	0.14462	0.201152
scaffold_2	e_gw1.2.1166.1	55365	228	DASH complex subunit Dad4		20	6.27204	8	2.7418	13	4.31	41	4.44128		21	6.83645	22	7.66962	23	6.12452	66	6.87686		5	2.79784	13	4.42713	18	3.61248		0.0997482	0.0901071	0.0915813		0.271054	0.179277	0.238384
scaffold_2	e_gw1.2.12.1	55406	5565	hypothethical Pleckstrin/G-protein interacting factor, probably involved in signal transduction		179	2.29986	124	1.74115	141	1.91524	444	1.98542		291	3.88127	286	4.08495	311	3.39292	888	3.78638		69	1.58187	63	0.879	132	1.23044		4.04727e-22	2.0441e-22	0		2.10256e-27	9.94971e-37	0
scaffold_2	e_gw1.2.121.1	55733	2382	related to a bacterial a-1,2-mannosidase		11	0.330191	11	0.360854	7	0.222139	29	0.304395		146	4.54943	265	8.84281	187	4.76627	598	6.05284		10	0.535607	11	0.358562	21	0.447084		2.07398e-122	2.85772e-121	0		1.83012e-55	4.56062e-78	0
scaffold_2	e_gw1.2.133.1	55950	2091	unknown protein, 5 TM		34	1.16262	17	0.635295	24	0.867613	75	0.88851		63	2.23631	50	1.90065	68	1.97439	181	2.03712		20	1.22029	19	0.705526	39	0.962909		2.6456e-08	1.79046e-08	2.22814e-08		0.00176758	0.000201083	0.00120779
scaffold_2	e_gw1.2.135.1	56064	2106	unknown protein		254	8.62361	245	9.09051	234	8.39898	733	8.70437		249	8.7758	220	8.3033	342	9.85931	811	8.97947		35	2.1203	47	1.73282	82	1.92656		0.399885	0.397137	0.398247		3.54507e-40	4.50037e-55	0
scaffold_2	e_gw1.2.172.1	55766	1977	nucleolar GTP-binding protein 1		110	3.97832	56	2.21341	123	4.70292	289	3.63155		185	6.94562	145	5.82972	239	7.33956	569	6.70497		77	4.96903	58	2.2779	135	3.62347		4.82996e-14	2.88939e-14	4.03011e-14		1.51013e-06	2.8762e-08	1.25093e-06
scaffold_2	e_gw1.2.173.1	55252	2034	unknown protein		35	1.23036	27	1.03727	15	0.557454	77	0.941695		30	1.09475	36	1.40682	40	1.19396	106	1.23184		14	0.878142	14	0.53443	28	0.706286		0.266264	0.237729	0.239441		0.119801	0.0621253	0.101883
scaffold_2	e_gw1.2.175.1	55362	2019	Heat shock protein 70		5828	206.394	4992	193.205	6402	239.689	17222	213.096		7780	286.015	5370	211.409	9478	285.01	22628	260.811		2342	147.992	3216	123.678	5558	135.835		2.3859e-37	1.2954e-37	0		3.17449e-178	1.95927e-232	0
scaffold_2	e_gw1.2.186.1	56095	1521	Predicted transporter (major facilitator superfamily)		0	0	0	0	0	0	0	0		2	0.0975993	3	0.156776	3	0.119749	8	0.124708		0	0	0	0	0	0		0.00896029	0.00849308	0.0015839		0.118314	0.05916	0.0248234
scaffold_2	e_gw1.2.191.1	55358	1872	flavin-binding monooxygenase, putative		0	0	1	0.0417421	0	0	1	0.013914		2	0.0792994	1	0.04246	1	0.032432	4	0.0513971		0	0	0	0	0	0		0.381458	0.213604	0.217492		0.579868	NA	0.112547
scaffold_2	e_gw1.2.200.1	55077	1605	MSF transporter		15	0.668236	20	0.973723	11	0.518068	46	0.720009		86	3.97713	90	4.45711	95	3.59358	271	4.00927		1	0.07949	6	0.290262	7	0.184876		2.62328e-33	3.54449e-34	0		4.35987e-28	1.11591e-39	0
scaffold_2	e_gw1.2.206.1	55407	1659	MSF permease		13	0.560287	5	0.235507	3	0.136692	21	0.310829		64	2.86338	43	2.06019	60	2.19575	167	2.37311		8	0.615221	9	0.421221	17	0.518221		2.98399e-25	7.61973e-26	0		3.20989e-09	1.57381e-12	1.70423e-09
scaffold_2	e_gw1.2.219.1	55105	1635	Zn2Cys6 transcriptional regulator		3	0.131195	3	0.143378	0	0	6	0.0915245		46	2.08827	71	3.45165	59	2.19085	176	2.57692		7	0.54622	9	0.427404	16	0.486812		1.52905e-39	5.95148e-39	0		1.58476e-10	1.69609e-14	6.90751e-11
scaffold_2	e_gw1.2.224.1	55511	1596	cation efflux family protein		58	2.59842	48	2.35011	39	1.84714	145	2.26522		226	10.5105	289	14.393	276	10.4992	791	11.8009		39	3.11759	52	2.52979	91	2.82369		3.52726e-89	5.6533e-91	0		2.19979e-34	9.74271e-47	0
scaffold_2	e_gw1.2.232.1	55508	1431	AFG1-like ATPase		168	8.39428	157	8.57315	124	6.55014	449	7.83919		127	6.58734	104	5.7767	154	6.53371	385	6.29925		45	4.012	35	1.89907	80	2.95554		1.89099e-05	1.69395e-05	1.72096e-05		8.11016e-07	9.82448e-09	6.15153e-07
scaffold_2	e_gw1.2.241.1	56129	1515	hexokinase		75	3.53967	67	3.45575	64	3.19327	206	3.39623		72	3.52749	75	3.93491	108	4.32803	255	3.93014		37	3.11585	32	1.64003	69	2.37794		0.483719	0.458265	0.459619		0.0205131	0.00687877	0.0176902
scaffold_2	e_gw1.2.243.1	55099	1551	Contains possible InterPro and KOG motifs corresponding to polynucleotide adenylyltransferase.		155	7.14552	121	6.09613	136	6.62821	412	6.62328		137	6.55624	130	6.6622	155	6.06735	422	6.4286		85	6.99189	89	4.45545	174	5.72367		0.0827001	0.0822152	0.0827928		0.230465	0.180206	0.232104
scaffold_2	e_gw1.2.245.1	55213	1272	smart00552, ADEAMc, tRNA-specific and double-stranded RNA adenosine deaminase		81	4.55315	93	5.71316	57	3.38732	231	4.55121		112	6.53547	77	4.8116	98	4.67754	287	5.34154		30	3.009	23	1.40396	53	2.20648		0.427893	0.407713	0.409137		8.60632e-07	7.04935e-09	5.2813e-07
scaffold_2	e_gw1.2.255.1	55319	1533	GH54, L-_-arabinofuranosidase, CBM containing		7	0.32649	2	0.101946	8	0.394472	17	0.274303		258	12.4918	397	20.5842	336	13.3069	991	15.461		6	0.49934	5	0.253245	11	0.376293		2.5969e-238	1.38829e-219	0		9.34005e-117	3.25676e-159	0
scaffold_2	e_gw1.2.26.1	55731	3504	cation channel family protein		161	3.28531	116	2.58687	164	3.53792	441	3.1367		408	8.64255	458	10.3893	483	8.36878	1349	9.13355		42	1.52923	78	1.7284	120	1.62881		2.69508e-80	9.63602e-82	0		5.54295e-74	4.39006e-102	0
scaffold_2	e_gw1.2.260.1	55723	1524	PotE		0	0	0	0	1	0.0496003	1	0.0165334		6	0.292222	5	0.260778	7	0.278864	18	0.277288		0	0	0	0	0	0		0.00024051	6.20331e-05	5.84657e-05		0.00592422	0.000765217	0.000762086
scaffold_2	e_gw1.2.268.1	55029	1449	methyltransferase domain-containing protein		48	2.36857	35	1.88747	52	2.71271	135	2.32292		101	5.17367	66	3.62044	114	4.77656	281	4.52356		24	2.11315	46	2.46492	70	2.28904		9.52019e-09	5.92244e-09	7.28839e-09		0.00259579	0.000441423	0.00210468
scaffold_2	e_gw1.2.28.1	55838	3603	unknown protein		100	1.98449	74	1.6049	80	1.6784	254	1.75593		217	4.47035	208	4.58865	240	4.04414	665	4.36771		50	1.77049	36	0.775804	86	1.27315		2.31241e-31	7.48066e-32	0		2.0269e-25	3.25615e-34	0
scaffold_2	e_gw1.2.283.1	55534	1476	GlcNAc-1-P transferase		3	0.145328	2	0.105882	5	0.256066	10	0.169092		6	0.301725	8	0.430814	0	0	14	0.24418		1	0.0864373	6	0.31563	7	0.201034		0.687082	0.639576	0.640828		0.471847	0.476867	0.52274
scaffold_2	e_gw1.2.296.1	55242	1281	unknown protein		15	0.837252	14	0.854003	11	0.649101	40	0.780119		30	1.73827	29	1.79943	28	1.32705	87	1.62159		19	1.89231	21	1.27287	40	1.58259		0.000691988	0.000578697	0.000626083		0.271418	0.210191	0.261824
scaffold_2	e_gw1.2.298.1	55353	1308	\N		23	1.25729	22	1.3143	25	1.44478	70	1.33879		42	2.38335	26	1.57998	48	2.22799	116	2.06377		27	2.63356	14	0.831063	41	1.73231		0.0184408	0.0152807	0.0157695		0.857586	0.776387	0.80122
scaffold_2	e_gw1.2.303.1	55990	918	, no introns		0	0	0	0	0	0	0	0		119	9.62166	114	9.87071	164	10.8463	397	10.1129		15	2.08466	1	0.0845806	16	1.08462		5.17672e-108	1.60628e-67	0		2.33764e-35	6.81962e-50	0
scaffold_2	e_gw1.2.307.1	55073	1299	possible homolog of S. cerevisiae spo7		80	4.40347	69	4.15069	87	5.06266	236	4.53894		107	6.11393	103	6.30252	144	6.73027	354	6.38224		70	6.87506	76	4.54274	146	5.7089		0.0019398	0.00166067	0.00173626		0.268085	0.218538	0.272573
scaffold_2	e_gw1.2.309.1	55183	1356	unknown protein		29	1.52916	22	1.26778	26	1.44938	77	1.41544		71	3.88637	53	3.10672	82	3.67141	206	3.55484		35	3.29303	46	2.63398	81	2.9635		4.76314e-11	2.49708e-11	3.45876e-11		0.641901	0.602821	0.64327
scaffold_2	e_gw1.2.322.1	55584	1071	unknown protein		152	10.1477	137	9.99566	102	7.19912	391	9.11416		270	18.712	281	20.8547	289	16.3828	840	18.6498		15	1.78686	23	1.66745	38	1.72715		1.97774e-25	7.17793e-26	0		4.3424e-70	1.29044e-98	0
scaffold_2	e_gw1.2.325.1	55180	1254	unknown protein		109	6.21503	80	4.98509	77	4.64154	266	5.28055		186	11.0093	188	11.9164	211	10.2156	585	11.0471		21	2.13653	32	1.98137	53	2.05895		2.92026e-19	1.36374e-19	0		1.99712e-32	1.37363e-44	0
scaffold_2	e_gw1.2.326.1	55803	1233	RIO1 family protein		44	2.55155	49	3.10537	35	2.14572	128	2.60088		85	5.11684	110	7.09114	136	6.69661	331	6.30153		23	2.37987	18	1.1335	41	1.75668		5.6392e-16	2.69312e-16	4.44089e-16		5.24735e-14	7.90002e-19	3.24185e-14
scaffold_2	e_gw1.2.328.1	55912	1128	Cell division/GTP binding protein		76	4.81746	59	4.08718	52	3.48468	187	4.12977		185	12.1733	243	17.1231	284	15.2858	712	14.8607		22	2.48829	31	2.13386	53	2.31108		2.04003e-57	1.51706e-58	0		1.9959e-45	4.11163e-63	0
scaffold_2	e_gw1.2.333.1	55179	1173	Arginase family protein		0	0	1	0.0666166	3	0.193327	4	0.0866478		39	2.46781	47	3.18483	51	2.63968	137	2.76411		13	1.41395	9	0.595742	22	1.00484		8.59813e-32	3.61272e-31	0		0.000106049	3.48703e-06	6.27365e-05
scaffold_2	e_gw1.2.334.1	55802	1431	GPI-anchored mannosidases		15	0.74949	14	0.764485	8	0.42259	37	0.645521		211	10.9443	280	15.5527	243	10.3097	734	12.2689		11	0.98071	15	0.813889	26	0.8973		2.85097e-148	2.82994e-147	0		1.59422e-67	4.17557e-95	0
scaffold_2	e_gw1.2.36.1	55837	3453	Adenine phosphoribosyl transferases		48	0.993936	54	1.22202	56	1.22591	158	1.14729		30	0.644868	21	0.483403	34	0.597807	85	0.575359		19	0.702012	30	0.674587	49	0.6883		7.06762e-09	5.73742e-09	5.34285e-09		0.0148861	0.00749087	0.0156763
scaffold_2	e_gw1.2.367.1	55719	1131	Protein kinase		6	0.379317	0	0	0	0	6	0.126439		2	0.131254	2	0.140557	5	0.268402	9	0.180071		3	0.338412	0	0	3	0.169206		0.797001	0.616042	0.617505		1	0.858573	0.874771
scaffold_2	e_gw1.2.384.1	55205	1086	unknown protein		199	13.102	170	12.2321	160	11.1368	529	12.1569		253	17.2917	226	16.5411	307	17.1628	786	16.9985		73	8.57592	111	7.93609	184	8.25601		7.31145e-06	5.98899e-06	6.53727e-06		6.43798e-09	2.14038e-11	5.00723e-09
scaffold_2	e_gw1.2.402.1	55543	939	serine/threonine protein kinase with similarity to casein kinase I		0	0	0	0	0	0	0	0		0	0	0	0	0	0	0	0		0	0	0	0	0	0		NA	NA	NA		NA	NA	NA
scaffold_2	e_gw1.2.416.1	55871	714	Short-chain dehydrogenase/reductase		0	0	0	0	0	0	0	0		0	0	0	0	0	0	0	0		0	0	1	0.108747	1	0.0543733		NA	NA	NA		0.270036	NA	0.105631
scaffold_2	e_gw1.2.424.1	55868	999	cd00144, PP2Ac, Protein phosphatase 2A homologues		91	6.51313	74	5.78824	75	5.67498	240	5.99212		139	10.3275	131	10.423	153	9.29833	423	10.0163		56	7.15171	85	6.60643	141	6.87907		1.33106e-07	9.28359e-08	1.07767e-07		0.29699	0.221849	0.279939
scaffold_2	e_gw1.2.428.1	56093	852	unknown protein		0	0	0	0	0	0	0	0		0	0	0	0	0	0	0	0		0	0	0	0	0	0		NA	NA	NA		NA	NA	NA
scaffold_2	e_gw1.2.431.1	55245	954	No experimentally verified fungal ribokinases in the literature		25	1.87372	23	1.88391	23	1.82242	71	1.86002		19	1.47826	47	3.91594	46	2.92744	112	2.77388		27	3.6108	28	2.27889	55	2.94484		0.045096	0.0372009	0.0380508		0.0972376	0.0596764	0.0908809
scaffold_2	e_gw1.2.438.1	55067	699	import inner membrane translocase subunit tim-21, mitochondrial , putative		227	23.22	235	26.2707	146	15.7886	608	21.7598		543	57.6592	595	67.6591	711	61.7549	1849	62.3577		44	8.03088	93	10.3305	137	9.18067		1.36797e-108	2.46409e-110	0		5.61589e-116	2.21415e-161	0
scaffold_2	e_gw1.2.452.1	56089	831	unknown protein		475	40.8702	334	31.407	213	19.3753	1022	30.5508		406	36.2636	442	42.2773	476	34.7764	1324	37.7724		144	22.108	321	29.9928	465	26.0504		0.00589716	0.00560639	0.00576566		0.351354	0.274964	0.333322
scaffold_2	e_gw1.2.457.1	55796	921	cyclin domain-containing protein		52	4.03699	24	2.03625	19	1.55942	95	2.54422		52	4.19073	41	3.53843	73	4.81218	166	4.18045		9	1.24672	6	0.505831	15	0.876278		0.00121777	0.00102289	0.00108442		4.30503e-10	7.93227e-14	2.13185e-10
scaffold_2	e_gw1.2.472.1	55172	864	unknown protein		195	16.1374	194	17.5456	178	15.5731	567	16.4187		278	23.8823	225	20.6993	318	22.3456	821	22.3091		191	28.2038	274	24.6235	465	26.4137		3.35431e-05	2.92565e-05	3.14536e-05		8.23797e-13	1.938e-15	7.28195e-13
scaffold_2	e_gw1.2.475.1	55902	828	replication protein A2		53	4.57677	51	4.81305	32	2.92138	136	4.10374		58	5.19928	85	8.15971	99	7.25912	242	6.8727		43	6.62561	42	3.93852	85	5.28206		4.427e-05	3.77826e-05	4.14019e-05		0.70901	0.641261	0.679671
scaffold_2	e_gw1.2.487.1	56117	984	unknown protein		3	0.217992	2	0.158824	0	0	5	0.125605		15	1.13147	17	1.37322	19	1.1723	51	1.22566		0	0	1	0.0789075	1	0.0394538		2.52267e-09	7.14509e-10	8.72147e-10		2.37911e-06	3.85321e-09	6.2265e-07
scaffold_2	e_gw1.2.49.1	55545	3126	containing WD-40 repeats		247	5.64966	243	6.07432	220	5.31989	710	5.68129		283	6.7196	250	6.35678	324	6.29267	857	6.45635		69	2.8161	102	2.53352	171	2.67481		0.389268	0.384448	0.385814		4.44913e-15	1.26014e-19	3.44169e-15
scaffold_2	e_gw1.2.497.1	55088	600	NADH-ubiquinone oxidoreductase 18 kDa subunit, putative		99	11.7977	57	7.42342	47	5.92128	203	8.3808		106	13.113	62	8.21347	88	8.90452	256	10.077		53	11.2697	51	6.59983	104	8.93476		0.373941	0.348048	0.349555		0.440262	0.369348	0.423713
scaffold_2	e_gw1.2.506.1	55939	756	ran binding protein in the microtubule-organising centre, putative		139	13.1464	85	8.78572	80	7.99902	304	9.97705		192	18.8506	202	21.2381	228	18.3102	622	19.4663		45	7.59414	41	4.21091	86	5.90252		6.53137e-17	3.14197e-17	0		7.78796e-22	2.86484e-29	0
scaffold_2	e_gw1.2.511.1	55208	783	Probable maintenance of ploidy protein mob1		15	1.36976	6	0.598784	2	0.19308	23	0.72054		14	1.32713	10	1.01514	20	1.55077	44	1.29768		9	1.46645	12	1.18996	21	1.32821		0.0503094	0.0439369	0.045117		0.330353	0.291862	0.344513
scaffold_2	e_gw1.2.516.1	56048	750	unknown protein		32	3.05072	17	1.7712	12	1.20945	61	2.01046		5	0.494828	0	0	1	0.0809502	6	0.191926		11	1.8712	8	0.828214	19	1.3497		1.29678e-14	2.3755e-14	6.43929e-15		4.72952e-07	1.40438e-07	3.46279e-07
scaffold_2	e_gw1.2.519.1	55644	714	20S proteasome alpha subunit Pup2		228	22.8323	156	17.0729	138	14.61	522	18.1717		176	18.2962	165	18.3684	227	19.3022	568	18.6556		153	27.3389	140	15.2245	293	21.2817		0.331217	0.323655	0.324742		5.67987e-06	4.67048e-07	5.80675e-06
scaffold_2	e_gw1.2.523.1	55422	891	elongation factor 2 kinase, putative		43	3.45068	35	3.06952	25	2.12095	103	2.88039		40	3.33218	41	3.65757	69	4.70165	150	3.89713		16	2.29103	10	0.871437	26	1.58123		0.0773912	0.0673857	0.0684812		0.000166548	6.93918e-06	0.000101548
scaffold_2	e_gw1.2.53.1	55321	2937	phosphatidylinositolglycan class N, putative		515	12.5377	433	11.5203	392	10.0891	1340	11.3824		493	12.4592	508	13.7482	554	11.4521	1555	12.5532		252	10.9467	316	8.35404	568	9.65038		0.910982	0.901211	0.901471		0.806945	0.770684	0.795875
scaffold_2	e_gw1.2.531.1	55421	630	unknown protein		5	0.567471	2	0.248068	3	0.359956	10	0.391831		3	0.353449	2	0.252334	4	0.385477	9	0.33042		4	0.810041	0	0	4	0.405021		0.649392	0.586293	0.586705		0.758095	0.735888	0.762917
scaffold_2	e_gw1.2.54.1	55945	3114	Exocyst component Sec5		294	6.7506	318	7.97974	277	6.72404	889	7.15146		292	6.96002	296	7.55543	333	6.49239	921	7.00261		94	3.85121	113	2.81756	207	3.33438		0.0209111	0.0204562	0.0207042		1.3145e-11	5.56293e-15	9.55569e-12
scaffold_2	e_gw1.2.545.1	55752	753	Related to ribosomal protein L29. Shows amino acid sequence similarity to S. cerevisiae mitochondrial ribosomal protein MRPL4.		165	15.6676	173	17.9528	139	13.9537	477	15.858		100	9.85714	117	12.3503	118	9.51406	335	10.5738		91	15.4182	87	8.97094	178	12.1946		1.99135e-12	1.87144e-12	1.83509e-12		0.000125047	2.17646e-05	0.00013125
scaffold_2	e_gw1.2.546.1	55240	600	large-conductance mechanosensitive channel		11	1.31086	15	1.95353	6	0.755908	32	1.3401		22	2.72156	13	1.72218	26	2.63088	61	2.35821		3	0.637907	4	0.517633	7	0.57777		0.0219639	0.0183961	0.0190491		0.00142541	6.52991e-05	0.000643458
scaffold_2	e_gw1.2.556.1	55351	501	Alkyl hydroperoxide reductase/peroxiredoxin		97	13.8436	63	9.82615	64	9.65631	224	11.1087		38	5.62979	42	6.66343	45	5.45323	125	5.91548		13	3.3105	15	2.3247	28	2.8176		2.66739e-11	2.67816e-11	2.46703e-11		0.0139036	0.00378542	0.0115862
scaffold_2	e_gw1.2.560.1	55126	360	unknown protein		0	0	0	0	0	0	0	0		1	0.206179	0	0	0	0	1	0.0687262		0	0	0	0	0	0		1	NA	0.26407		1	NA	0.427531
scaffold_2	e_gw1.2.569.1	55062	582	MPV17/PMP22 integral membrane protein		0	0	0	0	0	0	0	0		0	0	0	0	0	0	0	0		0	0	0	0	0	0		NA	NA	NA		NA	NA	NA
scaffold_2	e_gw1.2.570.1	55237	384	unknown protein		32	5.95844	11	2.23842	15	2.95276	58	3.71654		33	6.37865	42	8.69369	29	4.58507	104	6.55247		20	6.64487	16	3.23521	36	4.94004		0.007268	0.00607039	0.00633774		0.775905	0.696575	0.729808
scaffold_2	e_gw1.2.572.1	55349	549	RNAse P Rpr2/Rpp21/SNM1 subunit domain-containing protein, putative		9	1.17215	11	1.56567	6	0.826129	26	1.18798		26	3.51517	22	3.1852	28	3.09645	76	3.26561		2	0.464778	2	0.28286	4	0.373819		1.61329e-05	1.1716e-05	1.36302e-05		7.8233e-07	9.96209e-10	2.56178e-07
scaffold_2	e_gw1.2.578.1	55681	393	unknown protein		31	5.64005	18	3.57899	15	2.88514	64	4.03473		24	4.53278	19	3.8428	15	2.31728	58	3.56428		9	2.92171	10	1.9757	19	2.44871		0.203669	0.179951	0.180448		0.701856	0.599176	0.642255
scaffold_2	e_gw1.2.58.1	55034	2856	unknown protein		14	0.350497	15	0.410406	10	0.264674	39	0.341859		62	1.61131	57	1.58636	73	1.55183	192	1.58317		42	1.8762	16	0.434986	58	1.15559		4.90986e-21	1.31682e-21	0		0.199558	0.118322	0.168725
scaffold_2	e_gw1.2.581.1	55969	447	Candidate tif1a gene encoding translation initiation factor, eIF1A.		784	125.407	550	96.147	524	88.612	1858	103.389		1058	175.681	884	157.192	1230	167.062	3172	166.645		1101	314.244	1243	215.912	2344	265.078		7.30995e-42	2.68255e-42	0		3.14763e-135	6.55094e-162	0
scaffold_2	e_gw1.2.583.1	56081	519	unknown protein		78	10.7459	80	12.0449	75	10.9235	233	11.2381		127	18.1628	92	14.0899	138	16.1432	357	16.132		86	21.1407	123	18.4014	209	19.771		0.000813764	0.000681505	0.000718548		2.81013e-07	1.24797e-08	2.64255e-07
scaffold_2	e_gw1.2.588.1	55788	531	Ubiquitin-conjugating enzyme E2, putative		112	15.0813	110	16.1875	79	11.2461	301	14.1716		107	14.9567	98	14.6696	89	10.1759	294	13.2674		24	5.76639	16	2.33959	40	4.05299		0.0439213	0.0405416	0.0408624		3.61403e-11	5.43635e-15	1.94229e-11
scaffold_2	e_gw1.2.589.1	55276	399	thioesterase superfamily protein		2	0.358403	1	0.195843	1	0.189451	4	0.247899		5	0.930129	2	0.398422	9	1.36946	16	0.899336		1	0.319753	1	0.194599	2	0.257176		0.022976	0.0128669	0.0136461		0.183744	0.052812	0.0971832
scaffold_2	e_gw1.2.61.1	55318	2952	fatty acid elongase-like protein		82	1.98615	82	2.17059	103	2.63748	267	2.26474		200	5.02874	219	5.89677	233	4.79202	652	5.23918		54	2.33381	84	2.20941	138	2.27161		7.4878e-27	2.57396e-27	0		3.40449e-10	3.96983e-13	2.70813e-10
scaffold_2	e_gw1.2.618.1	55204	387	vacuolar ATP synthase subunit F		28	5.17322	19	3.83639	13	2.53923	60	3.84961		26	4.98664	28	5.75087	30	4.7064	84	5.14797		8	2.63734	12	2.4076	20	2.52247		0.277636	0.25135	0.253126		0.0775544	0.0342659	0.0643755
scaffold_2	e_gw1.2.630.1	56118	309	unknown protein		718	166.142	444	112.281	341	83.419	1503	120.614		1515	363.915	1444	371.445	1751	344.038	4710	359.8		468	193.23	629	158.054	1097	175.642		3.26281e-286	6.63376e-291	0		3.26846e-47	1.50665e-61	0
scaffold_2	e_gw1.2.634.1	55201	330	histone H4, putative		45	9.75018	38	8.99808	43	9.84971	126	9.53266		94	21.1427	122	29.3854	119	21.8933	335	24.1405		26	10.0519	39	9.17623	65	9.61405		5.80482e-17	2.66425e-17	0		4.62003e-07	4.04677e-09	3.32434e-07
scaffold_2	e_gw1.2.646.1	55417	13122	dynein heavy chain		988	5.38358	943	5.61555	988	5.69149	2919	5.56354		2341	13.2418	2296	13.9078	2764	12.7884	7401	13.3127		542	5.26971	546	3.23077	1088	4.25024		1.05104523280081e-310	0	0		7.8733e-221	6.31968e-298	0
scaffold_2	e_gw1.2.653.1	55928	6666	bifunctional carbamoylphosphate synthase/aspartate carbamoyltransferase		229	2.45632	215	2.52031	219	2.48341	663	2.48668		556	6.19092	549	6.54626	697	6.34814	1802	6.36177		458	8.76572	469	5.46287	927	7.1143		6.5186e-88	2.99481e-89	0		1.29472e-15	5.80004e-19	1.22125e-15
scaffold_2	e_gw1.2.657.1	56149	5676	PH-domain protein with homology to anucleate primary sterigmata protein apsA (Aspergillus nidulans)		201	2.53202	162	2.23025	201	2.67684	564	2.4797		1862	24.3491	2069	28.9737	2396	25.6285	6327	26.3171		320	7.19275	275	3.76187	595	5.47731		0	0	0		0	0	0
scaffold_2	e_gw1.2.659.1	55125	4860	unknown protein		282	4.14884	209	3.3604	191	2.97075	682	3.49333		688	10.5075	736	12.0373	719	8.98197	2143	10.5089		242	6.35282	243	3.88225	485	5.11754		7.43552e-132	5.118e-134	0		1.13585e-24	5.34796e-32	0
scaffold_2	e_gw1.2.660.1	55306	4983	Acyl-CoA synthetase		3	0.0430471	10	0.156816	5	0.0758487	18	0.0919038		29	0.431969	26	0.414733	46	0.560462	101	0.469055		3	0.07681	3	0.0467459	6	0.061778		8.3216e-13	2.72531e-13	4.31211e-13		2.12016e-08	9.80711e-12	8.92637e-09
scaffold_2	e_gw1.2.662.1	55415	4566	ARF GEF2 Gea2		1201	18.8071	958	16.3949	752	12.4495	2911	15.8838		1187	19.2957	1275	22.1953	1425	18.9478	3887	20.1462		199	5.56038	325	5.52664	524	5.54351		3.12851e-09	2.63939e-09	2.99905e-09		6.0172e-133	4.06327e-180	0
scaffold_2	e_gw1.2.666.1	55636	4362	MRP-type ABC transporter		7	0.114743	1	0.0179141	7	0.121306	15	0.0846543		71	1.20814	59	1.07511	73	1.01605	203	1.09977		7	0.204739	5	0.0890016	12	0.14687		9.51994e-38	2.5574e-38	0		6.90579e-16	4.13373e-22	3.33067e-16
scaffold_2	e_gw1.2.668.1	55747	4323	ABC transporter		162	2.67944	121	2.18716	108	1.88846	391	2.25169		260	4.4641	234	4.30246	333	4.67668	827	4.48108		106	3.1283	105	1.8859	211	2.5071		4.24111e-24	1.73078e-24	0		7.80499e-07	1.21349e-08	6.02964e-07
scaffold_2	e_gw1.2.689.1	55454	3513	unknown protein		245	4.98657	186	4.13728	141	3.03396	572	4.0526		498	10.522	417	9.43505	639	11.0434	1554	10.3335		32	1.16214	49	1.08301	81	1.12258		5.36668e-76	3.61735e-77	0		2.63807e-120	7.14386e-169	0
scaffold_2	e_gw1.2.690.1	55631	2325	phospholipase		365	11.2249	302	10.15	234	7.60785	901	9.66091		277	8.84306	290	9.91428	310	8.09502	877	8.95079		148	8.12132	206	6.87952	354	7.50042		0.000327691	0.000301736	0.000308469		0.167542	0.122321	0.16864
scaffold_2	e_gw1.2.695.1	55341	2961	candidate chitin synthase, homolog of N. crassa chs2, chitin synthase		230	5.55397	219	5.77944	228	5.82057	677	5.71799		276	6.91857	287	7.70424	289	5.92568	852	6.8495		142	6.1184	217	5.6903	359	5.90435		0.100765	0.0943903	0.0954223		0.0414007	0.021605	0.040353
scaffold_2	e_gw1.2.703.1	55575	3063	Sequence similarity to the mammalian Omi/HtrA2 family of serine proteases		125	2.91794	94	2.39807	127	3.13419	346	2.81673		422	10.2261	482	12.508	507	10.0494	1411	10.9278		46	1.91601	39	0.988624	85	1.45232		4.6242e-121	3.16204e-123	0		3.29264e-101	1.01214e-141	0
scaffold_2	e_gw1.2.716.1	55279	2868	unknown protein		222	5.53462	186	5.06774	124	3.26822	532	4.62353		347	8.98041	333	9.22893	398	8.42525	1078	8.8782		78	3.46979	69	1.86803	147	2.66891		1.76676e-27	6.58778e-28	0		1.99229e-37	1.76001e-50	0
scaffold_2	e_gw1.2.720.1	55060	2781	kinesin		166	4.26797	156	4.38333	156	4.24026	478	4.29719		307	8.19376	377	10.7752	405	8.84164	1089	9.27021		200	9.17522	116	3.2387	316	6.20696		1.19174e-37	3.59186e-38	0		0.000118327	1.01708e-05	0.000103007
scaffold_2	e_gw1.2.723.1	55790	1896	Contains possible Interpro domains corresponding to N2,N2-dimethylguanosine tRNA methyltransferase.		225	8.48512	188	7.74818	136	5.42212	549	7.21848		353	13.8192	300	12.5768	390	12.4884	1043	12.9614		43	2.89346	53	2.17046	96	2.53196		6.58934e-22	3.29188e-22	0		8.64003e-56	5.7624e-77	0
scaffold_2	e_gw1.2.729.1	56115	2862	Show sequence homology to Spc97 / Spc98 family. The spindle pole body (SPB) functions as the microtubule-organising centre in yeast. Members of this family are spindle pole body (SBP) components such as Spc97 and Spc98 that form a complex with gamma-tubul		104	2.59823	82	2.23885	71	1.87524	257	2.23744		150	3.89016	175	4.86021	207	4.39116	532	4.38051		57	2.54093	68	1.84482	125	2.19287		3.61716e-15	1.98025e-15	2.88658e-15		2.39463e-06	4.51265e-08	1.78359e-06
scaffold_2	e_gw1.2.734.1	55384	2664	Endoribonuclease YSH1 (mRNA 3'-end-processing protein YSH1)		48	1.28831	42	1.23196	47	1.33362	137	1.28463		154	4.29074	126	3.75943	172	3.91988	452	3.99002		39	1.86775	28	0.816089	67	1.34192		4.87907e-31	9.83141e-32	0		9.48449e-15	1.38835e-19	6.66134e-15
scaffold_2	e_gw1.2.740.1	55274	2685	Zn2Cys6 transcriptional regulator		8	0.213039	15	0.436543	4	0.112612	27	0.254065		74	2.04566	74	2.19065	79	1.78633	227	2.00755		2	0.0950328	5	0.14459	7	0.119812		1.04888e-34	1.69077e-35	0		1.37012e-22	5.48226e-32	0
scaffold_2	e_gw1.2.746.1	55599	2508	RNA12, putative		1555	44.3319	1251	38.9772	1322	39.8449	4128	41.0513		442	13.081	315	9.98319	557	13.4836	1314	12.1826		74	3.76437	143	4.42713	217	4.09575		0	0	0		2.47804e-33	1.9262e-44	0
scaffold_2	e_gw1.2.748.1	55709	2571	unknown protein		5	0.139053	5	0.151967	8	0.235211	18	0.17541		20	0.577396	19	0.587405	16	0.37783	55	0.514211		7	0.347363	0	0	7	0.173682		0.000150966	0.000111826	0.000126283		0.00390043	0.000390233	0.00237153
scaffold_2	e_gw1.2.750.1	55381	2433	unknown protein		89	2.61554	97	3.11537	75	2.33017	261	2.68703		166	5.06421	150	4.90044	196	4.89095	512	4.95187		100	5.24379	113	3.6062	213	4.425		1.20114e-12	7.52829e-13	1.01208e-12		0.154947	0.109371	0.153265
scaffold_2	e_gw1.2.758.1	55818	2319	unknown protein		212	6.53656	161	5.42507	151	4.92204	524	5.62789		178	5.69725	130	4.45583	190	4.9743	498	5.04246		50	2.75079	62	2.07589	112	2.41334		0.00189315	0.00179716	0.00182467		7.65548e-07	9.52209e-09	5.60541e-07
scaffold_2	e_gw1.2.762.1	55597	2292	unknown protein		215	6.70715	181	6.17084	237	7.81632	633	6.8981		314	10.1686	282	9.77959	384	10.1717	980	10.04		89	4.95408	116	3.92968	205	4.44188		7.64037e-09	5.88718e-09	6.84571e-09		3.9698e-15	1.33862e-19	3.33067e-15
scaffold_2	e_gw1.2.773.1	55193	2322	unknown protein		25	0.769825	24	0.807662	16	0.520867	65	0.699451		50	1.59828	26	0.890015	51	1.33348	127	1.27393		3	0.164834	7	0.234072	10	0.199453		0.000488581	0.000389284	0.000419921		1.06132e-08	4.18788e-12	4.18967e-09
scaffold_2	e_gw1.2.780.1	55706	2184	SCF ubiquitin ligase complex subunit, cullin		355	11.6222	251	8.98052	284	9.82957	890	10.1441		491	16.6869	480	17.4693	571	15.8731	1542	16.6764		75	4.38123	97	3.44852	172	3.91488		1.52931e-22	8.78372e-23	0		8.82989e-68	1.19212e-92	0
scaffold_2	e_gw1.2.782.1	55814	1947	unknown protein		311	11.4211	337	13.5252	204	7.92014	852	10.9555		101	3.85036	143	5.83789	121	3.7731	365	4.48712		56	3.66952	81	3.23022	137	3.44987		5.1533e-62	9.05962e-62	0		0.880203	0.870547	0.884881
scaffold_2	e_gw1.2.786.1	56033	2100	unknown protein		95	3.23458	94	3.49775	78	2.80766	267	3.18		173	6.11467	169	6.39666	234	6.76512	576	6.42548		31	1.88335	36	1.33106	67	1.6072		3.51319e-18	1.97707e-18	0		4.45831e-25	4.56921e-34	0
scaffold_2	e_gw1.2.787.1	55519	2142	unknown protein		133	4.43962	137	4.99783	129	4.55239	399	4.66328		213	7.38084	203	7.53291	290	8.21973	706	7.71116		47	2.79941	96	3.47989	143	3.13965		5.17772e-12	3.49338e-12	4.49063e-12		3.48011e-12	7.8304e-16	2.54619e-12
scaffold_2	e_gw1.2.788.1	56141	1983	unknown protein		144	5.19223	112	4.41342	81	3.08767	337	4.23111		46	1.72179	58	2.32483	63	1.92884	167	1.99182		8	0.514701	27	1.05719	35	0.785947		2.52954e-20	2.7333e-20	0		0.00147852	0.000192896	0.00118215
scaffold_2	e_gw1.2.796.1	56140	1935	unknown protein		189	6.98385	131	5.29018	102	3.98463	422	5.41955		364	13.9626	326	13.3913	427	13.3976	1117	13.5838		66	4.35162	60	2.4076	126	3.37961		1.69097e-52	2.10949e-53	0		6.60361e-49	9.03964e-67	0
scaffold_2	e_gw1.2.798.1	55114	2019	Nucleoside diphosphatase involved in protein glycosylation in the Golgi		150	5.31213	143	5.53452	132	4.94204	425	5.2629		179	6.58056	178	7.00761	204	6.13441	561	6.57419		56	3.53866	30	1.15372	86	2.34619		0.0379783	0.0368209	0.0374659		5.7384e-17	1.15781e-22	0
scaffold_2	e_gw1.2.800.1	56150	1977	unknown protein		94	3.39966	82	3.24106	69	2.63822	245	3.09298		106	3.97965	123	4.94521	163	5.00564	392	4.6435		25	1.61332	43	1.68879	68	1.65106		5.83628e-05	4.88659e-05	5.28579e-05		4.3634e-10	3.83289e-13	3.42278e-10
scaffold_2	e_gw1.2.805.1	55857	2031	Exocyst component Ex084		136	4.78788	136	5.2325	111	4.13125	383	4.71721		200	7.30914	212	8.29683	240	7.17431	652	7.59343		36	2.26141	41	1.56743	77	1.91442		1.1037e-09	8.34521e-10	1.00728e-09		1.1483e-27	1.18375e-37	0
scaffold_2	e_gw1.2.810.1	55123	1815	pfam04768, DUF619, Protein of unknown function		120	4.72736	121	5.20942	72	2.99864	313	4.31181		75	3.06712	49	2.14588	76	2.54224	200	2.58508		48	3.37406	36	1.54007	84	2.45706		4.17947e-11	3.33634e-11	3.1945e-11		0.349339	0.278163	0.333202
scaffold_2	e_gw1.2.818.1	55570	1914	Exocyst component Exo70		178	6.64955	138	5.63401	113	4.46278	429	5.58211		213	8.26007	150	6.22925	235	7.45427	598	7.31453		23	1.53311	28	1.13587	51	1.33449		0.00294733	0.0027463	0.00284832		7.93911e-35	5.77566e-48	0
scaffold_2	e_gw1.2.821.1	55855	1878	unknown protein		17	0.647243	14	0.582523	16	0.644011	47	0.624592		33	1.30426	36	1.52368	43	1.39012	112	1.40602		2	0.13587	9	0.372101	11	0.253985		2.1109e-05	1.25793e-05	1.4364e-05		1.13458e-06	3.72964e-09	5.14473e-07
scaffold_2	e_gw1.2.827.1	55055	1815	pfam02219, MTHFR, Methylenetetrahydrofolate reductase		41	1.61518	60	2.58318	34	1.41603	135	1.87146		54	2.20833	62	2.7152	52	1.73942	168	2.22098		38	2.67113	39	1.66841	77	2.16977		0.52694	0.51744	0.518714		0.130485	0.0863749	0.124676
scaffold_2	e_gw1.2.828.1	55679	1659	unknown protein		16	0.689585	30	1.41304	33	1.50361	79	1.20208		78	3.48975	79	3.78501	95	3.47661	252	3.58379		26	1.99947	17	0.795639	43	1.39755		3.81851e-17	1.30776e-17	0		5.0109e-07	3.13795e-09	3.06178e-07
scaffold_2	e_gw1.2.833.1	56077	1869	Zn2Cys6 transcriptional regulator		3	0.114769	3	0.125427	4	0.161778	10	0.133992		32	1.27083	93	3.95512	51	1.65668	176	2.29421		6	0.409571	8	0.332349	14	0.37096		1.81004e-35	8.38812e-36	0		1.19223e-11	4.44135e-16	5.53413e-12
scaffold_2	e_gw1.2.839.1	55272	1461	unknown protein		174	8.51556	167	8.93196	182	9.41651	523	8.95467		13677	694.843	15698	854.044	16701	694.019	46076	747.635		714	62.3499	1022	54.3143	1736	58.3321		0	0	0		0	0	0
scaffold_2	e_gw1.2.842.1	55566	1872	Multicopper Oxidase. Potential ascorbate oxidase activity based in sequence homology. Contains unknown residues involved in the formation of the type 1, type 2 and type 3 Cu centers. Secretion signal based on Signal P.		0	0	0	0	0	0	0	0		36	1.42739	32	1.35872	43	1.39457	111	1.39356		10	0.681525	9	0.373293	19	0.527409		8.96704e-31	2.92745e-24	0		0.00103326	8.89437e-05	0.000706606
scaffold_2	e_gw1.2.845.1	55161	1425	D-lactate dehydrogenase, mitochondrial precursor		374	18.766	282	15.4637	286	15.1712	942	16.467		165	8.59439	178	9.92868	213	9.07494	556	9.19933		57	5.10326	64	3.48721	121	4.29524		1.99531e-37	1.88956e-37	0		3.35979e-08	1.4389e-10	2.34156e-08
scaffold_2	e_gw1.2.85.1	55759	1947	Zn2Cys6 transcriptional regulator		85	3.12153	70	2.80939	88	3.41653	243	3.11582		209	7.96758	173	7.06263	242	7.5462	624	7.52547		42	2.75214	57	2.27312	99	2.51263		1.95825e-28	6.25938e-29	0		8.83627e-18	1.30353e-23	0
scaffold_2	e_gw1.2.851.1	55052	1767	unknown protein		41	1.65906	18	0.796006	24	1.0267	83	1.16059		68	2.8564	69	3.10384	94	3.22976	231	3.06333		19	1.37184	13	0.571242	32	0.971543		4.90694e-13	2.36086e-13	3.52274e-13		8.04973e-09	8.23569e-12	4.35308e-09
scaffold_2	e_gw1.2.858.1	56003	1617	RNA-binding domain containing protein		2	0.088437	1	0.0483248	7	0.327233	10	0.154665		18	0.826244	37	1.81877	29	1.08885	84	1.24462		8	0.631201	5	0.24009	13	0.435645		1.29012e-13	3.95184e-14	5.85088e-14		0.00185822	0.000170567	0.00119965
scaffold_2	e_gw1.2.864.1	55891	1596	UBA/THIF-type NAD/FAD binding fold		184	8.24326	160	7.83371	146	6.91495	490	7.66397		203	9.44081	219	10.9068	263	10.0046	685	10.1174		21	1.6787	29	1.41084	50	1.54477		0.00128481	0.00114588	0.00119588		2.44824e-44	1.19208e-61	0
scaffold_2	e_gw1.2.866.1	56002	1578	unknown protein		36	1.63121	28	1.38654	37	1.77241	101	1.59672		110	5.17406	131	6.59858	163	6.27133	404	6.01466		10	0.808501	12	0.590456	22	0.699479		4.12193e-35	7.5367e-36	0		1.45796e-31	2.7513e-44	0
scaffold_2	e_gw1.2.869.1	55595	1266	Ca2+ transporter		40	2.25912	32	1.97513	23	1.37329	95	1.86918		112	6.56644	97	6.0901	142	6.80979	351	6.48878		37	3.72868	31	1.90126	68	2.81497		4.60051e-28	9.52904e-29	0		2.02202e-07	1.6083e-09	1.65261e-07
scaffold_2	e_gw1.2.870.1	55782	1713	dipeptidyl peptidase 5		0	0	0	0	0	0	0	0		0	0	0	0	0	0	0	0		1	0.0744784	0	0	1	0.0372392		NA	NA	NA		0.270036	NA	0.105631
scaffold_2	e_gw1.2.888.1	55191	1500	CorA-like Mg2+ transporter		222	10.5822	172	8.9602	171	8.61735	565	9.38658		178	8.80795	112	5.93489	208	8.41882	498	7.72055		28	2.38152	14	0.724687	42	1.5531		1.07162e-05	1.03525e-05	1.05616e-05		1.87243e-29	1.31417e-40	0
scaffold_2	e_gw1.2.89.1	55981	2331	Contains a possible KOG domain corresponding to tRNA cytosine-5-methylases. Shares amino acid sequence identity (E = 0.0) with yeast m5C-methyltransferase (NCL1 gene product).		499	15.3064	327	10.9619	346	11.2203	1172	12.4962		469	14.934	383	13.06	565	14.7158	1417	14.2366		172	9.41399	208	6.92843	380	8.17121		0.253097	0.246039	0.247406		1.06216e-08	6.18799e-11	9.62293e-09
scaffold_2	e_gw1.2.890.1	55999	1491	GH27 _-galactosidase		2	0.0959105	1	0.0524086	1	0.050698	4	0.0663391		202	10.0559	225	11.9947	259	10.5463	686	10.8656		3	0.256703	8	0.416606	11	0.336655		7.15882e-178	8.21276e-145	0		7.34906e-77	8.53579e-107	0
scaffold_2	e_gw1.2.893.1	55592	1317	Mob1/phocein family protein		8	0.434328	12	0.711993	7	0.401773	27	0.516032		19	1.07081	14	0.844945	19	0.875884	52	0.930548		16	1.54996	3	0.176868	19	0.863416		0.0318919	0.0267177	0.0275739		1	0.95851	0.963173
scaffold_2	e_gw1.2.896.1	55190	1422	COG1167		79	3.97229	90	4.94565	77	4.09317	246	4.33704		91	4.74994	88	4.91891	135	5.76386	314	5.14424		41	3.67851	75	4.0952	116	3.88686		0.25268	0.238465	0.239968		1	0.98872	0.989985
scaffold_2	e_gw1.2.907.1	56146	1302	DUF500 domain-containing protein		60	3.29499	50	3.00082	63	3.65762	173	3.31781		121	6.89795	94	5.73856	125	5.82878	340	6.1551		22	2.15575	27	1.61015	49	1.88295		7.23964e-09	4.62604e-09	5.64862e-09		9.10773e-12	9.23059e-16	4.82892e-12
scaffold_2	e_gw1.2.908.1	55634	1431	MSF transporter		3	0.149898	2	0.109212	2	0.105647	7	0.121586		9	0.466819	15	0.833178	21	0.890961	45	0.730319		0	0	3	0.162778	3	0.0813889		8.64084e-07	3.05233e-07	3.80439e-07		0.000486104	1.16983e-05	0.000209978
scaffold_2	e_gw1.2.924.1	55630	1350	monocarboxylate transporter		50	2.6482	28	1.62071	34	1.90377	112	2.05756		8	0.439848	9	0.529901	5	0.224862	22	0.398203		5	0.472524	8	0.460119	13	0.466321		7.97383e-19	9.77522e-19	0		0.184411	0.148383	0.191138
scaffold_2	e_gw1.2.932.1	55629	1032	unknown protein		23	1.59354	14	1.06006	20	1.46494	57	1.37284		27	1.94191	19	1.46339	36	2.11788	82	1.84106		7	0.865378	16	1.2038	23	1.03459		0.23371	0.198837	0.200594		0.272125	0.171082	0.22903
scaffold_2	e_gw1.2.940.1	55627	1242	CDP-alcohol phosphatidyltransferase		83	4.77827	81	5.09617	88	5.35587	252	5.07677		66	3.94428	64	4.09585	69	3.37292	199	3.80435		45	4.62252	40	2.50064	85	3.56158		5.79572e-05	5.58798e-05	5.61838e-05		0.284776	0.218518	0.271896
scaffold_2	e_gw1.2.951.1	55226	1128	unknown protein		106	6.71909	112	7.75871	70	4.69092	288	6.38957		112	7.36979	121	8.52634	129	6.9432	362	7.61311		46	5.20279	57	3.92355	103	4.56317		0.288578	0.282392	0.283888		0.0186621	0.00620106	0.0161055
scaffold_2	e_gw1.2.956.1	56074	1194	EH domain-containing protein, end3, involved in endocytosis, actin cytoskeletal organization and cell wall morphogenesis		385	23.0553	412	26.9633	316	20.0056	1113	23.3414		558	34.6877	481	32.0204	658	33.458	1697	33.3887		100	10.6852	131	8.51884	231	9.60203		4.61206e-13	3.17239e-13	3.99236e-13		2.93e-58	1.27408e-78	0
scaffold_2	e_gw1.2.965.1	55561	837	PTH11 GPCR		123	10.5074	101	9.42923	77	6.95399	301	8.96353		52	4.6113	74	7.02736	89	6.4557	215	6.03146		62	9.45048	110	10.2042	172	9.82736		6.35999e-08	5.69747e-08	5.64776e-08		2.56214e-13	1.00629e-15	2.00173e-13
scaffold_2	e_gw1.2.974.1	55049	1020	casein kinase 1 delta		16	1.12159	4	0.306436	9	0.666978	29	0.698334		12	0.873227	25	1.94817	20	1.19044	57	1.33728		1	0.12508	5	0.380613	6	0.252846		0.0226354	0.0164046	0.0170245		0.000952561	4.99554e-05	0.000541496
scaffold_2	e_gw1.2.98.1	55467	2580	CDC45-like protein		61	1.69053	71	2.1504	47	1.37704	179	1.73933		121	3.48106	129	3.97426	142	3.34155	392	3.59896		57	2.81866	39	1.1737	96	1.99618		2.66124e-13	1.68812e-13	2.38143e-13		0.00019205	1.62518e-05	0.000163096
scaffold_2	e_gw1.2.987.1	55887	1083	unknown protein, secreted		1	0.0660215	2	0.144305	0	0	3	0.0701089		10	0.685358	11	0.807329	15	0.840895	36	0.777861		5	0.589019	0	0	5	0.294509		3.11251e-07	9.1618e-08	1.00885e-07		0.0338996	0.00708933	0.0207274
scaffold_2	e_gw1.2.988.1	55375	1014	unknown protein		131	9.23735	162	12.4841	145	10.8093	438	10.8436		175	12.8099	162	12.6988	270	16.1661	607	13.8916		73	9.18486	57	4.36466	130	6.77476		0.00390051	0.00341141	0.00353174		2.5852e-09	6.24256e-12	2.17619e-09
scaffold_2	e_gw1.2.991.1	55668	1062	unknown protein		78	5.25151	49	3.60539	43	3.06064	170	3.97251		118	8.24714	77	5.76305	143	8.17505	338	7.39508		10	1.20133	17	1.24291	27	1.22212		3.60746e-09	2.63254e-09	3.24181e-09		3.94789e-21	2.54031e-29	0
scaffold_2	e_gw1.2.995.1	55886	906	GH16 ß-glycosidase (GPI anchor)		0	0	0	0	0	0	0	0		0	0	0	0	0	0	0	0		0	0	0	0	0	0		NA	NA	NA		NA	NA	NA
scaffold_2	e_gw1.2.996.1	55374	987	unknown protein		136	9.85226	119	9.42129	72	5.51422	327	8.26259		18	1.35363	13	1.04692	18	1.10722	49	1.16926		13	1.6804	5	0.393339	18	1.03687		9.66784e-61	1.63696e-59	0		1	0.977132	0.979699
scaffold_20	e_gw1.20.109.1	66960	1248	zinc binding dehydrogenase, putative		59	3.38027	53	3.3185	45	2.72563	157	3.14147		73	4.34164	78	4.96782	96	4.6702	247	4.65989		40	4.08915	42	2.61305	82	3.3511		0.00232868	0.00214308	0.00224257		0.419891	0.332609	0.391565
scaffold_20	e_gw1.20.121.1	67030	1053	unknown protein		0	0	1	0.0742082	0	0	1	0.0247361		1	0.0704884	3	0.226454	1	0.0576568	5	0.1182		0	0	0	0	0	0		0.226022	0.120824	0.12405		0.333021	0.217081	0.0760386
scaffold_20	e_gw1.20.125.1	66958	936	pfam00153, Mitochondrial carrier protein		284	21.6948	267	22.2903	307	24.7931	858	22.9261		119	9.43663	95	8.06741	125	8.10799	339	8.53734		206	28.0788	273	22.6465	479	25.3626		4.46496e-70	1.22061e-69	0		1.11255e-79	1.26652e-90	0
scaffold_20	e_gw1.20.127.1	67084	777	unknown protein		7	0.644156	9	0.905111	5	0.486427	21	0.678565		54	5.15844	68	6.95623	69	5.39147	191	5.83538		2	0.328395	2	0.199858	4	0.264127		1.2703e-30	2.9936e-31	0		4.55458e-21	9.46647e-30	0
scaffold_20	e_gw1.20.132.1	66895	891	3' exoribonuclease		165	13.241	150	13.1551	138	11.7077	453	12.7012		167	13.9118	162	14.4519	202	13.7643	531	14.0426		110	15.7508	140	12.2001	250	13.9755		0.823048	0.817968	0.818449		0.00190224	0.000552413	0.00196232
scaffold_20	e_gw1.20.151.1	67079	750	unknown protein		18	1.71603	7	0.729318	12	1.20945	37	1.21827		34	3.36483	28	2.96745	51	4.12846	113	3.48691		16	2.72174	31	3.20933	47	2.96553		6.37852e-08	3.1027e-08	3.95463e-08		0.533024	0.452791	0.503064
scaffold_20	e_gw1.20.167.1	66928	8433	Serine/threonine-protein kinase tel1		182	1.54313	137	1.26946	128	1.14735	447	1.31998		328	2.88694	377	3.55341	365	2.62778	1070	3.02271		38	0.574896	32	0.294633	70	0.434764		2.4529e-41	6.22979e-42	0		2.01365e-73	1.33721e-102	0
scaffold_20	e_gw1.20.169.1	67053	7719	Ubiquitin carboxyl-terminal hydrolase		341	3.15869	257	2.60167	232	2.27193	830	2.67743		745	7.16376	727	7.48617	850	6.68555	2322	7.11183		143	2.36354	106	1.06625	249	1.71489		1.26752e-118	1.91452e-120	0		8.99832e-106	8.37118e-145	0
scaffold_20	e_gw1.20.174.1	67189	5364	NRPS		121	1.61291	99	1.4422	70	0.986457	290	1.34719		69	0.954786	88	1.30401	83	0.939438	240	1.06608		20	0.475695	20	0.289504	40	0.3826		0.000146518	0.000125803	0.000126984		5.0429e-07	3.17453e-09	3.14957e-07
scaffold_20	e_gw1.20.175.1	66926	4953	unknown protein		245	3.53681	183	2.88711	187	2.85392	615	3.09261		308	4.6156	295	4.73413	378	4.63343	981	4.66105		146	3.76073	155	2.42984	301	3.09528		2.36532e-10	1.90309e-10	2.29445e-10		0.0041949	0.0010697	0.00392031
scaffold_20	e_gw1.20.196.1	66913	2769	Phosphatidylinositol 3-kinase Vps34		357	9.21848	282	7.95805	267	7.28882	906	8.15512		742	19.8896	760	21.8161	919	20.1498	2421	20.6185		44	2.0273	66	1.85069	110	1.939		6.5258e-114	1.35272e-115	0		6.76453e-199	7.2704e-280	0
scaffold_20	e_gw1.20.20.1	66966	2985	unknown protein		188	4.50326	128	3.35078	155	3.92515	471	3.9264		711	17.6795	715	19.0392	869	17.6748	2295	18.1312		75	3.20556	87	2.26302	162	2.73429		1.28058e-232	7.54514e-237	0		2.44966e-148	6.89815e-207	0
scaffold_20	e_gw1.20.201.1	66985	2481	stress activated MAP kinase interacting protein		279	8.04065	398	12.5354	266	8.10445	943	9.56016		706	21.1215	604	19.3507	787	19.2587	2097	19.9103		169	8.69056	278	8.70025	447	8.6954		7.71179e-67	9.60331e-68	0		5.47058e-29	6.49087e-38	0
scaffold_20	e_gw1.20.203.1	67110	2526	unknown protein		82	2.3211	49	1.5158	53	1.58603	184	1.80765		146	4.29008	123	3.87042	177	4.25421	446	4.13824		32	1.61623	67	2.05947	99	1.83785		1.41293e-18	6.55602e-19	0		1.63463e-06	2.76252e-08	1.28244e-06
scaffold_20	e_gw1.20.211.1	67108	2223	unknown protein		23	0.73978	30	1.05454	22	0.748087	75	0.847468		49	1.63607	57	2.03808	105	2.86767	211	2.18061		11	0.631307	19	0.663633	30	0.64747		3.09325e-12	1.55965e-12	2.27007e-12		5.7024e-08	1.55082e-10	3.76931e-08
scaffold_20	e_gw1.20.215.1	67035	2139	unknown protein		19	0.635121	16	0.584507	20	0.706786	55	0.642138		356	12.3534	334	12.4114	391	11.098	1081	11.9543		32	1.90865	30	1.08899	62	1.49882		2.21974e-217	1.60798e-215	0		4.68897e-80	3.58284e-112	0
scaffold_20	e_gw1.20.235.1	66963	1884	MSF permease		63	2.39097	55	2.28119	54	2.16661	172	2.27959		51	2.00926	41	1.72977	60	1.93352	152	1.89085		19	1.28665	37	1.52488	56	1.40576		0.016576	0.0159051	0.0160097		1	0.976483	0.979121
scaffold_20	e_gw1.20.236.1	67026	1755	siderophore transporter		145	5.90752	116	5.16489	120	5.1686	381	5.41367		27	1.14191	44	1.99279	36	1.24539	107	1.46003		24	1.7447	30	1.32727	54	1.53598		1.92745e-46	6.19061e-46	0		0.0753008	0.0421517	0.0677925
scaffold_20	e_gw1.20.249.1	67013	1470	catalase		3	0.145921	4	0.212629	2	0.102845	9	0.153798		4	0.201971	2	0.108143	12	0.495613	18	0.268576		0	0	1	0.0528197	1	0.0264099		0.183362	0.16555	0.168002		0.0359267	0.00338501	0.0134079
scaffold_20	e_gw1.20.252.1	67024	1440	unknown unknown protein		0	0	0	0	1	0.0524936	1	0.0174979		9	0.463902	21	1.15916	8	0.337292	38	0.653451		1	0.0885983	3	0.16176	4	0.125179		1.05302e-09	8.19791e-10	3.06669e-10		0.00850554	0.000927723	0.00473484
scaffold_20	e_gw1.20.255.1	66888	1530	alpha 1,3-mannosyltransferase		25	1.16832	12	0.612873	19	0.938709	56	0.906635		22	1.06728	9	0.46756	15	0.595222	46	0.71002		6	0.50032	1	0.0507484	7	0.275534		0.0916723	0.0855141	0.0856864		0.0288515	0.00474818	0.0150249
scaffold_20	e_gw1.20.256.1	66950	1266	serine/threonine protein kinase,		33	1.86378	48	2.9627	23	1.37329	104	2.06659		147	8.61846	123	7.72249	176	8.4403	446	8.26042		4	0.403101	13	0.797303	17	0.600202		2.48767e-41	2.66343e-42	0		1.90815e-40	5.08924e-57	0
scaffold_20	e_gw1.20.265.1	67010	1338	ceramide synthase membrane component Lag1		32	1.71005	24	1.40164	21	1.1864	77	1.4327		75	4.16055	42	2.49505	57	2.58641	174	3.08067		30	2.86057	13	0.754399	43	1.80748		4.70243e-07	3.1918e-07	3.79331e-07		0.0175477	0.00487089	0.0137752
scaffold_20	e_gw1.20.269.1	66935	1380	Phosphatidylserine decarboxylase		3	0.155438	5	0.283121	1	0.0547759	9	0.164445		33	1.77493	54	3.11029	50	2.19973	137	2.36165		6	0.554702	2	0.112529	8	0.333616		7.45819e-27	2.81275e-27	0		5.2411e-11	1.57754e-15	1.70387e-11
scaffold_20	e_gw1.20.270.1	67147	1218	dTDP-glucose 4,6-dehydratase		37	2.17204	31	1.98882	21	1.30329	89	1.82138		71	4.3267	73	4.76389	80	3.98769	224	4.35943		28	2.93291	16	1.01997	44	1.97644		9.66903e-11	5.66476e-11	7.66569e-11		5.98053e-05	2.21289e-06	3.98346e-05
scaffold_20	e_gw1.20.281.1	67008	1257	unknown protein		94	5.34696	79	4.91103	72	4.32978	245	4.86259		17	1.00383	19	1.20145	25	1.20749	61	1.13759		14	1.42096	17	1.05009	31	1.23552		1.3977e-33	3.02545e-33	0		0.158739	0.116097	0.157732
scaffold_20	e_gw1.20.283.1	67133	1233	unknown protein		7	0.405928	13	0.823874	6	0.367838	26	0.532547		57	3.43129	34	2.19181	79	3.88994	170	3.17101		7	0.724307	7	0.440807	14	0.582557		5.47365e-23	1.41087e-23	0		5.78136e-11	3.43686e-15	2.36224e-11
scaffold_20	e_gw1.20.287.1	67057	1206	silencing information regulator, Sir2 family, sirtuin HDAC		109	6.46239	69	4.47077	80	5.01431	258	5.31582		85	5.2314	121	7.97488	147	7.40029	353	6.86886		23	2.43315	35	2.25338	58	2.34326		0.0386368	0.0372902	0.0379809		4.88648e-10	3.21809e-13	3.21061e-10
scaffold_20	e_gw1.20.305.1	67117	585	3'-5' exonuclease		2	0.244449	6	0.801449	3	0.387645	11	0.477848		15	1.90319	22	2.98919	20	2.07565	57	2.32267		0	0	1	0.132727	1	0.0663633		2.58774e-07	1.04999e-07	1.34746e-07		3.68136e-07	3.26181e-10	9.87914e-08
scaffold_20	e_gw1.20.310.1	66929	954	unknown protein		1	0.074949	0	0	0	0	1	0.024983		8	0.622426	15	1.24977	13	0.827321	36	0.899838		1	0.133733	0	0	1	0.0668666		3.57259e-09	2.44889e-09	1.04247e-09		0.000258325	1.94611e-06	6.05114e-05
scaffold_20	e_gw1.20.318.1	67107	693	MutS-related protein involved in mismatch repair		113	11.6589	93	10.4865	41	4.47218	247	8.87254		170	18.208	125	14.3372	157	13.7545	452	15.4332		66	12.1506	107	11.9885	173	12.0695		3.61974e-09	2.60444e-09	3.15557e-09		0.718557	0.669194	0.704037
scaffold_20	e_gw1.20.320.1	67052	696	unknown protein		108	11.095	94	10.5536	72	7.81974	274	9.82278		55	5.86542	61	6.96637	71	6.19339	187	6.34173		17	3.11621	31	3.45833	48	3.28727		2.32187e-08	2.07744e-08	2.03979e-08		0.0226675	0.00759906	0.0193654
scaffold_20	e_gw1.20.321.1	67116	642	Related to ADP-ribosylation factor-like protein, arl3; GTPase of the Ras superfamily		16	1.78196	13	1.5823	15	1.76614	44	1.71013		25	2.89035	21	2.59998	20	1.89136	66	2.46056		8	1.5898	11	1.33037	19	1.46008		0.18231	0.174469	0.176262		0.392791	0.262787	0.324598
scaffold_20	e_gw1.20.45.1	66877	1797	unknown protein		16	0.636628	12	0.521811	9	0.378585	37	0.512342		45	1.8587	41	1.81352	62	2.0947	148	1.92231		2	0.141994	2	0.0864163	4	0.114205		1.25151e-13	3.87142e-14	6.31717e-14		1.04626e-15	3.50162e-22	3.33067e-16
scaffold_20	e_gw1.20.47.1	67003	2283	25-217 aa COG0512, PabA, Anthranilate/para-aminobenzoate synthases component II; 248-511 aa pfam00218, IGPS, Indole-3-glycerol phosphate synthase; 563-755 aa pfam00697, PRAI, N-(5'phosphoribosyl)anthranilate (PRA) isomerase		150	4.69785	103	3.52543	114	3.77457	367	3.99928		99	3.21866	89	3.09863	100	2.65934	288	2.99221		101	5.64421	80	2.72081	181	4.18251		9.06407e-07	7.99982e-07	8.0568e-07		5.28923e-08	1.86459e-09	5.07516e-08
scaffold_20	e_gw1.20.5.1	66881	5313	unknown protein		790	10.6317	700	10.2953	631	8.97756	2121	9.96817		892	12.4615	933	13.9582	1134	12.9584	2959	13.126		207	4.97071	266	3.88737	473	4.42904		2.76812e-11	2.23136e-11	2.64917e-11		1.00666e-77	5.18921e-104	0
scaffold_20	e_gw1.20.62.1	66937	1887	FAD binding domain-containing protein		42	1.59144	38	1.57359	24	0.961409	104	1.37548		187	7.35556	220	9.26695	260	8.36528	667	8.32926		4	0.270443	6	0.246884	10	0.258664		8.56685e-85	2.27958e-86	0		1.62184e-75	8.64748e-105	0
scaffold_20	e_gw1.20.63.1	66999	1749	AMP-dependent synthetase and ligase, putative		10	0.408812	5	0.223388	6	0.259317	21	0.297172		0	0	0	0	0	0	0	0		1	0.0729454	0	0	1	0.0364727		9.93481e-08	7.51709e-07	1.35609e-08		0.270036	NA	0.105631
scaffold_20	e_gw1.20.79.1	67174	1542	origin recognition complex subunit Orc5, putative		26	1.2056	30	1.52026	22	1.07847	78	1.26811		40	1.9254	40	2.06187	35	1.37804	115	1.78844		17	1.40654	13	0.654595	30	1.03057		0.0973808	0.0926679	0.0939951		0.0923809	0.0445578	0.078279
scaffold_20	e_gw1.20.9.1	67130	3954	IKI3 family protein		290	5.24415	246	4.8616	264	5.04703	800	5.05093		454	8.52246	430	8.64406	484	7.43169	1368	8.19941		226	7.29221	208	4.08451	434	5.68836		4.65257e-19	2.61021e-19	0		0.00532219	0.00137448	0.00472961
scaffold_20	e_gw1.20.94.1	67109	1368	unknown protein		56	2.92695	41	2.34195	65	3.59167	162	2.95352		2	0.108515	4	0.232413	1	0.0443806	7	0.128436		6	0.559568	5	0.28379	11	0.421679		8.80893e-45	1.55061e-41	0		0.00246146	0.00130355	0.00248435
scaffold_21	e_gw1.21.101.1	67215	1302	COG0462, PrsA, Phosphoribosylpyrophosphate synthetase 1-111 & 221-430aa; pfam00156, Pribosyltran, Phosphoribosyl transferase domain 251-386 aa		63	3.45974	38	2.28062	51	2.96093	152	2.90043		54	3.07843	64	3.90711	75	3.49727	193	3.49427		35	3.42961	39	2.32577	74	2.87769		0.388345	0.380623	0.382131		0.783061	0.768917	0.793913
scaffold_21	e_gw1.21.106.1	67205	1287	Contains InterPro and KOG motifs corresponding to arginine-tRNA-protein transferase.		95	5.27787	81	4.91798	56	3.28911	232	4.49499		122	7.03602	136	8.39937	146	6.88737	404	7.44092		23	2.28001	43	2.5942	66	2.43711		5.03087e-07	3.67038e-07	4.19604e-07		1.94621e-11	4.60426e-15	1.3438e-11
scaffold_21	e_gw1.21.121.1	67476	1089	transcriptional regulator, unknown		0	0	1	0.0717551	1	0.069413	2	0.047056		4	0.272633	7	0.510924	5	0.278754	16	0.354104		1	0.117155	1	0.0712994	2	0.094227		0.00322457	0.00111838	0.00121319		0.183744	0.052812	0.0971832
scaffold_21	e_gw1.21.154.1	67382	798	endosomal t-SNARE Syn8		266	23.8338	269	26.3409	249	23.5866	784	24.5871		450	41.8558	426	42.4319	477	36.2906	1353	40.1928		77	12.3105	159	15.4706	236	13.8906		1.17418e-19	7.32783e-20	0		6.1007e-31	5.22499e-41	0
scaffold_21	e_gw1.21.175.1	67366	639	Shows amino acid sequence similarity to S. cerevisiae mitochondrial ribosomal protein MRPL49.		103	11.5252	75	9.17151	94	11.1198	272	10.6055		69	8.01483	74	9.20486	80	7.60095	223	8.27355		29	5.79008	19	2.30869	48	4.04939		0.000149231	0.000139398	0.000140567		0.000457556	3.57534e-05	0.000319625
scaffold_21	e_gw1.21.18.1	67334	2616	MFS transporter, putative		26	0.71064	10	0.298705	14	0.404538	50	0.471294		279	7.91612	283	8.59874	342	7.9372	904	8.15069		12	0.585236	13	0.385851	25	0.485543		3.37022e-178	2.23339e-177	0		2.11722e-89	7.60265e-126	0
scaffold_21	e_gw1.21.190.1	67300	495	unknown protein		85	12.278	53	8.36664	43	6.56647	181	9.07037		125	18.7435	65	10.4374	123	15.0862	313	14.7557		17	4.38159	12	1.8823	29	3.13194		1.40182e-05	1.04456e-05	1.15535e-05		1.47976e-17	3.65266e-24	0
scaffold_21	e_gw1.21.206.1	67420	357	Autophagic death protein Aut7/IDI-7		226	45.2641	148	32.3947	172	36.4191	546	38.026		359	74.6401	348	77.4814	444	75.5081	1151	75.8765		80	28.5897	98	21.3143	178	24.952		1.05219e-32	3.88637e-33	0		5.7642e-33	4.52346e-44	0
scaffold_21	e_gw1.21.213.1	67350	4515	unknown unknown protein		97	1.53613	68	1.17688	61	1.02127	226	1.24476		115	1.89054	193	3.39771	209	2.8104	517	2.69955		51	1.44112	32	0.550308	83	0.995714		7.5247e-19	3.72456e-19	0		1.27337e-14	1.95705e-19	7.43849e-15
scaffold_21	e_gw1.21.216.1	67209	3618	Forkhead		37	0.731218	30	0.647938	44	0.919291	111	0.766149		95	1.94895	100	2.19694	122	2.04725	317	2.06438		50	1.76315	47	1.00866	97	1.3859		4.83844e-18	1.66848e-18	0		0.108368	0.0593575	0.0964472
scaffold_21	e_gw1.21.217.1	67275	3690	RAS1		88	1.70518	59	1.24941	62	1.27009	209	1.40823		355	7.14082	443	9.54253	433	7.12427	1231	7.93587		118	4.07984	99	2.08316	217	3.0815		3.85339e-146	8.99725e-149	0		9.51897e-28	1.18428e-36	0
scaffold_21	e_gw1.21.220.1	67286	3390	unknown protein		7	0.147643	11	0.253556	13	0.289876	31	0.230358		26	0.569272	24	0.562727	48	0.859648	98	0.663882		3	0.112904	2	0.0458083	5	0.0793561		1.99343e-07	1.20867e-07	1.51486e-07		9.99285e-09	2.66632e-12	3.69365e-09
scaffold_21	e_gw1.21.222.1	67418	2745	C2H2 transcription factor		11	0.286526	3	0.0854003	10	0.275376	24	0.215768		66	1.78463	74	2.14277	88	1.94634	228	1.95791		7	0.325344	9	0.254574	16	0.289959		5.17626e-37	1.0949e-37	0		6.30024e-16	3.18732e-22	2.22045e-16
scaffold_21	e_gw1.21.223.1	67484	2715	(271-766aa) cd01319, AMPD, AMP deaminase		79	2.08052	60	1.72688	31	0.863099	170	1.55683		203	5.54973	281	8.22664	309	6.90983	793	6.8954		11	0.516905	14	0.400379	25	0.458642		1.9223e-78	5.63134e-80	0		1.62503e-75	1.44765e-106	0
scaffold_21	e_gw1.21.226.1	67339	2655	Zn2Cys6 transcriptional regulator		25	0.67327	36	1.05954	24	0.683307	85	0.805373		118	3.29886	113	3.38299	155	3.54443	386	3.40876		43	2.06629	44	1.28677	87	1.67653		4.16131e-38	6.76044e-39	0		1.59821e-05	4.82101e-07	1.13722e-05
scaffold_21	e_gw1.21.228.1	67473	2205	v-SNARE Vti1; cis-Golgi membrane traffic; vacuolar sorting pathways		467	15.1434	385	13.6437	329	11.2786	1181	13.3552		623	20.9713	561	20.2228	721	19.8521	1905	20.3487		240	13.8864	293	10.3175	533	12.1019		9.15164e-20	5.33859e-20	0		5.75258e-09	2.87957e-11	5.04411e-09
scaffold_21	e_gw1.21.231.1	67483	2442	Zn2Cys6 transcriptional regulator		55	1.61039	43	1.37595	58	1.79536	156	1.5939		196	5.95739	223	7.25848	292	7.25966	711	6.82518		40	2.08979	43	1.36721	83	1.7285		4.77271e-69	2.21743e-70	0		1.35449e-30	1.79535e-41	0
scaffold_21	e_gw1.21.236.1	67472	2151	unknown protein		17	0.565096	4	0.145312	15	0.527132	36	0.412513		77	2.65703	69	2.54973	77	2.17335	223	2.46004		2	0.118625	5	0.180486	7	0.149556		1.10009e-28	2.17167e-29	0		3.2818e-22	2.7257e-31	0
scaffold_21	e_gw1.21.239.1	67325	2220	Shares amino acid sequence similarity with S. cerevisiae Mpp10p and contains InterPro domain IPR007151 that is a signature of Mpp10 protein.		61	1.96468	72	2.53431	60	2.04299	193	2.18066		166	5.5501	122	4.3681	179	4.8953	467	4.93783		93	5.34463	137	4.79161	230	5.06812		2.52758e-19	1.17435e-19	0		0.000462318	0.000101144	0.000481245
scaffold_21	e_gw1.21.241.1	67272	2097	CRO1, required for syncytial to cellular transision, involved in sexual development		205	6.98987	215	8.01162	168	6.05591	588	7.01914		231	8.17635	166	6.2921	248	7.18013	645	7.21619		44	2.67696	26	0.962695	70	1.81983		0.376095	0.363961	0.365063		3.82801e-30	5.00592e-41	0
scaffold_21	e_gw1.21.247.1	67324	1830	unknown protein		21	0.820507	10	0.427001	16	0.660903	47	0.636137		37	1.50071	40	1.73738	42	1.3934	119	1.54383		4	0.278867	4	0.169716	8	0.224291		2.39305e-06	1.54601e-06	1.82548e-06		4.7118e-09	1.1791e-12	1.83725e-09
scaffold_21	e_gw1.21.252.1	67470	1521	unknown protein		3	0.141028	1	0.0513749	0	0	4	0.0641344		3	0.146399	5	0.261293	10	0.399163	18	0.268951		1	0.08388	0	0	1	0.04194		0.00905269	0.00503654	0.00542531		0.0359267	0.00338501	0.0134079
scaffold_21	e_gw1.21.260.1	67469	1704	MSF permease (maltose permease)		90	3.77648	98	4.49404	113	5.01277	301	4.42776		337	14.6793	278	12.9677	431	15.3563	1046	14.3344		45	3.36923	41	1.86822	86	2.61872		7.19487e-75	3.41702e-76	0		1.77522e-61	4.56697e-85	0
scaffold_21	e_gw1.21.28.1	67467	2565	SepB of Aspergillus nidulans, Ctf4 of Saccharomyces cerevisiae, and Mcl1p of Schizosaccharomyces pombe. The homologous proteins are implicated in DNA lagging strand replication and establishment of sister chromatid cohesion.		106	2.95483	78	2.37623	98	2.88807	282	2.73971		147	4.25379	184	5.70186	221	5.23099	552	5.06221		96	4.77498	96	2.90601	192	3.8405		1.8091e-13	1.1901e-13	1.63203e-13		0.482832	0.404158	0.459904
scaffold_21	e_gw1.21.282.1	67523	1209	choline-phosphate cytidylyltransferase		714	42.2266	645	41.6883	538	33.6376	1897	39.1841		468	28.732	458	30.111	556	27.9208	1482	28.9213		206	21.7384	285	18.3034	491	20.0209		9.07176e-30	8.47692e-30	0		0.0353032	0.0156631	0.0326076
scaffold_21	e_gw1.21.29.1	67534	1848	serine/threonine-protein kinase		64	2.47624	72	3.04446	71	2.90419	207	2.8083		131	5.26157	157	6.7528	144	4.73085	432	5.58174		58	4.00418	34	1.42853	92	2.71636		6.79464e-13	4.40914e-13	6.06737e-13		4.63899e-07	4.89651e-09	3.53823e-07
scaffold_21	e_gw1.21.295.1	67509	762	unknown protein		2	0.187667	5	0.512738	2	0.198401	9	0.299602		4	0.389629	5	0.521556	8	0.637403	17	0.516196		1	0.16743	0	0	1	0.0837149		0.245041	0.220711	0.22324		0.0580981	0.00508257	0.0180003
scaffold_21	e_gw1.21.298.1	67360	1185	WD domain-containing protein		75	4.5254	52	3.42898	47	2.99812	174	3.65083		85	5.3241	101	6.77469	87	4.45738	273	5.51872		42	4.52188	41	2.68645	83	3.60416		0.00171838	0.0013701	0.00143873		0.120889	0.0708761	0.11137
scaffold_21	e_gw1.21.299.1	67430	1152	unknown protein		152	9.4342	78	5.29081	58	3.80579	288	6.17693		79	5.09003	82	5.6578	85	4.47966	246	5.07583		8	0.885983	10	0.674002	18	0.779992		0.000510877	0.000489505	0.000494564		8.64921e-17	3.41944e-23	0
scaffold_21	e_gw1.21.30.1	67408	1983	possible homolog of the S. cerevisiae AMA1 which is an activator of meiotic anaphase promoting complex and required for initiation of spore wall assembly		60	2.16343	68	2.67958	60	2.28716	188	2.37672		313	11.7157	312	12.506	360	11.022	985	11.7479		29	1.86579	39	1.52706	68	1.69642		3.69033e-107	2.88964e-109	0		1.94737e-65	2.61047e-91	0
scaffold_21	e_gw1.21.312.1	67507	1068	similar to Tgl2p triacylglycerol lipase of Saccharomyces cerevisiae		46	3.07964	72	5.26795	55	3.89278	173	4.08013		49	3.40542	47	3.49794	60	3.41082	156	3.43806		43	5.13671	33	2.39914	76	3.76793		0.026914	0.0246275	0.0247876		0.0542795	0.0310998	0.0530001
scaffold_21	e_gw1.21.317.1	67494	1104	Golgi GDP-mannose transporter		0	0	0	0	0	0	0	0		0	0	0	0	4	0.219973	4	0.0733244		1	0.115563	1	0.0703306	2	0.0929468		0.128888	NA	0.0255062		0.664201	0.703773	0.732631
scaffold_21	e_gw1.21.320.1	67504	873	Predicted gene product contains Interpro motif IPR001865 that is typical of ribosomal protein S2.		1	0.081903	1	0.0895089	0	0	2	0.0571373		1	0.0850221	2	0.182097	2	0.13909	5	0.135403		1	0.146141	0	0	1	0.0730707		0.461579	0.330989	0.334327		1	0.490137	0.548914
scaffold_21	e_gw1.21.322.1	67295	783	unknown protein		36	3.28742	21	2.09574	18	1.73772	75	2.37363		36	3.41261	62	6.29385	52	4.032	150	4.57949		7	1.14058	11	1.0908	18	1.11569		7.54655e-05	6.25699e-05	6.89668e-05		3.18076e-07	1.13068e-09	1.88135e-07
scaffold_21	e_gw1.21.325.1	67493	831	pfam05875,aPHC, Alkaline phytoceramidase		220	18.9293	235	22.0977	159	14.4632	614	18.4968		54	4.82324	54	5.1651	71	5.18724	179	5.05853		45	6.90874	63	5.88645	108	6.3976		2.83371e-71	1.74948e-70	0		8.2958e-05	1.5016e-05	8.9183e-05
scaffold_21	e_gw1.21.331.1	67356	768	t-SNARE, Pep12, Golgi and vacuole		190	17.6891	226	22.9947	142	13.9764	558	18.2201		353	34.1161	270	27.944	375	29.6448	998	30.5683		54	8.97057	92	9.30123	146	9.1359		4.7219e-17	2.76071e-17	0		2.0684e-31	3.94182e-42	0
scaffold_21	e_gw1.21.334.1	67217	714	iron-sulfur cluster assembly accessory protein Isa1, putative		33	3.30468	21	2.29827	19	2.01152	73	2.53816		28	2.91076	31	3.45104	43	3.65636	102	3.33939		24	4.28845	23	2.50117	47	3.39481		0.225694	0.21066	0.212365		0.23002	0.17029	0.219419
scaffold_21	e_gw1.21.43.1	67394	1911	unknown protein		461	17.2486	407	16.6423	385	15.2289	1253	16.3733		317	12.3125	376	15.6392	449	14.2648	1142	14.0721		107	7.14349	152	6.17585	259	6.65967		7.30225e-09	6.53024e-09	6.80581e-09		1.08267e-13	1.10741e-17	8.12683e-14
scaffold_21	e_gw1.21.61.1	67527	1755	Mus81p, a subunit of the Mus81-Mms4 structure-specific endonuclease funtioning in mitotic and meiotic recombination		28	1.14076	23	1.02407	19	0.818362	70	0.994399		60	2.53758	48	2.17395	54	1.86808	162	2.19321		11	0.799656	6	0.265453	17	0.532555		6.36504e-07	3.82874e-07	4.5543e-07		9.45394e-09	7.43283e-12	5.1777e-09
scaffold_21	e_gw1.21.65.1	67448	1539	cd01904, AGA_beta, Aspartylglucosaminidase family		110	5.11055	110	5.58515	96	4.71521	316	5.13697		233	11.2373	179	9.24487	259	10.2174	671	10.2332		16	1.32638	13	0.655871	29	0.991127		5.17626e-20	2.23913e-20	0		3.13758e-57	9.86031e-81	0
scaffold_21	e_gw1.21.67.1	67239	1515	unknown protein		17	0.802325	23	1.1863	13	0.648634	53	0.879087		83	4.06641	63	3.30532	91	3.64676	237	3.67283		14	1.17897	16	0.820013	30	0.999492		1.38802e-23	3.45738e-24	0		4.80939e-10	1.47214e-13	2.42539e-10
scaffold_21	e_gw1.21.73.1	67446	1599	COG0498, ThrC, Threonine synthase		11	0.491879	4	0.195475	9	0.425464	24	0.370939		27	1.25332	42	2.08779	65	2.46799	134	1.93637		3	0.239365	2	0.097117	5	0.168241		1.29869e-16	4.43294e-17	1.11022e-16		4.4316e-13	1.99114e-18	1.65312e-13
scaffold_21	e_gw1.21.8.1	67281	3909	WD repeat domain-containing protein		1375	25.1508	1454	29.0656	1037	20.0531	3866	24.7565		1138	21.6084	1057	21.4929	1301	20.2065	3496	21.1026		185	6.03801	308	6.11785	493	6.07793		9.12584e-26	7.80757e-26	0		3.57556e-112	1.4621e-151	0
scaffold_21	e_gw1.21.80.1	67377	1284	Cytochrome P450 / E-class P450, group I		4	0.222745	1	0.0608577	2	0.117743	7	0.133782		80	4.62457	83	5.13806	84	3.97185	247	4.57816		4	0.39745	3	0.181414	7	0.289432		1.2172e-56	6.11754e-55	0		3.81611e-25	1.77206e-35	0
scaffold_21	e_gw1.21.97.1	67290	1305	unknown protein		0	0	0	0	0	0	0	0		0	0	0	0	0	0	0	0		0	0	0	0	0	0		NA	NA	NA		NA	NA	NA
scaffold_22	e_gw1.22.101.1	67647	741	unknown protein containing a putative BTB/POZ domain		50	4.82465	45	4.74542	98	9.99716	193	6.52241		44	4.40738	54	5.79244	42	3.4412	140	4.54701		46	7.92004	31	3.24831	77	5.58417		2.762e-05	2.40793e-05	2.39908e-05		0.00586537	0.00242541	0.00623865
scaffold_22	e_gw1.22.11.1	67538	2175	Catalase		24	0.78898	34	1.22152	27	0.938368	85	0.982956		981	33.4777	455	16.6279	1182	32.9942	2618	27.6999		18	1.05585	17	0.606881	35	0.831364		0	0	0		1.47742e-298	0	0
scaffold_22	e_gw1.22.111.1	67757	588	4,5-dioxygenase (only in Amanita muscaria)		17	2.06721	12	1.59472	13	1.67122	42	1.77772		36	4.54434	28	3.78501	43	4.43987	107	4.25641		15	3.25463	12	1.58459	27	2.41961		7.36769e-06	4.53366e-06	5.28028e-06		0.0797719	0.0353267	0.0653958
scaffold_22	e_gw1.22.121.1	67579	555	phospholipase A2		0	0	0	0	0	0	0	0		13	1.73859	22	3.15076	32	3.50055	67	2.79663		1	0.229877	3	0.419703	4	0.32479		8.50912e-19	5.62189e-16	0		6.28685e-06	3.06274e-08	2.91745e-06
scaffold_22	e_gw1.22.137.1	67732	4350	MRP-type ABC transporter		53	0.871165	42	0.754467	55	0.955746	150	0.860459		127	2.16701	121	2.21097	168	2.34476	416	2.24091		40	1.17316	27	0.481935	67	0.827549		3.01192e-22	1.11216e-22	0		5.87738e-12	7.47077e-16	3.51819e-12
scaffold_22	e_gw1.22.140.1	67742	2970	QDE1, RdRP, essential for quelling		84	2.02226	74	1.94695	72	1.8325	230	1.93391		272	6.79764	278	7.44003	336	6.8685	886	7.03539		28	1.20279	35	0.915009	63	1.0589		5.52845e-72	2.26364e-73	0		5.00348e-58	1.13279e-80	0
scaffold_22	e_gw1.22.141.1	67795	3453	Ankyrin		30	0.62121	22	0.497859	7	0.153239	59	0.424103		3	0.0644868	5	0.115096	6	0.105495	14	0.095026		0	0	2	0.0449725	2	0.0224862		2.10593e-09	1.88548e-09	1.37556e-09		0.264235	0.100511	0.157982
scaffold_22	e_gw1.22.15.1	67761	1986	calpain-like protease		81	2.91622	111	4.36741	61	2.32177	253	3.2018		709	26.498	872	34.8998	754	23.05	2335	28.1493		76	4.88227	103	4.02691	179	4.45459		0	0	0		1.26454e-142	3.85951e-198	0
scaffold_22	e_gw1.22.169.1	67600	1800	Fungal chitin synthase		0	0	0	0	0	0	0	0		1	0.0412357	0	0	0	0	1	0.0137452		0	0	0	0	0	0		1	NA	0.26407		1	NA	0.427531
scaffold_22	e_gw1.22.172.1	67605	1794	unknown protein		7	0.278991	6	0.261342	5	0.210677	18	0.250336		9	0.372363	11	0.487367	13	0.439947	33	0.433225		0	0	2	0.0865608	2	0.0432804		0.123396	0.106381	0.108245		0.00340161	0.000109298	0.00108376
scaffold_22	e_gw1.22.173.1	67658	1668	A/G-specific adenine DNA glycosylase		89	3.81512	112	5.2469	79	3.58014	280	4.21405		170	7.56482	210	10.0071	177	6.44253	557	8.00483		19	1.45327	46	2.14129	65	1.79728		3.09423e-14	2.03457e-14	2.86438e-14		3.34652e-24	7.11522e-33	0
scaffold_22	e_gw1.22.184.1	67541	1632	MSF permease		0	0	1	0.0478807	0	0	1	0.0159602		86	3.91133	132	6.42895	121	4.50136	339	4.94721		1	0.0781749	0	0	1	0.0390875		2.50939e-90	9.12575e-67	0		5.7733e-45	1.42554e-54	0
scaffold_22	e_gw1.22.185.1	67597	1644	unknown protein		0	0	1	0.0475312	1	0.0459798	2	0.0311703		1	0.0451486	0	0	2	0.0738596	3	0.0396694		1	0.0776043	0	0	1	0.0388022		1	0.772182	0.7731		1	0.918059	0.9275
scaffold_22	e_gw1.22.192.1	67540	1533	unknown protein		0	0	1	0.0509728	0	0	1	0.0169909		2	0.0968353	1	0.0518494	0	0	3	0.0495616		2	0.166447	0	0	2	0.0832234		0.628875	0.373819	0.377482		0.616648	0.48912	0.529556
scaffold_22	e_gw1.22.202.1	67595	1437	unknown protein		265	13.1857	246	13.377	155	8.15349	666	11.5721		476	24.5865	409	22.6231	584	24.6737	1469	23.9611		31	2.75228	46	2.48551	77	2.61889		2.05563e-46	4.87166e-47	0		1.61764e-113	2.75466e-159	0
scaffold_22	e_gw1.22.204.1	67707	1206	longevity-assurance protein (LAC1), putative		0	0	0	0	0	0	0	0		0	0	0	0	0	0	0	0		0	0	0	0	0	0		NA	NA	NA		NA	NA	NA
scaffold_22	e_gw1.22.215.1	67588	1500	NADH-dehydrogenase (ubiquinone)		671	31.9849	386	20.1084	454	22.8788	1511	24.9907		93	4.6019	68	3.60333	63	2.54993	224	3.58505		29	2.46658	63	3.26109	92	2.86383		8.19413e-277	2.56616e-269	0		0.410154	0.347076	0.401863
scaffold_22	e_gw1.22.217.1	67699	1446	FAD/NAD-oxidoreductase, only in Hypocreaceae		1	0.0494477	1	0.0540396	1	0.0522758	3	0.051921		22	1.12928	35	1.92392	32	1.34357	89	1.46559		1	0.0882306	1	0.0536964	2	0.0709635		1.56404e-20	1.54686e-20	0		3.14003e-10	1.62326e-14	8.95368e-11
scaffold_22	e_gw1.22.225.1	67698	1368	UDP-glucose/GDP-mannose dehydrogenase, putative		1	0.052267	0	0	0	0	1	0.0174223		0	0	0	0	0	0	0	0		0	0	0	0	0	0		0.464014	NA	0.215262		NA	NA	NA
scaffold_22	e_gw1.22.232.1	67642	1320	unknown unknown protein, UPF0075		7	0.379174	3	0.177594	5	0.286329	15	0.281032		191	10.74	182	10.9593	255	11.7286	628	11.1426		3	0.289958	8	0.470576	11	0.380267		9.85777e-146	2.06143e-138	0		2.13196e-69	1.07113e-96	0
scaffold_22	e_gw1.22.249.1	67562	1083	unknown protein		113	7.46043	94	6.78234	98	6.84016	305	7.02765		135	9.25233	198	14.5319	193	10.8195	526	11.5346		218	25.6812	110	7.88638	328	16.7838		1.94416e-08	1.35206e-08	1.59315e-08		4.27004e-13	1.39884e-15	4.54081e-13
scaffold_22	e_gw1.22.250.1	67751	1029	unknown protein		26	1.80664	23	1.7466	18	1.32229	67	1.62518		78	5.62633	97	7.49277	89	5.25114	264	6.12341		18	2.23175	21	1.58459	39	1.90817		4.54789e-23	1.25395e-23	0		3.89683e-09	3.95829e-12	2.3641e-09
scaffold_22	e_gw1.22.255.1	67738	795	unknown protein		1	0.0899387	1	0.0982909	0	0	2	0.0627432		4	0.373455	2	0.199963	3	0.229104	9	0.267507		0	0	0	0	0	0		0.0729671	0.0473436	0.049275		0.125082	0.0382541	0.0173
scaffold_22	e_gw1.22.26.1	67639	1761	COG0028, IlvB, Thiamine pyrophosphate-requiring enzymes		51	2.07074	45	1.9968	27	1.15897	123	1.74217		631	26.596	918	41.4352	768	26.4777	2317	31.503		27	1.9561	46	2.02821	73	1.99216		0	0	0		3.02174e-218	1.69148e-307	0
scaffold_22	e_gw1.22.261.1	67627	843	short-chain dehydrogenase/reductase SDR		0	0	0	0	0	0	0	0		0	0	2	0.188577	0	0	2	0.062859		0	0	0	0	0	0		0.50259	NA	0.114238		1	NA	0.261833
scaffold_22	e_gw1.22.266.1	67616	819	unknown protein, no intron		275	24.0084	245	23.3756	206	19.0131	726	22.1323		257	23.2914	167	16.2076	316	23.4251	740	20.9747		85	13.2411	104	9.85969	189	11.5504		0.0171583	0.0164911	0.0166927		3.07189e-06	7.61386e-08	2.49386e-06
scaffold_22	e_gw1.22.277.1	67778	729	Hydroxysteroid 17-beta dehydrogenase 11		45	4.41366	64	6.86014	42	4.35502	151	5.20961		3	0.30545	2	0.218066	1	0.0832821	6	0.202266		1	0.175009	7	0.745563	8	0.460286		2.35184e-42	3.77961e-39	0		0.0288815	0.0113292	0.0179309
scaffold_22	e_gw1.22.28.1	67752	1617	MSF transporter		1	0.0442185	3	0.144975	0	0	4	0.0630643		124	5.6919	122	5.99703	131	4.91859	377	5.53584		1	0.0789001	0	0	1	0.0394501		3.51936e-95	5.10946e-84	0		5.95411e-50	6.33341e-60	0
scaffold_22	e_gw1.22.281.1	67557	528	peptidyl-prolyl cis/trans isomerase		132	17.8753	199	29.451	144	20.6157	475	22.6473		316	44.4221	294	44.2588	421	48.4091	1031	45.6967		211	50.9843	219	32.205	430	41.5947		1.0606e-31	3.28111e-32	0		0.0391103	0.0202099	0.0382878
scaffold_22	e_gw1.22.29.1	67806	1539	Amino acid permease		129	5.99329	96	4.87431	109	5.35373	334	5.40711		34	1.63978	50	2.58236	37	1.45963	121	1.89392		113	9.36758	85	4.28839	198	6.82798		1.79282e-31	2.56652e-31	0		4.2115e-39	8.18795e-44	0
scaffold_22	e_gw1.22.294.1	67546	252	unknown protein		11	3.12109	12	3.72101	6	1.79978	29	2.88063		11	3.23995	7	2.20792	11	2.65015	29	2.69934		9	4.55648	5	1.54058	14	3.04853		0.600666	0.582471	0.583124		0.394915	0.369898	0.421104
scaffold_22	e_gw1.22.35.1	67692	1485	MSF permease		6	0.288894	5	0.263102	4	0.203612	15	0.251869		0	0	2	0.107051	0	0	2	0.0356836		0	0	0	0	0	0		0.000823929	0.000346664	0.000277774		1	NA	0.261833
scaffold_22	e_gw1.22.56.1	67678	894	Glycoside Hydrolase Family 18		1	0.0799791	0	0	1	0.0845534	2	0.0548442		0	0	0	0	0	0	0	0		0	0	0	0	0	0		0.215309	NA	0.0796829		NA	NA	NA
scaffold_22	e_gw1.22.86.1	67718	1077	Malate/L-lactate dehydrogenase		26	1.72612	37	2.68452	30	2.10559	93	2.17208		142	9.7863	136	10.0371	156	8.79403	434	9.53915		52	6.15992	53	3.82097	105	4.99045		1.36024e-43	1.31183e-44	0		5.4649e-05	3.22838e-06	4.70169e-05
scaffold_22	e_gw1.22.92.1	67607	978	unknown protein		0	0	0	0	0	0	0	0		1	0.0758939	0	0	0	0	1	0.025298		0	0	0	0	0	0		1	NA	0.26407		1	NA	0.427531
scaffold_22	e_gw1.22.94.1	67717	951	unknown unknown protein, ß-lactamase HMMPfam		88	6.61631	70	5.75172	75	5.96142	233	6.10982		80	6.24389	96	8.02374	98	6.2564	274	6.84134		30	4.02465	35	2.8576	65	3.44113		0.858703	0.840358	0.840784		0.000930761	0.000117376	0.00076634
scaffold_22	e_gw1.22.95.1	67772	921	Isoflavone reductase		45	3.49355	46	3.90282	69	5.66315	160	4.35317		85	6.85023	96	8.2851	98	6.46019	279	7.19851		36	4.9869	31	2.61346	67	3.80018		2.96735e-05	2.24973e-05	2.47247e-05		0.00106001	0.000149931	0.000921843
scaffold_23	e_gw1.23.104.1	67907	618	transfer of mannosylphosphate		106	12.264	91	11.5062	45	5.50418	242	9.75813		42	5.04437	49	6.30222	64	6.28739	155	5.87799		16	3.30308	51	6.4076	67	4.85534		7.65029e-09	6.22478e-09	6.02214e-09		0.290227	0.238198	0.292029
scaffold_23	e_gw1.23.114.1	68019	795	beta-lactamase superfamily		0	0	0	0	0	0	0	0		2	0.186728	3	0.299944	3	0.229104	8	0.238592		0	0	0	0	0	0		0.00896029	0.00849308	0.0015839		0.118314	0.05916	0.0248234
scaffold_23	e_gw1.23.116.1	67840	819	Shows similarity to S. cerevisiae UTP11, encoding a component of the SSU processome containing the U3 snoRNA that is involved in processing of pre-18S rRNA.		38	3.31752	47	4.4843	37	3.41497	122	3.73893		91	8.24714	70	6.79361	97	7.19063	258	7.41046		36	5.60798	81	7.67918	117	6.64358		1.68465e-08	1.17577e-08	1.43942e-08		0.0713208	0.0439731	0.0714108
scaffold_23	e_gw1.23.146.1	67882	492	nudix domain containing protein		59	8.57434	63	10.0059	44	6.76015	166	8.4468		81	12.2198	51	8.23932	70	8.63797	202	9.69905		38	9.85385	70	11.0471	108	10.4505		0.638282	0.617734	0.618757		0.00257602	0.0007827	0.00247919
scaffold_23	e_gw1.23.166.1	68107	189	Ribosomal protein S30 by homology with the corresponding protein of Ashbya gossypii.		707	267.468	487	201.348	286	114.386	1480	194.401		730	286.686	652	274.203	903	290.071	2285	283.654		615	415.146	635	260.871	1250	338.008		2.00937e-18	1.25818e-18	0		1.31074e-27	1.53777e-33	0
scaffold_23	e_gw1.23.174.1	68106	3663	unknown protein		441	8.60827	411	8.76769	331	6.83062	1183	8.06886		480	9.72636	364	7.89861	615	10.1934	1459	9.27277		146	5.08515	208	4.409	354	4.74707		0.0972957	0.0927378	0.093724		1.36679e-13	2.162e-17	1.19016e-13
scaffold_23	e_gw1.23.175.1	67868	3048	unknown protein		8	0.187667	6	0.153821	4	0.0992005	18	0.146896		4	0.0974072	7	0.182545	8	0.159351	19	0.146434		4	0.16743	2	0.0509482	6	0.109189		0.869491	0.783771	0.784204		0.825718	0.698015	0.731996
scaffold_23	e_gw1.23.177.1	67982	3246	protein kinase with active site characteristic for serine/threonine kinases and distant similarity to cyclin-dependent kinase WEE1 involved in cell cycle control		37	0.815018	29	0.69812	31	0.721908	97	0.745015		110	2.5153	119	2.91397	144	2.69335	373	2.70754		38	1.49356	43	1.02857	81	1.26106		3.55884e-31	7.57403e-32	0		6.40115e-06	1.3639e-07	4.43388e-06
scaffold_23	e_gw1.23.190.1	68104	2403	unknown protein		20	0.5951	6	0.195109	18	0.566223	44	0.452144		60	1.85329	54	1.78618	85	2.14755	199	1.92901		16	0.849481	21	0.678546	37	0.764014		3.15187e-20	8.90362e-21	0		4.94928e-05	1.73561e-06	3.41794e-05
scaffold_23	e_gw1.23.191.1	67866	1335	unknown protein		0	0	1	0.0585328	0	0	1	0.0195109		0	0	1	0.0595395	2	0.0909552	3	0.0501649		1	0.0955667	0	0	1	0.0477833		0.628875	0.373819	0.377482		1	0.918059	0.9275
scaffold_23	e_gw1.23.195.1	68097	1851	MADS-box		34	1.31337	22	0.928745	28	1.14346	84	1.12852		59	2.36587	68	2.92004	70	2.29599	197	2.5273		19	1.30959	25	1.04869	44	1.17914		2.01077e-08	1.2923e-08	1.60774e-08		0.00176727	0.000258803	0.00144777
scaffold_23	e_gw1.23.196.1	67859	1818	Contains InterPro motif corresponding to aspartyl-tRNA synthase.		1125	44.2459	1141	49.0425	1038	43.1591	3304	45.4825		380	15.5144	333	14.5592	416	13.8924	1129	14.6553		108	7.5791	210	8.9689	318	8.274		2.52474511350483e-317	0	0		1.31408e-05	5.52181e-07	1.07741e-05
scaffold_23	e_gw1.23.201.1	67923	1926	unknown protein		126	4.67766	111	4.50347	99	3.88551	336	4.35554		142	5.4724	146	6.02536	192	6.05235	480	5.85004		41	2.71591	45	1.81414	86	2.26502		0.00283439	0.00257069	0.00267117		2.49153e-11	8.85605e-15	1.92453e-11
scaffold_23	e_gw1.23.207.1	67971	1779	MYND-type Zn-finger protein		11	0.44211	7	0.30747	2	0.0849812	20	0.278187		259	10.8061	237	10.5891	289	9.86281	785	10.4193		1	0.0717153	7	0.305517	8	0.188616		2.78645e-180	7.9548e-172	0		7.40372e-94	3.2556e-127	0
scaffold_23	e_gw1.23.211.1	68036	1671	Cystathionine beta-lyases/cystathionine gamma-synthases		41	1.75437	19	0.8885	17	0.769027	77	1.1373		84	3.7312	95	4.51891	108	3.92398	287	4.05803		16	1.22161	13	0.604061	29	0.912833		1.51764e-23	4.83798e-24	0		5.25389e-15	1.38551e-20	2.22045e-15
scaffold_23	e_gw1.23.216.1	68028	1041	unknown protein		0	0	0	0	0	0	0	0		3	0.213903	2	0.152709	3	0.174964	8	0.180525		0	0	0	0	0	0		0.00896029	0.00849308	0.0015839		0.118314	0.05916	0.0248234
scaffold_23	e_gw1.23.217.1	68086	1437	unknown protein		93	4.62743	57	3.09955	63	3.314	213	3.68033		163	8.41932	186	10.2883	229	9.67515	578	9.46091		82	7.28022	114	6.15973	196	6.71998		2.8418e-29	9.59577e-30	0		0.311503	0.230915	0.289031
scaffold_23	e_gw1.23.224.1	68026	1440	integral peroxisomal membrane peroxin, putative		31	1.53926	50	2.71324	41	2.15224	122	2.13491		69	3.55658	50	2.7599	89	3.75238	208	3.35629		51	4.51851	33	1.77937	84	3.14894		0.00060412	0.000503073	0.000535936		0.50988	0.449188	0.50015
scaffold_23	e_gw1.23.236.1	67958	1233	unknown protein, only present in Magnaporthe, Chaetomium and Gibberella		0	0	0	0	0	0	0	0		0	0	0	0	0	0	0	0		0	0	0	0	0	0		NA	NA	NA		NA	NA	NA
scaffold_23	e_gw1.23.240.1	68022	975	geranylgeranyl diphosphate synthase, related to N. crassa albino-3		91	6.67346	45	3.60652	85	6.58997	221	5.62331		143	10.8862	126	10.2719	205	12.7652	474	11.3078		42	5.49582	51	4.06143	93	4.77862		5.57509e-15	3.20075e-15	4.66294e-15		2.76774e-09	5.36992e-12	2.15922e-09
scaffold_23	e_gw1.23.241.1	68080	1389	unknown protein		25	1.28692	25	1.40643	12	0.653052	62	1.11547		52	2.77873	51	2.91846	49	2.14177	152	2.61299		11	1.01036	14	0.782599	25	0.896482		2.15784e-07	1.52228e-07	1.84627e-07		5.98836e-05	1.79211e-06	3.75068e-05
scaffold_23	e_gw1.23.244.1	67957	1149	possible Cdk-activating kinase assembly factor (MAT 1)		62	3.85821	86	5.84869	58	3.81572	206	4.50754		93	6.00771	105	7.26366	146	7.71457	344	6.99531		66	7.32844	105	7.0955	171	7.21197		2.66804e-05	2.06478e-05	2.26056e-05		0.00205354	0.000554647	0.00192496
scaffold_23	e_gw1.23.246.1	68072	1062	HhH-GPD superfamily base excision DNA repair protein		13	0.875251	16	1.17727	12	0.854133	41	0.968885		41	2.86553	38	2.8441	40	2.28673	119	2.66545		8	0.961066	18	1.31602	26	1.13854		7.55269e-08	4.97869e-08	6.26464e-08		0.0146422	0.00320798	0.0102499
scaffold_23	e_gw1.23.259.1	68058	987	unknown protein		47	3.40482	21	1.66258	27	2.06783	95	2.37841		35	2.63207	42	3.38235	62	3.81376	139	3.27606		18	2.32671	11	0.865345	29	1.59603		0.077006	0.0727673	0.0739195		0.00398604	0.000615883	0.00289587
scaffold_23	e_gw1.23.262.1	68068	1026	unknown protein		3	0.209068	4	0.304644	5	0.368376	12	0.29403		8	0.578747	8	0.619768	11	0.650915	27	0.616476		9	1.11914	10	0.756774	19	0.937955		0.0545724	0.0451971	0.0465857		0.0443655	0.02165	0.0364592
scaffold_23	e_gw1.23.266.1	68000	852	thiopurine S-methyltransferase, putative		3	0.251765	4	0.36686	0	0	7	0.206209		28	2.4393	29	2.70548	29	2.06651	86	2.40376		1	0.149744	1	0.0911327	2	0.120438		2.78701e-16	1.11692e-16	1.11022e-16		7.88383e-10	5.5321e-14	2.19531e-10
scaffold_23	e_gw1.23.278.1	67931	771	methyltransferase domain-containing protein		15	1.39108	7	0.709454	7	0.686298	29	0.928942		6	0.577621	2	0.206187	5	0.393726	13	0.392511		3	0.496426	1	0.100707	4	0.298566		0.0047338	0.0031464	0.00305029		1	0.710483	0.743416
scaffold_23	e_gw1.23.279.1	67988	771	unknown protein		43	3.98775	43	4.35807	25	2.45106	111	3.59896		129	12.4188	109	11.2372	128	10.0794	366	11.2451		23	3.80593	40	4.02828	63	3.9171		1.73844e-25	5.4357e-26	0		1.61794e-09	1.50061e-12	9.641e-10
scaffold_23	e_gw1.23.281.1	67938	837	Short-chain dehydrogenase/reductase SDR		1	0.0854257	0	0	0	0	1	0.0284752		13	1.15283	5	0.474822	22	1.59579	40	1.07448		0	0	0	0	0	0		3.11049e-10	2.76102e-10	9.01152e-11		6.16404e-06	7.6274e-08	5.21986e-07
scaffold_23	e_gw1.23.292.1	68110	312	cyclin-dependent kinase regulatory subunit		67	15.3544	27	6.76222	30	7.26834	124	9.79501		56	13.3223	45	11.4642	69	13.4268	170	12.7378		14	5.72481	4	0.995449	18	3.36013		0.160418	0.143841	0.145296		4.83703e-09	2.91228e-12	2.58697e-09
scaffold_23	e_gw1.23.3.1	67983	3999	related to nuclear migration protein, ami1, of N. crassa		60	1.07279	61	1.19195	42	0.793902	163	1.01955		134	2.48713	114	2.26589	129	1.95847	377	2.23717		45	1.43565	56	1.0873	101	1.26148		1.84514e-14	9.9537e-15	1.4766e-14		0.00330732	0.000718314	0.00300095
scaffold_23	e_gw1.23.43.1	67964	1530	Cytochrome P450 CYP2 subfamily		6	0.280397	7	0.357509	3	0.148217	16	0.262041		369	17.9011	297	15.4295	397	15.7535	1063	16.3614		17	1.41757	14	0.710477	31	1.06402		8.77339e-259	1.95109e-235	0		2.14069e-103	1.74126e-145	0
scaffold_23	e_gw1.23.47.1	67902	1569	unknown secreted protein		68	3.09885	54	2.68937	48	2.31253	170	2.70025		153	7.23793	155	7.85226	183	7.0812	491	7.39047		50	4.06569	40	1.97948	90	3.02259		8.68256e-28	2.76278e-28	0		4.59892e-11	2.17599e-14	3.66692e-11
scaffold_23	e_gw1.23.54.1	67844	1302	GPI-anchored mannosidases		48	2.63599	26	1.56042	35	2.03201	109	2.07614		99	5.64378	67	4.09025	127	5.92205	293	5.21869		45	4.4095	25	1.49088	70	2.95019		2.75976e-15	1.30089e-15	2.10942e-15		0.000732232	8.62074e-05	0.000601455
scaffold_23	e_gw1.23.74.1	68067	1173	Distantly related to S. pombe meu10, a GPI-anhored cell wall protein.		399	24.3214	314	20.9176	324	20.8793	1037	22.0394		577	36.511	557	37.7436	651	33.6947	1785	35.9831		405	44.0499	244	16.1512	649	30.1005		3.92711e-25	2.05855e-25	0		0.714987	0.670138	0.705452
scaffold_23	e_gw1.23.77.1	67941	1218	unknown protein		108	6.34002	112	7.1854	93	5.77171	313	6.43238		124	7.55649	126	8.22261	157	7.82585	407	7.86832		70	7.33227	89	5.67357	159	6.50292		0.116685	0.113193	0.11439		0.570009	0.513986	0.561421
scaffold_23	e_gw1.23.82.1	68064	966	GH43 ß-xylosidase/arabinosidase (bacterial origin?)		133	9.84438	111	8.97897	84	6.57311	328	8.46549		115	8.83622	143	11.7664	130	8.17044	388	9.59103		20	2.64144	23	1.84869	43	2.24506		0.764447	0.750273	0.750935		2.76512e-18	8.69059e-25	0
scaffold_23	e_gw1.23.98.1	67929	1062	Cytidine/deoxycytidylate deaminase, zinc-binding region		77	5.18418	63	4.6355	69	4.91127	209	4.91032		82	5.73106	70	5.23914	109	6.23133	261	5.73384		36	4.3248	56	4.09428	92	4.20954		0.405575	0.398702	0.400149		0.719404	0.651912	0.689286
scaffold_24	e_gw1.24.146.1	68274	438	unknown protein		27	4.40761	16	2.85448	19	3.27905	62	3.51371		21	3.5587	29	5.26272	34	4.71285	84	4.51142		13	3.78667	9	1.59545	22	2.69106		0.361941	0.337409	0.339125		0.156258	0.0893098	0.136365
scaffold_24	e_gw1.24.171.1	68326	4239	unknown protein		446	7.5229	511	9.41972	394	7.02589	1351	7.98951		617	10.8036	589	11.0443	782	11.2001	1988	11.016		298	8.96893	328	6.00792	626	7.48842		5.33109e-12	3.94263e-12	4.81071e-12		0.000388723	5.39822e-05	0.000366078
scaffold_24	e_gw1.24.174.1	68204	2946	NRPS		3	0.0728119	2	0.0530491	3	0.0769764	8	0.0676124		71	1.78884	88	2.3743	95	1.95781	254	2.04032		9	0.38976	2	0.0527122	11	0.221236		2.03072e-57	6.6247e-56	0		1.5774e-22	1.23948e-31	0
scaffold_24	e_gw1.24.19.1	68254	1767	Zn2Cys6 transcriptional regulator		78	3.15625	85	3.75892	54	2.31007	217	3.07508		259	10.8795	199	8.95164	223	7.66209	681	9.16441		20	1.44405	37	1.62584	57	1.53494		6.81074e-43	9.01217e-44	0		7.07992e-40	3.18854e-55	0
scaffold_24	e_gw1.24.204.1	68192	2193	dynamin family protein		36	1.17376	32	1.14023	17	0.585975	85	0.966653		134	4.53536	116	4.20441	152	4.20808	402	4.31595		5	0.290883	18	0.637305	23	0.464094		4.6359e-41	6.0827e-42	0		1.09032e-30	6.31367e-43	0
scaffold_24	e_gw1.24.209.1	68184	2085	Shares amino acid sequence similarity with Saccharomyces cerevisiae Esf1p, an essential evolutionarily unknown nucleolar protein required for the biogenesis of 18s rRNA.		81	2.77775	81	3.0357	69	2.50157	231	2.77167		111	3.95151	121	4.61281	156	4.54253	388	4.36895		28	1.71332	34	1.26615	62	1.48974		6.03109e-06	4.50465e-06	5.00443e-06		2.06528e-11	4.33615e-15	1.32531e-11
scaffold_24	e_gw1.24.211.1	68131	2046	heterocompatibility domain protein		79	2.7608	59	2.25334	56	2.06896	194	2.36103		27	0.979499	14	0.543887	30	0.890214	71	0.804533		2	0.124713	15	0.569245	17	0.346979		1.00873e-18	1.18557e-18	0		0.118411	0.054339	0.0926765
scaffold_24	e_gw1.24.230.1	68304	1452	26S proteasome regulatory complex subunit Rpn5		321	15.8071	259	13.9384	300	15.6179	880	15.1212		234	11.9618	196	10.7294	265	11.0805	695	11.2572		73	6.41422	54	2.88762	127	4.65092		5.33468e-14	5.14818e-14	5.25135e-14		3.5254e-15	7.35387e-20	2.77556e-15
scaffold_24	e_gw1.24.233.1	68178	1350	unknown protein, HAD superfamily hydrolase		246	13.0291	154	8.91389	143	8.00702	543	9.98335		41	2.25422	40	2.35512	37	1.66398	118	2.0911		39	3.68569	43	2.47314	82	3.07941		2.85505e-80	5.27097e-79	0		2.06632e-05	2.70215e-06	1.93858e-05
scaffold_24	e_gw1.24.238.1	68169	1185	Calcium transporter		1	0.0603387	5	0.32971	4	0.255159	10	0.215069		7	0.438456	3	0.201228	3	0.153703	13	0.264462		0	0	1	0.0655232	1	0.0327616		0.836813	0.777543	0.778258		0.131729	0.0252359	0.0578754
scaffold_24	e_gw1.24.24.1	68371	1563	Predicted unusual protein kinase		133	6.08424	187	9.34895	112	5.41661	432	6.94994		10	0.474883	10	0.508542	23	0.893404	43	0.62561		19	1.55089	53	2.63288	72	2.09189		7.51777e-95	2.72458e-91	0		1.73152e-15	2.873e-17	1.55431e-15
scaffold_24	e_gw1.24.244.1	68347	1206	candidate chitinase; C-terminal CBM1 module		0	0	0	0	0	0	0	0		0	0	2	0.131816	0	0	2	0.0439387		0	0	0	0	0	0		0.50259	NA	0.114238		1	NA	0.261833
scaffold_24	e_gw1.24.251.1	68291	1065	radical SAM superfamily protein		156	10.4734	127	9.31825	102	7.23968	385	9.01045		333	23.2082	291	21.7185	384	21.8907	1008	22.2725		37	4.43241	49	3.5724	86	4.0024		1.31584e-46	2.14483e-47	0		1.76184e-57	1.42236e-79	0
scaffold_24	e_gw1.24.257.1	68336	1035	aldo-keto reductase (AKR13), puatative		1	0.0690834	0	0	0	0	1	0.0230278		0	0	1	0.0767973	0	0	1	0.0255991		0	0	1	0.0750193	1	0.0375097		1	0.918684	0.918824		0.467153	0.455534	0.490545
scaffold_24	e_gw1.24.259.1	68154	1041	unknown protein		70	4.80796	56	4.20356	44	3.195	170	4.06884		82	5.84668	83	6.33744	105	6.12375	270	6.10262		23	2.8188	37	2.75972	60	2.78926		0.0011327	0.00096668	0.00101885		0.000240233	1.59957e-05	0.000169468
scaffold_24	e_gw1.24.264.1	68279	984	Short-chain dehydrogenase/reductase		89	6.46709	88	6.98824	62	4.76283	239	6.07272		9	0.678881	4	0.323111	7	0.431899	20	0.477963		6	0.777936	7	0.552353	13	0.665144		3.99084e-56	7.16119e-54	0		0.117837	0.0894271	0.123049
scaffold_24	e_gw1.24.270.1	68161	879	Arylacetamide deacetylase		0	0	0	0	0	0	0	0		0	0	0	0	0	0	0	0		0	0	0	0	0	0		NA	NA	NA		NA	NA	NA
scaffold_24	e_gw1.24.29.1	68364	1689	Protein kinase, equivalent to A. nidulans nimA involved in H3-S10 phosphorylation		100	4.23335	94	4.34889	63	2.81955	257	3.8006		91	3.99906	100	4.70605	100	3.59459	291	4.0999		46	3.47469	46	2.11467	92	2.79468		0.830494	0.815356	0.815806		0.205421	0.131578	0.183183
scaffold_24	e_gw1.24.292.1	68208	621	unknown protein		4	0.460556	0	0	1	0.121724	5	0.194093		10	1.19524	7	0.895968	9	0.879893	26	0.990366		8	1.64356	2	0.250064	10	0.946813		0.000847039	0.000322144	0.000362485		0.853539	0.906624	0.916922
scaffold_24	e_gw1.24.301.1	68207	489	unknown protein		5	0.731097	1	0.159798	2	0.309165	8	0.40002		7	1.06252	11	1.78801	11	1.36572	29	1.40542		4	1.04361	6	0.9527	10	0.998155		0.00259139	0.00157644	0.00172313		1	0.827737	0.847188
scaffold_24	e_gw1.24.4.1	68230	3867	N-methylhydantoinase A/acetone carboxylase HyuA, beta subunit		4	0.0739605	28	0.565802	16	0.312762	48	0.317508		48	0.921325	32	0.657752	74	1.16181	154	0.91363		20	0.659847	10	0.200789	30	0.430318		3.98603e-11	1.99179e-11	2.85665e-11		0.0008388	7.26146e-05	0.000575062
scaffold_24	e_gw1.24.41.1	68130	1572	unknown protein		22	1.00065	21	1.04387	22	1.05789	65	1.03414		116	5.47711	123	6.21926	153	5.90905	392	5.86847		28	2.27244	18	0.889065	46	1.58075		2.05125e-48	1.86025e-49	0		2.30879e-17	1.7878e-23	0
scaffold_24	e_gw1.24.53.1	68358	1380	unknown protein		4	0.20725	1	0.0566241	1	0.0547759	6	0.106217		6	0.322714	6	0.345588	5	0.219973	17	0.296092		1	0.0924504	0	0	1	0.0462252		0.0598366	0.0434959	0.0450774		0.0580981	0.00508257	0.0180003
scaffold_24	e_gw1.24.54.1	68122	1458	major facilitator superfamily transporter		7	0.343285	6	0.321569	2	0.103691	15	0.256182		33	1.67997	18	0.981299	40	1.66564	91	1.4423		8	0.700036	9	0.47929	17	0.589663		2.71795e-12	9.46751e-13	1.45517e-12		0.00669024	0.00130331	0.00532833
scaffold_24	e_gw1.24.66.1	68348	894	SAM-dependent methyltransferase		101	8.07789	114	9.96432	74	6.25696	289	8.09972		282	23.413	255	22.6719	292	19.8301	829	21.9717		27	3.85313	48	4.16886	75	4.011		2.68196e-45	4.58452e-46	0		2.15572e-45	1.61825e-62	0
scaffold_24	e_gw1.24.75.1	68401	1014	unknown protein		0	0	0	0	1	0.0745471	1	0.024849		0	0	0	0	0	0	0	0		0	0	0	0	0	0		0.464014	NA	0.215262		NA	NA	NA
scaffold_24	e_gw1.24.79.1	68338	1059	NIPSNAP family protein		41	2.76823	43	3.17287	27	1.92724	111	2.62278		266	18.6437	220	16.5125	282	16.1671	768	17.1078		43	5.18036	61	4.47247	104	4.82642		3.93001e-102	5.25894e-104	0		2.6145e-27	7.86231e-37	0
scaffold_24	e_gw1.24.98.1	68212	909	GCPR, mPR-type		32	2.5171	17	1.46139	14	1.16421	63	1.71423		44	3.59281	35	3.06049	49	3.27274	128	3.30868		7	0.982476	19	1.62294	26	1.30271		0.000200322	0.000151343	0.000165425		0.00363305	0.000633591	0.0029854
scaffold_25	e_gw1.25.101.1	68508	834	unknown protein		63	5.40118	55	5.1532	29	2.62846	147	4.39428		31	2.75894	23	2.19204	26	1.89272	80	2.28123		13	1.98868	17	1.58269	30	1.78569		3.46545e-08	2.87317e-08	2.69905e-08		0.914923	0.943014	0.949364
scaffold_25	e_gw1.25.111.1	68606	726	triose-phosphate isomerase		21	2.06822	22	2.36792	14	1.45767	57	1.9646		50	5.11186	46	5.03625	61	5.1012	157	5.0831		7	1.23012	8	0.855593	15	1.04286		3.64507e-09	2.17301e-09	2.84014e-09		2.80359e-09	1.47675e-12	1.71321e-09
scaffold_25	e_gw1.25.121.1	68444	678	haloacid dehalogenase-like hydrolase, putative		50	5.27296	45	5.18637	43	4.79411	138	5.08448		29	3.17478	21	2.46193	30	2.6864	80	2.77437		13	2.44625	23	2.63398	36	2.54011		5.87437e-07	5.62953e-07	5.40433e-07		0.346556	0.281451	0.3352
scaffold_25	e_gw1.25.129.1	68585	471	galactose-6-phosphate isomerase		0	0	0	0	2	0.32098	2	0.106993		0	0	0	0	0	0	0	0		0	0	0	0	0	0		0.215309	NA	0.0796829		NA	NA	NA
scaffold_25	e_gw1.25.133.1	68640	342	unknown protein		5	1.04534	5	1.14242	2	0.442051	12	0.876603		20	4.3406	22	5.11308	23	4.08301	65	4.51223		9	3.35741	9	2.04329	18	2.70035		1.51304e-08	7.37921e-09	9.88129e-09		0.322995	0.203777	0.264279
scaffold_25	e_gw1.25.139.1	68425	3690	unknown protein		49	0.949475	31	0.656471	47	0.962809	127	0.856252		207	4.1638	206	4.43738	283	4.65628	696	4.41915		16	0.553199	33	0.694386	49	0.623793		5.91984e-79	1.46612e-80	0		3.61171e-46	3.28508e-64	0
scaffold_25	e_gw1.25.150.1	68430	2583	unknown protein		18	0.498267	12	0.363026	14	0.409706	44	0.423666		70	2.0115	77	2.36948	63	1.4808	210	1.95392		30	1.48178	16	0.48096	46	0.981371		2.21332e-22	6.96351e-23	0		0.000899106	9.68234e-05	0.000682986
scaffold_25	e_gw1.25.151.1	68479	2454	unknown protein		633	18.4435	599	19.0736	616	18.9747	1848	18.8306		605	18.299	665	21.5394	744	18.4068	2014	19.415		134	6.96655	168	5.31555	302	6.14105		0.0733034	0.0704285	0.0710713		1.81404e-59	7.26142e-80	0
scaffold_25	e_gw1.25.153.1	68582	2397	tRNA ligase TRL1		487	14.527	493	16.0716	387	12.2043	1367	14.2676		714	22.1094	539	17.8734	867	21.9599	2120	20.6475		160	8.51608	237	7.67704	397	8.09656		1.17611e-17	7.52844e-18	0		7.5292e-41	5.20888e-54	0
scaffold_25	e_gw1.25.157.1	68527	2301	UVSD of Aspergillus nidulans and UVS-3 of Neurospora crassa; probable regulator of DNA damage response		46	1.4294	24	0.815033	21	0.689877	91	0.978105		103	3.32251	89	3.07439	96	2.53299	288	2.97663		19	1.05348	21	0.708625	40	0.88105		3.07904e-19	1.08695e-19	0		9.09586e-11	2.6187e-14	6.07393e-11
scaffold_25	e_gw1.25.174.1	68574	1299	unknown protein		28	1.54121	27	1.62418	21	1.22202	76	1.46247		12	0.685675	12	0.734274	9	0.420642	33	0.61353		0	0	0	0	0	0		1.06648e-06	9.46918e-07	8.6854e-07		4.24217e-05	1.34916e-06	5.1675e-06
scaffold_25	e_gw1.25.175.1	68624	1473	unknown protein		19	0.922284	12	0.636589	14	0.718446	45	0.759106		31	1.56209	37	1.99657	25	1.03042	93	1.52969		15	1.2992	15	0.790682	30	1.04494		0.00113131	0.000923392	0.000990513		0.544186	0.455091	0.509364
scaffold_25	e_gw1.25.180.1	68470	1566	candidate a-glycosyltransferase		0	0	1	0.0498986	0	0	1	0.0166329		13	0.616166	26	1.31968	24	0.930462	63	0.955435		3	0.244409	0	0	3	0.122204		2.91758e-16	1.50163e-15	1.11022e-16		4.60592e-06	1.17057e-08	1.53215e-06
scaffold_25	e_gw1.25.183.1	68622	1452	unknown protein		32	1.57579	7	0.376714	15	0.780897	54	0.911132		34	1.73803	42	2.29916	51	2.13247	127	2.05655		9	0.790794	7	0.374322	16	0.582558		6.55935e-06	4.62403e-06	5.34039e-06		4.8973e-06	5.73462e-08	3.33012e-06
scaffold_25	e_gw1.25.184.1	68412	1452	Sphingoid long-chain base kinase		267	13.148	284	15.2838	239	12.4423	790	13.6247		334	17.0736	282	15.4372	390	16.3071	1006	16.2726		51	4.48117	81	4.33144	132	4.4063		0.0418636	0.0392596	0.0398909		6.06763e-37	7.21779e-50	0
scaffold_25	e_gw1.25.188.1	68615	1359	pfam01425, Amidase		133	6.99755	137	7.87738	137	7.62026	407	7.4984		74	4.04165	86	5.02997	85	3.79733	245	4.28965		56	5.25722	99	5.65626	155	5.45674		2.49111e-16	2.4015e-16	2.22045e-16		3.43062e-07	1.89744e-08	3.43009e-07
scaffold_25	e_gw1.25.190.1	68571	1365	AAA ATPase, central region		378	19.8004	398	22.784	347	19.2161	1123	20.6002		331	17.9987	338	19.682	444	19.7483	1113	19.143		144	13.4591	208	11.8316	352	12.6454		0.000310858	0.000288534	0.000295475		0.0104392	0.00325354	0.00939036
scaffold_25	e_gw1.25.197.1	68662	1293	aspartyl protease		16	0.88478	15	0.906511	30	1.75385	61	1.18171		8	0.459238	11	0.676208	15	0.704323	34	0.613256		1	0.0986709	1	0.0600503	2	0.0793606		0.000615174	0.000498067	0.00048642		0.00212454	7.42381e-05	0.000821402
scaffold_25	e_gw1.25.206.1	68660	1251	unknown protein		48	2.74346	52	3.24808	24	1.45018	124	2.48057		60	3.55992	72	4.57469	78	3.78544	210	3.97335		14	1.42777	17	1.05513	31	1.24145		0.000657118	0.000578556	0.000615265		1.35617e-07	5.93019e-10	9.91797e-08
scaffold_25	e_gw1.25.22.1	68522	1641	cd01321, ADGF, Adenosine deaminase-related growth factors		38	1.65573	36	1.71425	19	0.875213	93	1.41506		84	3.79941	101	4.89214	100	3.69973	285	4.13043		12	0.932954	4	0.189263	16	0.561108		3.1551e-18	1.20223e-18	0		2.3723e-22	3.02252e-31	0
scaffold_25	e_gw1.25.221.1	68608	975	Thiazole biosynthetic enzyme (Stress-inducible protein sti35)		2714	199.03	1713	137.288	1677	130.016	6104	155.445		569	43.3165	530	43.2073	638	39.7278	1737	42.0839		814	106.514	638	50.8077	1452	78.6609		0	0	0		1.12948e-110	2.82045e-131	0
scaffold_25	e_gw1.25.240.1	68497	756	unknown protein		45	4.25603	24	2.48068	23	2.29972	92	3.01214		88	8.63986	74	7.7803	103	8.27169	265	8.23062		18	3.03765	28	2.87574	46	2.9567		1.55893e-15	6.2586e-16	9.99201e-16		3.68057e-07	2.43082e-09	2.48962e-07
scaffold_25	e_gw1.25.247.1	68588	675	unknown protein		272	28.8124	265	30.6777	207	23.1812	744	27.5571		20	2.19924	33	3.88594	36	3.23801	89	3.10773		40	7.56038	77	8.85728	117	8.20883		3.3283e-151	2.85193e-146	0		2.60338e-19	7.14316e-22	0
scaffold_25	e_gw1.25.248.1	68636	732	Interpro domain corresponding to ribosomal protein S11. Shares amino acid sequence similarity to S. cerevisiae mitochondrial ribosomal protein MRPS18.		59	5.76308	82	8.75353	54	5.57637	195	6.69766		51	5.17136	48	5.21214	57	4.72762	156	5.03704		19	3.31154	15	1.59109	34	2.45131		0.000604984	0.000592975	0.000595941		0.00412094	0.000704052	0.00316606
scaffold_25	e_gw1.25.249.1	68427	705	metal-dependent phosphohydrolase		2	0.202841	1	0.110839	1	0.107221	4	0.1403		5	0.526413	9	1.0147	4	0.344469	18	0.628529		3	0.5429	2	0.22027	5	0.381585		0.00905269	0.00503654	0.00542531		0.814327	0.507865	0.560758
scaffold_25	e_gw1.25.252.1	68436	672	unknown protein		14	1.48961	17	1.97679	9	1.01238	40	1.49292		25	2.76132	33	3.90329	34	3.07177	92	3.24546		15	2.8478	26	3.00412	41	2.92596		0.000220468	0.000145881	0.000161071		0.329051	0.27346	0.327343
scaffold_25	e_gw1.25.26.1	68466	1773	glycerone kinase		0	0	0	0	0	0	0	0		0	0	2	0.0896618	1	0.0342429	3	0.0413016		0	0	0	0	0	0		0.253885	NA	0.0530644		0.568336	NA	0.169364
scaffold_25	e_gw1.25.36.1	68566	1749	unknown protein		0	0	0	0	0	0	0	0		7	0.297067	4	0.181784	4	0.138851	15	0.205901		2	0.145891	2	0.0887879	4	0.117339		9.65091e-05	0.000135515	1.52227e-05		0.796374	0.494234	0.548738
scaffold_25	e_gw1.25.47.1	68455	1710	Zn2Cys6 transcriptional regulator		13	0.543577	15	0.68545	11	0.486257	39	0.571761		71	3.08183	66	3.06785	51	1.81073	188	2.65347		4	0.298436	5	0.227032	9	0.262734		3.15959e-20	7.94619e-21	0		3.53447e-16	7.50167e-23	1.11022e-16
scaffold_25	e_gw1.25.58.1	68605	1350	Contains possible InterPro domains corresponding to DNA/RNA methyltransferase. Shares significant amino acid sequence identity (E = 0.0) with yeast TRM11 (N2-monomethylguanosine-specific tRNA methyltransferase.		4	0.211856	3	0.173647	5	0.279966	12	0.221823		7	0.384867	7	0.412145	16	0.719557	30	0.505523		4	0.378019	6	0.345089	10	0.361554		0.0206059	0.0172559	0.0180387		0.860257	0.74493	0.773547
scaffold_25	e_gw1.25.69.1	68492	1239	oxysterol binding protein (Osh5), putative		11	0.634798	13	0.819884	10	0.610095	34	0.688259		78	4.67271	85	5.45298	83	4.06711	246	4.73093		24	2.47131	34	2.13069	58	2.301		1.36223e-34	1.95337e-35	0		0.00151458	0.000220528	0.00125277
scaffold_25	e_gw1.25.79.1	68590	1086	Alcohol dehydrogenase, class V		0	0	0	0	2	0.13921	2	0.0464032		146	9.97859	103	7.53865	167	9.3361	416	8.95111		0	0	0	0	0	0		7.6046e-109	8.31508e-87	0		2.38162e-57	6.31376e-60	0
scaffold_25	e_gw1.25.8.1	68618	2871	unknown protein		239	5.95222	205	5.57957	145	3.81772	589	5.1165		227	5.86866	230	6.36767	315	6.66126	772	6.2992		36	1.59977	53	1.43336	89	1.51657		0.0208887	0.0201587	0.0205814		1.64409e-33	1.51412e-45	0
scaffold_25	e_gw1.25.80.1	68499	1047	unknown protein		11	0.751208	7	0.522434	11	0.794173	29	0.689272		30	2.12677	25	1.89793	30	1.73962	85	1.92144		5	0.609272	7	0.519117	12	0.564194		5.04112e-06	3.39304e-06	4.01957e-06		0.000799004	4.40561e-05	0.000447033
scaffold_25	e_gw1.25.81.1	68548	918	unknown protein		38	2.95975	39	3.31973	21	1.7292	98	2.66956		80	6.46835	74	6.4073	82	5.42313	236	6.09959		21	2.91853	18	1.52245	39	2.22049		2.6797e-10	1.41071e-10	1.8695e-10		4.15141e-07	3.16468e-09	3.16433e-07
scaffold_25	e_gw1.25.83.1	68647	852	unknown protein		20	1.67843	25	2.29288	25	2.21804	70	2.06312		72	6.27247	71	6.62377	75	5.34442	218	6.08022		11	1.64718	8	0.729061	19	1.18812		1.42998e-14	5.95586e-15	9.65894e-15		2.46137e-13	3.24555e-18	1.43774e-13
scaffold_25	e_gw1.25.92.1	68438	582	vacuolar import and degradation protein, vid24; involved in vacuolar targeting		38	4.66847	39	5.23627	23	2.98726	100	4.29733		118	15.0489	112	15.2961	152	15.8562	382	15.4004		41	8.9877	40	5.33643	81	7.16206		1.26814e-31	2.45062e-32	0		1.74265e-06	3.04482e-08	1.43437e-06
scaffold_25	e_gw1.25.95.1	68587	792	unknown protein, only in Gibberella, Magnaporthe, Coccidioides and Chaetomium		9	0.812515	5	0.493316	8	0.763543	22	0.689791		59	5.52933	33	3.31188	69	5.28936	161	4.71019		5	0.805439	3	0.29411	8	0.549774		2.53818e-23	6.50177e-24	0		9.41018e-14	1.80308e-19	2.78666e-14
scaffold_26	e_gw1.26.100.1	68909	339	40s ribosomal protein S26E (CRP5) (13.6 kDa ribosomal protein).		267	56.3152	171	39.4164	155	34.5622	593	43.4312		250	54.7377	233	54.6314	313	56.0562	796	55.1418		516	194.195	219	50.1601	735	122.177		0.00558374	0.00530749	0.00546956		1.99521e-68	2.32416e-80	0
scaffold_26	e_gw1.26.110.1	68850	4245	unknown protein		247	4.16038	339	6.24026	223	3.97096	809	4.79053		480	8.39285	482	9.02517	559	7.9949	1521	8.47097		117	3.51638	164	2.99971	281	3.25805		3.55519e-30	1.52518e-30	0		1.08416e-30	1.72283e-40	0
scaffold_26	e_gw1.26.118.1	68875	3822	unknown protein		227	4.24668	175	3.5779	169	3.34245	571	3.72234		352	6.83593	373	7.75719	433	6.87822	1158	7.15712		84	2.80399	125	2.53941	209	2.6717		1.62845e-29	6.28562e-30	0		6.20548e-25	6.89233e-33	0
scaffold_26	e_gw1.26.148.1	68706	1803	unknown protein, only in hypocreaceae		33	1.30868	39	1.69024	26	1.09005	98	1.36299		333	13.7086	382	16.8405	370	12.4591	1085	14.336		38	2.68891	34	1.46419	72	2.07655		1.12087e-181	1.29e-183	0		6.63837e-74	4.67017e-103	0
scaffold_26	e_gw1.26.152.1	68812	1857	MSF transporter		1	0.0385037	1	0.0420793	2	0.0814117	4	0.0539982		315	12.5905	276	11.8136	333	10.8871	924	11.7638		4	0.274812	5	0.20906	9	0.241936		8.35346e-242	4.6074e-188	0		7.23696e-111	9.68026e-150	0
scaffold_26	e_gw1.26.168.1	68831	1662	alpha-1,2-mannosidase		2	0.0860425	1	0.0470164	0	0	3	0.044353		1	0.0446596	1	0.047825	2	0.0730597	4	0.0551814		2	0.153528	1	0.0467178	3	0.100123		1	0.850023	0.850534		0.396652	0.323601	0.367363
scaffold_26	e_gw1.26.179.1	68869	1407	MSF transporter		234	11.8915	215	11.9406	138	7.41402	587	10.4154		161	8.49332	136	7.683	175	7.55132	472	7.90922		109	9.88371	212	11.6992	321	10.7914		4.3964e-09	3.99861e-09	4.06033e-09		2.66879e-16	1.97369e-19	2.22045e-16
scaffold_26	e_gw1.26.189.1	68813	1341	MSF permease		36	1.9195	37	2.15602	39	2.19839	112	2.0913		60	3.321	126	7.46841	88	3.98412	274	4.92451		124	11.7972	148	8.56932	272	10.1833		3.46309e-12	2.0293e-12	2.85372e-12		1.24506e-29	1.92842e-34	0
scaffold_26	e_gw1.26.191.1	68728	1299	hexaprenyl pyrophosphate synthase		171	9.41241	166	9.98572	227	13.2095	564	10.8692		212	12.1136	197	12.0543	200	9.34759	609	11.1718		111	10.9019	100	5.97729	211	8.43959		0.253631	0.247783	0.248825		0.431589	0.351909	0.409643
scaffold_26	e_gw1.26.201.1	68821	1257	candidate b-glycosyltransferase		5	0.284413	14	0.870308	13	0.781766	32	0.645496		30	1.77146	27	1.70732	32	1.54559	89	1.67479		1	0.101497	5	0.308851	6	0.205174		9.35617e-06	5.49477e-06	6.43534e-06		6.07242e-07	8.1953e-10	2.05624e-07
scaffold_26	e_gw1.26.217.1	68842	1059	unknown protein		5	0.337589	3	0.221363	3	0.214138	11	0.257697		9	0.630801	4	0.300227	3	0.17199	16	0.367673		2	0.240947	6	0.439915	8	0.340431		0.70035	0.552224	0.5538		0.493121	0.446977	0.494445
scaffold_26	e_gw1.26.229.1	68729	906	unknown protein		27	2.13083	18	1.55248	13	1.08464	58	1.58931		30	2.45776	49	4.29887	35	2.34541	114	3.03401		20	2.81637	33	2.82813	53	2.82225		0.000956644	0.000689262	0.000739325		0.190681	0.13055	0.175569
scaffold_26	e_gw1.26.23.1	68705	1734	cytochrome P450 monooxygenase		8	0.329879	2	0.0901283	5	0.217967	15	0.212658		55	2.35429	56	2.567	69	2.4159	180	2.44573		5	0.367882	11	0.492558	16	0.43022		2.82967e-32	6.77606e-33	0		4.97905e-11	4.5577e-15	2.71204e-11
scaffold_26	e_gw1.26.230.1	68803	918	putative RTA1 like protein		27	2.10298	31	2.63876	28	2.3056	86	2.34911		10	0.808543	10	0.865852	13	0.859765	33	0.84472		11	1.52875	14	1.18413	25	1.35644		1.69816e-08	1.23348e-08	1.06709e-08		0.00765204	0.00394233	0.00844755
scaffold_26	e_gw1.26.252.1	68876	291	unknown protein		131	32.1879	164	44.0384	142	36.8862	437	37.7042		82	20.9154	97	26.4951	89	18.5685	268	21.993		34	14.9064	62	16.5429	96	15.7247		1.08717e-16	1.10568e-16	1.11022e-16		0.813578	0.759592	0.786088
scaffold_26	e_gw1.26.3.1	68889	4011	PDR-type ABC transporters		42	0.748705	43	0.837715	24	0.452301	109	0.679573		248	4.58928	203	4.02281	260	3.9355	711	4.18253		12	0.381695	15	0.29037	27	0.336033		3.08467e-91	5.93741e-93	0		8.32805e-64	6.40967e-90	0
scaffold_26	e_gw1.26.55.1	68717	1128	unknown protein		39	2.47212	25	1.73185	37	2.47948	101	2.22782		66	4.34291	74	5.21445	71	3.82145	211	4.4596		42	4.75037	11	0.757177	53	2.75378		5.13875e-07	3.99892e-07	4.6893e-07		0.0102802	0.00281423	0.00892424
scaffold_26	e_gw1.26.68.1	68704	1032	Arylacetamide deacetylase		70	4.84989	51	3.86163	72	5.27378	193	4.66177		48	3.45229	41	3.15784	64	3.76512	153	3.45842		41	5.06864	61	4.58948	102	4.82906		0.000543517	0.00047599	0.000478106		7.57418e-06	7.82014e-07	7.13249e-06
scaffold_26	e_gw1.26.74.1	68755	885	short chain dehydrogenase/reductase		35	2.82774	54	4.76794	42	3.58736	131	3.72768		95	7.96758	73	6.55641	119	8.16362	287	7.56253		8	1.15328	3	0.263203	11	0.708241		4.78105e-10	2.7766e-10	3.57904e-10		2.72816e-26	3.02702e-37	0
scaffold_26	e_gw1.26.83.1	68843	687	unknown protein		6	0.624466	1	0.113743	2	0.220061	9	0.319423		39	4.2136	67	7.75183	55	4.86054	161	5.60866		10	1.85708	8	0.904163	18	1.38062		9.60838e-33	5.1526e-33	0		2.84187e-08	4.4545e-11	1.8315e-08
scaffold_27	e_gw1.27.102.1	68966	723	flavoprotein, putative		11	1.08785	5	0.540396	4	0.418206	20	0.68215		18	1.84791	32	3.51802	22	1.84741	72	2.40444		6	1.05877	5	0.536964	11	0.797866		1.56459e-06	7.12423e-07	8.77834e-07		0.00411652	0.000430975	0.00242817
scaffold_27	e_gw1.27.104.1	69068	966	contains: UBA/TS-N domain and DNA-binding domain		254	18.8005	203	16.421	152	11.8942	609	15.7052		365	28.0454	394	32.4194	418	26.2711	1177	28.912		38	5.01873	49	3.93852	87	4.47862		5.75546e-26	2.85474e-26	0		1.4619e-74	1.24432e-103	0
scaffold_27	e_gw1.27.112.1	69066	897	putative alpha/beta hydrolase		11	0.876828	4	0.348456	14	1.17979	29	0.801691		6	0.496483	10	0.886122	12	0.812209	28	0.731605		4	0.568925	3	0.259682	7	0.414304		0.509635	0.498022	0.498675		0.447501	0.271237	0.335592
scaffold_27	e_gw1.27.114.1	69168	909	oxidoreductase CipA-like protein, putative		0	0	1	0.085964	0	0	1	0.0286547		3	0.244965	2	0.174885	3	0.200372	8	0.20674		0	0	0	0	0	0		0.0434593	0.0212	0.0221359		0.118314	0.05916	0.0248234
scaffold_27	e_gw1.27.120.1	69064	708	unknown protein		2	0.201981	2	0.220738	4	0.427067	8	0.283262		7	0.733856	4	0.449069	5	0.428761	16	0.537229		3	0.5406	0	0	3	0.2703		0.224333	0.191097	0.193668		0.437128	0.179535	0.244692
scaffold_27	e_gw1.27.121.1	69115	750	dienelactone hydrolase		102	9.72418	86	8.9602	65	6.5512	253	8.41186		44	4.35449	28	2.96745	51	4.12846	123	3.8168		13	2.21141	14	1.44937	27	1.83039		4.22322e-16	4.01602e-16	3.33067e-16		0.0127589	0.00294862	0.0095887
scaffold_27	e_gw1.27.133.1	69055	636	unknown protein		0	0	0	0	0	0	0	0		0	0	0	0	0	0	0	0		0	0	0	0	0	0		NA	NA	NA		NA	NA	NA
scaffold_27	e_gw1.27.173.1	68930	1767	unknown protein		175	7.08134	154	6.81027	121	5.17628	450	6.35596		214	8.98924	201	9.04161	255	8.76158	670	8.93081		39	2.81589	52	2.28497	91	2.55043		3.05607e-05	2.53726e-05	2.73892e-05		5.8082e-24	3.26961e-32	0
scaffold_27	e_gw1.27.187.1	68973	1512	acid phosphatase with metalloesterase domain		34	1.60783	28	1.44706	33	1.6498	95	1.56823		5	0.245451	5	0.262848	3	0.120462	13	0.209587		10	0.843793	11	0.564878	21	0.704335		2.08571e-19	3.45151e-19	0		2.25854e-05	6.92276e-06	2.28429e-05
scaffold_27	e_gw1.27.188.1	69026	1539	sugar transporter		0	0	5	0.25387	0	0	5	0.0846234		797	38.4384	779	40.2332	962	37.9503	2538	38.874		15	1.24348	31	1.564	46	1.40374		0	0	0		1.23926e-274	0	0
scaffold_27	e_gw1.27.192.1	69081	1497	mitochondrial cytochrome b2, putative		10	0.477631	3	0.156596	2	0.10099	15	0.245072		128	6.3465	111	5.89369	137	5.5562	376	5.93213		7	0.596573	4	0.207468	11	0.402021		1.19161e-80	1.60693e-79	0		2.38251e-37	1.23806e-52	0
scaffold_27	e_gw1.27.195.1	68972	1467	Predicted sugar transporter		7	0.341179	0	0	2	0.103055	9	0.148078		9	0.455364	9	0.487639	7	0.289699	25	0.410901		1	0.0869676	1	0.0529278	2	0.0699477		0.0242622	0.0161219	0.0169183		0.0173028	0.0022465	0.00955516
scaffold_27	e_gw1.27.198.1	69123	1386	GPI-anchored mannosidases		44	2.26988	50	2.81895	57	3.10871	151	2.73251		192	10.2822	177	10.1507	212	9.28649	581	9.90645		33	3.03765	50	2.80105	83	2.91935		1.0101e-47	1.12188e-48	0		1.75905e-19	3.67497e-26	0
scaffold_27	e_gw1.27.202.1	69131	1101	Contains possible FYVE/PHD zinc finger domain.		223	14.4821	273	19.3756	186	12.7701	682	15.5426		447	30.1346	303	21.8747	550	30.3287	1300	27.446		204	23.6391	202	14.2455	406	18.9423		2.89082e-27	1.39333e-27	0		0.00269714	0.000615128	0.00251387
scaffold_27	e_gw1.27.215.1	69122	978	fatty acid desaturase		7	0.511768	8	0.639192	10	0.772912	25	0.641291		5	0.37947	8	0.650186	14	0.869097	27	0.632917		12	1.56542	10	0.793916	22	1.17967		0.889632	0.808293	0.808705		0.00901411	0.00344144	0.00735362
scaffold_27	e_gw1.27.221.1	69021	882	unknown protein		6	0.486403	8	0.708764	6	0.514223	20	0.569797		26	2.18802	19	1.71227	28	1.92738	73	1.94256		5	0.723251	6	0.528197	11	0.625724		1.03281e-06	4.76752e-07	5.91712e-07		0.00299227	0.000333723	0.00200939
scaffold_27	e_gw1.27.225.1	68961	1194	secreted esterase		0	0	0	0	0	0	0	0		2	0.124329	2	0.133141	1	0.0508481	5	0.102773		0	0	0	0	0	0		0.0657458	0.0546553	0.0125145		0.333021	0.217081	0.0760386
scaffold_27	e_gw1.27.229.1	69164	1251	MSF permease		185	10.5737	140	8.74483	104	6.28413	429	8.53423		25	1.4833	28	1.77904	44	2.13538	97	1.79924		8	0.815869	14	0.868929	22	0.842399		7.1073e-62	4.13185e-61	0		0.0385417	0.0125895	0.0295261
scaffold_27	e_gw1.27.234.1	69013	948	unknown protein		91	6.86352	72	5.93478	78	6.21949	241	6.33927		298	23.3321	171	14.3375	366	23.4397	835	20.3698		80	10.7664	121	9.91039	201	10.3384		6.50937e-60	5.79639e-61	0		1.32759e-08	6.74101e-11	1.16901e-08
scaffold_27	e_gw1.27.235.1	69061	1128	phosphoglycerate mutase		7	0.443714	6	0.415645	4	0.268052	17	0.375804		12	0.78962	18	1.26838	21	1.13029	51	1.06276		4	0.452417	5	0.344171	9	0.398294		0.000361103	0.000245552	0.000273882		0.0407403	0.0101462	0.0261504
scaffold_27	e_gw1.27.240.1	69171	1008	unknown protein		720	51.0724	591	45.815	512	38.3953	1823	45.0942		513	37.7749	348	27.4413	610	36.7408	1471	33.9856		166	21.0104	231	17.7937	397	19.402		1.02233e-24	8.80354e-25	0		1.09216e-08	6.10494e-11	9.44943e-09
scaffold_27	e_gw1.27.256.1	69052	816	recombination hotspot-binding protein (Translin), putative		9	0.788617	9	0.861852	10	0.926358	28	0.858942		20	1.81922	25	2.43521	31	2.30648	76	2.18697		19	2.97065	10	0.951532	29	1.96109		6.87953e-05	3.9843e-05	4.53039e-05		0.912512	0.873357	0.887313
scaffold_27	e_gw1.27.258.1	69153	732	phosphoribulokinase/uridine kinase family protein		53	5.17701	54	5.76452	36	3.71758	143	4.88637		16	1.62239	30	3.25759	29	2.40528	75	2.42842		17	2.96296	22	2.33359	39	2.64828		1.74131e-08	1.27868e-08	1.18809e-08		0.0911996	0.0602281	0.0908429
scaffold_27	e_gw1.27.259.1	68941	693	Glutathione S-transferase		86	8.87318	85	9.58443	74	8.07174	245	8.84312		36	3.85581	39	4.47319	48	4.2052	123	4.17807		45	8.28451	44	4.92984	89	6.60718		7.19252e-15	7.65116e-15	6.55032e-15		2.77328e-06	2.61163e-07	2.65562e-06
scaffold_27	e_gw1.27.262.1	68950	699	chloroperoxidase		0	0	0	0	0	0	0	0		1	0.106186	0	0	2	0.173713	3	0.0932997		2	0.36504	1	0.11108	3	0.23806		0.253885	NA	0.0530644		0.353644	0.196187	0.23242
scaffold_27	e_gw1.27.27.1	68990	1650	Major facilitator superfamily		44	1.9067	30	1.42075	34	1.55763	108	1.62836		36	1.61944	25	1.20432	32	1.17746	93	1.33374		19	1.46912	32	1.50584	51	1.48748		0.0401734	0.0373495	0.0375085		0.0303422	0.0142266	0.0270559
scaffold_27	e_gw1.27.270.1	68948	384	unknown protein		3	0.558604	3	0.610479	4	0.787404	10	0.652162		17	3.28597	11	2.27692	26	4.11075	54	3.22455		2	0.664487	4	0.808802	6	0.736645		4.21766e-07	1.41193e-07	1.801e-07		0.00198059	0.000128534	0.00107452
scaffold_27	e_gw1.27.30.1	68997	1722	unknown TPR domain protein, unknown		11	0.456745	6	0.272269	8	0.351177	25	0.360064		36	1.55173	26	1.20012	50	1.76285	112	1.5049		1	0.0740891	1	0.04509	2	0.0595896		6.50113e-12	2.93129e-12	4.48086e-12		5.16779e-13	1.38254e-18	8.85958e-14
scaffold_27	e_gw1.27.38.1	69141	1449	neutral amino acid permeasde		119	5.87209	72	3.8828	78	4.06907	269	4.60798		238	12.1914	205	11.2453	205	8.58943	648	10.6754		89	7.83627	108	5.78721	197	6.81174		5.9138e-26	2.08819e-26	0		0.0162359	0.00537572	0.0141478
scaffold_27	e_gw1.27.43.1	68988	1269	unknown protein		24	1.35227	12	0.738924	7	0.41697	43	0.836055		1	0.0584904	1	0.0626361	2	0.0956858	4	0.0722707		0	0	0	0	0	0		8.08071e-11	1.05286e-10	3.90061e-11		0.579868	NA	0.112547
scaffold_27	e_gw1.27.47.1	68927	1326	unknown protein		10	0.539226	15	0.883951	11	0.627073	36	0.683416		58	3.24661	49	2.93724	64	2.93032	171	3.03806		11	1.05837	23	1.34678	34	1.20258		3.11475e-18	7.46978e-19	0		0.000514917	4.7372e-05	0.000411126
scaffold_27	e_gw1.27.55.1	68925	1524	Major facilitator superfamily		5	0.234584	9	0.461464	4	0.198401	18	0.29815		1	0.0487036	0	0	1	0.0398377	2	0.0295138		0	0	0	0	0	0		6.32674e-05	4.89214e-05	3.48423e-05		1	NA	0.261833
scaffold_27	e_gw1.27.60.1	69035	1353	Choline phosphate cytidylyltransferase/Predicted CDP-ethanolamine synthase		106	5.60173	110	6.35295	80	4.46952	296	5.47473		106	5.81506	133	7.8134	141	6.32704	380	6.65183		82	7.73221	102	5.8535	184	6.79286		0.177228	0.170838	0.172223		0.00324142	0.00102015	0.00320223
scaffold_27	e_gw1.27.63.1	68924	960	cyclopropane/fatty acid synthase; plant related		7	0.521364	2	0.162794	4	0.314962	13	0.33304		279	21.5714	261	21.61	324	20.4905	864	21.224		6	0.797384	7	0.566162	13	0.681773		1.2889e-210	9.39186e-192	0		1.75938e-97	4.25469e-135	0
scaffold_27	e_gw1.27.8.1	68926	2202	actin polymerization protein Bzz1, putative		131	4.25371	131	4.64873	126	4.32536	388	4.40927		232	7.82018	190	6.85839	277	7.63733	699	7.43863		78	4.51924	50	1.76306	128	3.14115		1.13703e-12	6.90204e-13	9.06497e-13		4.1236e-15	7.10573e-20	2.66454e-15
scaffold_27	e_gw1.27.82.1	69077	1182	Zn2Cys6 transcriptional regulator		1	0.0604918	1	0.0661094	4	0.255806	6	0.127469		13	0.816341	12	0.806956	15	0.770465	40	0.797921		4	0.431748	7	0.459827	11	0.445787		2.09502e-06	1.03421e-06	1.26063e-06		0.433724	0.308126	0.37078
scaffold_27	e_gw1.27.88.1	69118	990	unknown protein		65	4.69453	57	4.49904	34	2.59605	156	3.92987		125	9.37175	113	9.07255	145	8.89225	383	9.11219		24	3.09288	20	1.56859	44	2.33074		1.60058e-16	7.04151e-17	1.11022e-16		2.25568e-17	1.55294e-23	0
scaffold_27	e_gw1.27.98.1	68956	1029	D-aspartate oxidase		101	7.01811	88	6.68263	78	5.72991	267	6.47688		364	26.2562	341	26.3406	446	26.3147	1151	26.3038		49	6.07531	37	2.7919	86	4.4336		8.17109e-105	7.89402e-107	0		1.95917e-72	1.37317e-100	0
scaffold_28	e_gw1.28.133.1	69416	846	unknown protein		4	0.338068	3	0.277097	1	0.0893508	8	0.234838		4	0.350942	9	0.845587	7	0.50235	20	0.566293		3	0.452417	3	0.275337	6	0.363877		0.0862957	0.0518653	0.0534991		0.82591	0.602784	0.646619
scaffold_28	e_gw1.28.157.1	69288	441	unknown protein		12	1.94561	2	0.354382	3	0.514223	17	0.938073		3	0.504927	8	1.44191	6	0.826022	17	0.924286		6	1.7358	0	0	6	0.867901		0.732373	0.673804	0.674336		1	0.91073	0.920839
scaffold_28	e_gw1.28.163.1	69181	306	unknown protein		0	0	1	0.255364	0	0	1	0.0851212		8	1.9405	3	0.779267	5	0.992036	16	1.23727		0	0	0	0	0	0		0.000435048	0.000197695	0.00019424		0.00958764	0.00181593	0.00150513
scaffold_28	e_gw1.28.165.1	69287	297	unknown protein		27	6.50012	18	4.73583	18	4.58126	63	5.2724		61	15.2447	160	42.8203	84	17.1712	305	25.0788		5	2.14784	12	3.13717	17	2.6425		4.96816e-32	6.85937e-33	0		8.24729e-24	1.89903e-33	0
scaffold_28	e_gw1.28.185.1	69224	2763	F-box protein involved in recycling plasma membrane proteins internalized by endocytosis		323	8.35864	235	6.64611	230	6.29239	788	7.09905		374	10.047	338	9.72349	489	10.745	1201	10.1718		109	5.03307	68	1.91092	177	3.47199		1.20976e-09	9.23652e-10	1.08731e-09		3.75345e-37	9.50825e-50	0
scaffold_28	e_gw1.28.19.1	69245	2817	GH2 ß-mannosidase		1	0.0253821	0	0	1	0.0268338	2	0.0174053		453	11.936	486	13.7131	567	12.2201	1506	12.6231		2	0.0905797	1	0.027563	3	0.0590714		0	3.31601e-253	0		2.65189e-199	1.22653e-226	0
scaffold_28	e_gw1.28.196.1	69384	2229	unknown protein		40	1.28311	45	1.57755	42	1.42432	127	1.42833		135	4.49541	81	2.88843	136	3.70431	352	3.69605		24	1.37369	16	0.557344	40	0.965517		4.80613e-19	2.04283e-19	0		3.33934e-16	5.01126e-22	1.11022e-16
scaffold_28	e_gw1.28.202.1	69222	2034	unknown protein		227	7.97974	259	9.95014	277	10.2943	763	9.40807		237	8.64855	219	8.55814	314	9.37255	770	8.85975		92	5.77065	137	5.22978	229	5.50021		0.00834208	0.00810948	0.00822436		0.00346081	0.000791513	0.00312299
scaffold_28	e_gw1.28.206.1	69437	1881	G2/mitotic-specific cyclin		31	1.17838	24	0.997018	23	0.924289	78	1.03323		42	1.65732	69	2.91572	59	1.90433	170	2.15912		27	1.83131	20	0.825572	47	1.32844		2.08841e-06	1.40846e-06	1.63635e-06		0.0788061	0.038826	0.0695702
scaffold_28	e_gw1.28.211.1	69276	1380	GH30 ß-glycoside hydrolase, only in Chaetomium		0	0	1	0.0566241	0	0	1	0.0188747		490	26.355	501	28.8566	579	25.4729	1570	26.8948		2	0.184901	0	0	2	0.0924504		0	7.69719e-227	0		4.482e-210	1.06347e-222	0
scaffold_28	e_gw1.28.218.1	69375	1185	unknown protein		9	0.543048	14	0.923188	5	0.318948	28	0.595061		165	10.335	126	8.45159	194	9.93945	485	9.57535		2	0.215327	5	0.327616	7	0.271472		3.77138e-95	3.77343e-95	0		1.32692e-55	4.6349e-77	0
scaffold_28	e_gw1.28.221.1	69381	1338	nuclear protein Es2, putative		107	5.71797	135	7.88421	84	4.74561	326	6.11593		414	22.9663	320	19.0099	470	21.3266	1204	21.1009		48	4.57691	65	3.77199	113	4.17445		1.21471e-92	2.8218e-94	0		3.34116e-63	5.73113e-87	0
scaffold_28	e_gw1.28.224.1	69267	939	unknown protein		155	11.8027	140	11.6505	140	11.2702	435	11.5744		181	14.3073	176	14.8982	274	17.7159	631	15.6405		63	8.55978	70	5.78823	133	7.17401		0.000254742	0.000223137	0.0002363		4.95682e-10	6.74333e-13	4.07664e-10
scaffold_28	e_gw1.28.227.1	69426	1230	copper transporter		1	0.0581311	0	0	1	0.0614559	2	0.0398624		1	0.0603449	3	0.193866	3	0.14808	7	0.134097		1	0.103725	2	0.126252	3	0.114988		0.189859	0.12895	0.132094		0.735475	0.813151	0.832826
scaffold_28	e_gw1.28.231.1	69211	1185	alpha-1,2-mannosyltransferase		93	5.61149	88	5.8029	94	5.99623	275	5.80354		186	11.6504	179	12.0066	202	10.3493	567	11.3354		45	4.84487	30	1.9657	75	3.40528		7.15306e-16	3.58361e-16	5.55112e-16		3.01907e-21	1.52962e-28	0
scaffold_28	e_gw1.28.235.1	69425	1161	unknown protein		15	0.923789	12	0.807662	9	0.585975	36	0.772475		26	1.66221	29	1.98542	22	1.15045	77	1.59936		12	1.31867	4	0.267511	16	0.793091		0.00180987	0.00154999	0.00165638		0.0350512	0.0103416	0.0257484
scaffold_28	e_gw1.28.237.1	69257	1053	Peptidase M22, glycoprotease		29	1.96917	18	1.33575	36	2.5843	83	1.96307		44	3.10149	44	3.32132	69	3.97832	157	3.46704		31	3.75596	48	3.53937	79	3.64767		0.000272793	0.000190695	0.00020673		0.0277705	0.0148416	0.0285663
scaffold_28	e_gw1.28.241.1	69316	1044	unknown protein		6	0.410927	7	0.523936	4	0.28962	17	0.408161		148	10.5222	91	6.92831	157	9.13015	396	8.86023		2	0.244409	1	0.0743726	3	0.159391		1.0542e-83	1.04067e-82	0		2.06556e-49	8.84671e-66	0
scaffold_28	e_gw1.28.243.1	69423	1017	unknown protein		70	4.92143	47	3.61125	30	2.22982	147	3.5875		76	5.54675	74	5.78358	114	6.80554	264	6.04529		9	1.12904	9	0.687124	18	0.908082		1.57483e-05	1.15612e-05	1.28295e-05		1.05925e-18	5.87641e-26	0
scaffold_28	e_gw1.28.247.1	69362	906	phospholipase A2 protein family		35	2.76219	19	1.63872	33	2.75331	87	2.38474		16	1.3108	13	1.14052	24	1.60828	53	1.3532		5	0.704092	9	0.771308	14	0.7377		0.000241679	0.000189279	0.000185765		0.334894	0.187157	0.247403
scaffold_28	e_gw1.28.265.1	69189	777	unknown conserverd secreted protein		0	0	0	0	0	0	0	0		1	0.0955267	1	0.102298	1	0.0781372	3	0.0919872		0	0	0	0	0	0		0.253885	NA	0.0530644		0.568336	NA	0.169364
scaffold_28	e_gw1.28.270.1	69303	618	unknown protein		57	6.59478	57	7.2072	58	7.09428	172	6.96542		83	9.96863	101	12.9903	112	11.0029	296	11.3206		51	10.5286	42	5.27685	93	7.90271		2.87705e-05	2.23451e-05	2.45248e-05		0.188891	0.114424	0.163587
scaffold_28	e_gw1.28.277.1	69399	360	Related to putative mitochondrial 40S ribosomal protein [Aspergillus niger]. Possible homologue of yeast SWS2p.		48	9.53351	70	15.1941	30	6.29923	148	10.3423		36	7.42243	32	7.06535	48	8.09502	116	7.5276		39	13.8213	49	10.5683	88	12.1948		0.0019774	0.00167191	0.00167676		7.64144e-07	6.05928e-08	7.45137e-07
scaffold_28	e_gw1.28.29.1	69349	2358	Winged helix repressor DNA-binding		75	2.27421	61	2.02147	56	1.7952	192	2.03029		98	3.08481	107	3.60683	126	3.24419	331	3.31194		25	1.35265	50	1.64642	75	1.49953		8.952e-06	6.74622e-06	7.4901e-06		6.88469e-05	3.88949e-06	5.64541e-05
scaffold_28	e_gw1.28.39.1	69179	2124	putative molecular chaperone, contains ABC-1 domain		480	16.1585	420	15.4517	346	12.3138	1246	14.6413		261	9.12078	204	7.63417	322	9.20408	787	8.65301		87	5.2258	132	4.8254	219	5.0256		2.63116e-41	3.08177e-41	0		0.000143184	1.34138e-05	0.000131013
scaffold_28	e_gw1.28.42.1	69187	2133	unknown protein		4	0.134086	2	0.0732689	2	0.0708774	8	0.0927441		14	0.487173	14	0.521703	19	0.540806	47	0.516561		0	0	1	0.0364018	1	0.0182009		9.34983e-07	3.95481e-07	4.94119e-07		1.00862e-05	2.01351e-08	2.11852e-06
scaffold_28	e_gw1.28.52.1	69291	1962	FoNIIA		1	0.0364431	0	0	0	0	1	0.0121477		0	0	0	0	1	0.0309443	1	0.0103148		0	0	0	0	0	0		1	0.918684	0.918824		1	NA	0.427531
scaffold_28	e_gw1.28.60.1	69290	1566	cd00411, Asparaginase, Asparaginase (amidohydrolase); 3' domain cd00204, ANK, ankyrin repeats		4	0.182634	2	0.0997973	1	0.04827	7	0.110234		11	0.521371	9	0.456811	10	0.387692	30	0.455292		5	0.407348	3	0.148745	8	0.278047		0.000755745	0.000409679	0.000458993		0.46977	0.333673	0.396417
scaffold_28	e_gw1.28.72.1	69228	1410	COG0161, BioA, Adenosylmethionine-8-amino-7-oxononanoate aminotransferase		11	0.557812	10	0.554193	5	0.268052	26	0.460019		33	1.73716	22	1.24019	46	1.9807	101	1.65268		11	0.995317	6	0.330404	17	0.66286		1.81582e-09	7.8888e-10	1.09024e-09		0.00171373	0.000142506	0.00101699
scaffold_28	e_gw1.28.73.1	69282	1263	monocarboxylate transporter		4	0.226449	4	0.247478	3	0.179551	11	0.217826		0	0	5	0.314668	10	0.480702	15	0.265123		0	0	6	0.36886	6	0.18443		0.699757	0.673649	0.674751		0.810122	0.856665	0.872197
scaffold_28	e_gw1.28.81.1	69281	1221	cation diffusion facilitator family transporter		28	1.63967	19	1.21596	25	1.54772	72	1.46778		59	3.58659	60	3.90591	71	3.53038	190	3.67429		28	2.9257	20	1.27183	48	2.09876		3.84228e-10	2.51369e-10	3.36272e-10		0.0192146	0.00516217	0.0143412
scaffold_28	e_gw1.28.93.1	69217	1077	protease-like protein		0	0	3	0.217664	2	0.140373	5	0.119346		16	1.10268	3	0.221407	6	0.338232	25	0.554107		6	0.71076	4	0.288375	10	0.499568		0.000831165	0.000522667	0.00058374		0.849519	0.81562	0.835479
scaffold_28	e_gw1.28.98.1	69210	1140	FoNIIA		0	0	0	0	0	0	0	0		0	0	0	0	0	0	0	0		0	0	0	0	0	0		NA	NA	NA		NA	NA	NA
scaffold_29	e_gw1.29.104.1	69569	498	unknown protein		0	0	0	0	0	0	0	0		1	0.149045	1	0.159609	0	0	2	0.102885		0	0	1	0.155914	1	0.0779568		0.50259	NA	0.114238		1	0.788034	0.809115
scaffold_29	e_gw1.29.105.1	69656	630	MYND zinc finger protein		27	3.06434	12	1.48841	24	2.87965	63	2.47747		5	0.589082	2	0.252334	6	0.578215	13	0.47321		6	1.21506	4	0.492984	10	0.854023		7.23637e-11	6.85645e-11	4.42819e-11		0.0973474	0.0636043	0.0899423
scaffold_29	e_gw1.29.119.1	69494	4251	DCL1, Dicer-like protein, involved in quelling		0	0	5	0.0919093	2	0.0355638	7	0.042491		4	0.0698417	0	0	4	0.0571278	8	0.0423232		0	0	2	0.0365302	2	0.0182651		1	0.983527	0.983569		1	0.556471	0.606764
scaffold_29	e_gw1.29.121.1	69652	2973	Hydroxyindole-O-methyltransferase and related SAM-dependent methyltransferases		37	0.889858	24	0.630807	27	0.686496	88	0.73572		36	0.89878	39	1.04269	37	0.755589	112	0.89902		779	33.4295	1154	30.1387	1933	31.7841		0.523757	0.493917	0.495289		0	0	0
scaffold_29	e_gw1.29.127.1	69493	2334	alpha-1,2-mannosidase		0	0	1	0.0334795	0	0	1	0.0111598		2	0.0636026	5	0.170277	6	0.156074	13	0.129984		0	0	1	0.0332669	1	0.0166335		0.00248709	0.00113587	0.00116465		0.131729	0.0252359	0.0578754
scaffold_29	e_gw1.29.13.1	69468	2340	unknown protein		0	0	0	0	0	0	0	0		9	0.285478	8	0.271744	13	0.337292	30	0.298172		0	0	0	0	0	0		1.1024e-08	3.71077e-08	9.52949e-10		0.000112837	4.69804e-06	1.38795e-05
scaffold_29	e_gw1.29.162.1	69528	1491	unknown protein		99	4.74757	141	7.38962	123	6.23586	363	6.12435		210	10.4541	210	11.1951	224	9.12114	644	10.2568		138	11.8083	124	6.4574	262	9.13287		3.44262e-11	2.38011e-11	3.00344e-11		0.203251	0.148146	0.197471
scaffold_29	e_gw1.29.166.1	69651	1509	Sugar transporter		0	0	0	0	0	0	0	0		26	1.27888	30	1.58022	26	1.04608	82	1.30173		0	0	2	0.102909	2	0.0514546		6.3783e-23	6.76674e-19	0		3.27875e-09	2.83914e-13	7.24024e-10
scaffold_29	e_gw1.29.171.1	69611	1443	Permease of the major facilitator superfamily		0	0	1	0.0541519	0	0	1	0.0180506		287	14.7626	336	18.508	348	14.6417	971	15.9708		8	0.707312	6	0.322848	14	0.51508		6.8565e-261	4.48339e-156	0		2.32403e-110	2.38366e-152	0
scaffold_29	e_gw1.29.173.1	69563	1509	Permease of the major facilitator superfamily		0	0	0	0	0	0	0	0		1	0.0491877	0	0	1	0.0402337	2	0.0298071		0	0	0	0	0	0		0.50259	NA	0.114238		1	NA	0.261833
scaffold_29	e_gw1.29.174.1	69650	1458	Proteins containing the FAD binding domain		230	11.2794	228	12.2196	116	6.01408	574	9.83769		10	0.509083	15	0.817749	10	0.41641	35	0.581081		554	48.4775	1059	56.3965	1613	52.437		1.89006e-144	1.02128e-135	0		0	0	0
scaffold_29	e_gw1.29.182.1	69648	1392	Cytochrome P450 CYP11/CYP12/CYP24/CYP27 subfamilies		0	0	0	0	0	0	0	0		3	0.159966	1	0.0571014	2	0.0872308	6	0.101433		1	0.0916534	0	0	1	0.0458267		0.0336906	0.0291752	0.00622573		0.682627	0.349069	0.418724
scaffold_29	e_gw1.29.188.1	69490	1092	unknown protein, Polysaccharide deacetylase		0	0	0	0	1	0.0692223	1	0.0230741		0	0	0	0	0	0	0	0		0	0	0	0	0	0		0.464014	NA	0.215262		NA	NA	NA
scaffold_29	e_gw1.29.191.1	69502	1275	short chain dehydrogenase/reductase family Oxidoreductase		315	17.665	297	18.2023	251	14.881	863	16.9161		298	17.3481	241	15.0243	341	16.2376	880	16.2033		45	4.50288	62	3.77568	107	4.13928		0.00948541	0.00915802	0.00928859		8.66877e-36	1.92304e-48	0
scaffold_29	e_gw1.29.199.1	69529	1167	_-ketoglutarate dependent (FeII) dioxygenase		0	0	0	0	0	0	0	0		0	0	0	0	0	0	0	0		1	0.109324	0	0	1	0.0546622		NA	NA	NA		0.270036	NA	0.105631
scaffold_29	e_gw1.29.205.1	69486	1098	unknown protein		0	0	0	0	1	0.0688441	1	0.022948		0	0	0	0	0	0	0	0		0	0	0	0	0	0		0.464014	NA	0.215262		NA	NA	NA
scaffold_29	e_gw1.29.209.1	69613	1068	unknown protein (Duf227)		0	0	2	0.146332	0	0	2	0.0487773		3	0.208495	9	0.669819	9	0.511623	21	0.463312		0	0	1	0.0727013	1	0.0363507		0.000190313	6.94039e-05	7.52366e-05		0.0146975	0.000990607	0.00551473
scaffold_29	e_gw1.29.211.1	69537	786	unknown protein, contains F-box and WD repeat		1	0.0909686	1	0.0994164	0	0	2	0.0634616		7	0.66103	6	0.606757	9	0.695183	22	0.654323		1	0.162317	1	0.098785	2	0.130551		0.000107148	3.96193e-05	4.2783e-05		0.0386527	0.0066801	0.0211047
scaffold_29	e_gw1.29.212.1	69625	1032	Glyoxylase		7	0.484989	3	0.227155	2	0.146494	12	0.286213		1	0.0719227	5	0.385103	2	0.11766	8	0.191562		73	9.02466	102	7.67422	175	8.34944		0.265053	0.223159	0.22283		6.90071e-88	3.0055e-78	0
scaffold_29	e_gw1.29.213.1	69483	1014	unknown protein		8	0.564113	7	0.539437	1	0.0745471	16	0.392699		9	0.658795	28	2.19486	12	0.718493	49	1.19072		12	1.50984	33	2.52691	45	2.01837		0.000415938	0.000259187	0.000289172		1.98656e-05	2.93053e-06	1.66984e-05
scaffold_29	e_gw1.29.215.1	69663	984	alpha/beta hydrolase, putative		303	22.0172	219	17.3912	143	10.9852	665	16.7979		103	7.76941	116	9.3702	122	7.52738	341	8.22233		32	4.14899	48	3.78756	80	3.96828		3.63891e-36	4.10745e-36	0		0.000147196	1.12318e-05	0.000125401
scaffold_29	e_gw1.29.22.1	69557	1470	candidate b-glycosidase		57	2.7725	46	2.44524	43	2.21116	146	2.4763		46	2.32266	48	2.59543	38	1.56944	132	2.16251		7	0.607531	4	0.211279	11	0.409405		0.0470185	0.0409721	0.0412004		8.15723e-09	5.05411e-12	4.63023e-09
scaffold_29	e_gw1.29.228.1	69647	819	enoyl-CoA hydratase/isomerase		33	2.881	14	1.33575	17	1.56904	64	1.9286		42	3.80637	49	4.75552	43	3.1876	134	3.9165		10	1.55777	12	1.13766	22	1.34771		6.15106e-05	5.06868e-05	5.62319e-05		0.000139925	7.06275e-06	0.000105682
scaffold_29	e_gw1.29.235.1	69555	771	aspartyl protease, Aspergillopepsin-like		0	0	0	0	0	0	0	0		2	0.19254	2	0.206187	1	0.0787453	5	0.159158		0	0	0	0	0	0		0.0657458	0.0546553	0.0125145		0.333021	0.217081	0.0760386
scaffold_29	e_gw1.29.29.1	69489	1833	serine carboxypeptidase		110	4.29086	110	4.68933	97	4.00017	317	4.32678		425	17.2097	428	18.5596	461	15.2692	1314	17.0128		58	4.03695	46	1.94854	104	2.99274		9.13844e-115	6.87409e-117	0		5.18528e-79	1.18682e-109	0
scaffold_29	e_gw1.29.54.1	69574	1347	MSF permease		275	14.5975	139	8.06358	123	6.9025	537	9.85453		44	2.42455	79	4.66171	70	3.15507	193	3.41378		10	0.947153	25	1.44107	35	1.19411		3.75948e-50	9.13894e-50	0		3.66739e-05	1.23564e-06	2.67956e-05
scaffold_29	e_gw1.29.61.1	69479	1230	unknown protein		4	0.232525	6	0.381177	3	0.184368	13	0.266023		0	0	0	0	0	0	0	0		3	0.311174	4	0.252504	7	0.281839		4.62284e-05	0.000119893	7.89211e-06		0.000104702	0.000191989	1.85877e-05
scaffold_29	e_gw1.29.65.1	69605	1203	Cystathionine beta-lyases/cystathionine gamma-synthases		1	0.0594358	1	0.0649553	2	0.12567	4	0.0833539		0	0	1	0.0660725	2	0.100935	3	0.0556693		1	0.106053	1	0.0645428	2	0.0852978		0.711414	0.569277	0.569278		0.616648	0.48912	0.529556
scaffold_29	e_gw1.29.66.1	69465	1161	unknown protein		8	0.492688	11	0.740356	9	0.585975	28	0.60634		13	0.831107	14	0.958478	9	0.47064	36	0.753408		6	0.659336	2	0.133755	8	0.396546		0.708238	0.669115	0.670122		0.234731	0.115157	0.169691
scaffold_29	e_gw1.29.77.1	69500	555	PTH11 GPCR		0	0	0	0	0	0	0	0		12	1.60485	20	2.86433	17	1.85967	49	2.10962		0	0	1	0.139901	1	0.0699505		5.61502e-14	2.64907e-12	5.32907e-15		3.84484e-06	8.80208e-09	1.14888e-06
scaffold_29	e_gw1.29.79.1	69679	1086	ABC transporter		0	0	0	0	0	0	0	0		0	0	0	0	0	0	0	0		0	0	0	0	0	0		NA	NA	NA		NA	NA	NA
scaffold_29	e_gw1.29.85.1	69496	906	serine/threonine-protein kinase csk1		10	0.789198	11	0.948735	6	0.500601	27	0.746178		16	1.3108	7	0.614124	18	1.20621	41	1.04371		5	0.704092	3	0.257103	8	0.480597		0.276836	0.263929	0.265947		0.107432	0.041071	0.0762479
scaffold_3	e_gw1.3.1001.1	56431	873	unknown protein		69	5.65131	57	5.10201	32	2.7708	158	4.50804		92	7.82203	74	6.73758	108	7.51084	274	7.35682		18	2.63055	35	3.11292	53	2.87173		3.95343e-05	3.32538e-05	3.63896e-05		4.83127e-06	9.23367e-08	3.58478e-06
scaffold_3	e_gw1.3.1002.1	57008	813	unknown protein		9	0.791527	8	0.768918	9	0.836798	26	0.799081		6	0.547781	9	0.87991	13	0.970805	28	0.799498		3	0.47078	2	0.191009	5	0.330895		0.891642	0.7966	0.797033		0.168525	0.0601139	0.103752
scaffold_3	e_gw1.3.1012.1	57112	705	HET and Ankyrin domain protein		12	1.21704	7	0.775871	8	0.857768	27	0.950227		72	7.58035	48	5.41176	65	5.59762	185	6.19658		0	0	0	0	0	0		1.41544e-25	3.07674e-26	0		8.67009e-26	2.42279e-30	0
scaffold_3	e_gw1.3.1017.1	56835	636	unknown protein		19	2.13605	16	1.96582	5	0.594267	40	1.56538		12	1.40046	5	0.624884	14	1.33644	31	1.12059		5	1.003	4	0.488333	9	0.745666		0.0968932	0.0935911	0.0936569		0.596816	0.457381	0.513159
scaffold_3	e_gw1.3.1021.1	56631	756	ribulose-phosphate 3-epimerase		210	19.8615	132	13.6437	126	12.5985	468	15.3679		111	10.898	88	9.25224	122	9.79754	321	9.9826		40	6.75034	46	4.72443	86	5.73739		4.19009e-13	3.71935e-13	3.61489e-13		0.00729696	0.00180298	0.0061788
scaffold_3	e_gw1.3.1026.1	56363	771	unknown protein		60	5.5643	24	2.43241	40	3.9217	124	3.97281		53	5.10232	52	5.36087	78	6.14213	183	5.53511		14	2.31665	33	3.32333	47	2.81999		0.0392265	0.0332414	0.0339612		0.0256705	0.00836568	0.0208854
scaffold_3	e_gw1.3.1033.1	56831	579	Co-chaperone Hsc20		13	1.60538	11	1.48455	11	1.43609	35	1.50868		4	0.512776	7	0.960961	5	0.524289	16	0.666008		2	0.440696	3	0.402306	5	0.421501		0.00176595	0.00140969	0.00136204		1	0.704968	0.738331
scaffold_3	e_gw1.3.1035.1	56934	693	gluconokinase, thermoresistant glucokinase family		29	2.99212	19	2.1424	14	1.52709	62	2.22054		153	16.3872	122	13.9931	155	13.5793	430	14.6532		24	4.41841	15	1.68063	39	3.04952		4.96517e-58	3.83834e-59	0		3.25605e-24	3.36643e-33	0
scaffold_3	e_gw1.3.1038.1	56565	453	unknown protein		54	8.52333	24	4.13993	20	3.33734	98	5.33354		32	5.24322	29	5.08846	29	3.88668	90	4.73945		17	4.78783	21	3.59944	38	4.19363		0.124621	0.115563	0.116008		0.486938	0.448023	0.498304
scaffold_3	e_gw1.3.1040.1	56256	657	unknown protein		50	5.4415	62	7.37406	47	5.40756	159	6.07437		80	9.03796	70	8.46874	98	9.05607	248	8.85426		21	4.07795	29	3.42725	50	3.7526		0.00331755	0.0027309	0.00285062		3.68243e-05	1.5375e-06	2.971e-05
scaffold_3	e_gw1.3.1058.1	56771	633	unknown protein		14	1.58139	9	1.11101	1	0.119417	24	0.937272		29	3.40048	20	2.51138	34	3.26103	83	3.05763		9	1.81395	11	1.34928	20	1.58162		4.61193e-07	2.13686e-07	2.67575e-07		0.0954518	0.0400496	0.0727061
scaffold_3	e_gw1.3.1062.1	56559	600	unknown protein		210	25.0255	194	25.2657	164	20.6615	568	23.6509		101	12.4944	96	12.7176	117	11.839	314	12.3503		66	14.034	104	13.4585	170	13.7462		8.41554e-27	7.99041e-27	0		9.52943e-05	1.39947e-05	9.03039e-05
scaffold_3	e_gw1.3.1071.1	57140	633	unknown protein		19	2.14617	10	1.23446	24	2.866	53	2.08221		38	4.4558	36	4.52048	40	3.8365	114	4.27093		3	0.604652	3	0.367986	6	0.486319		0.000132578	0.000104057	0.000114753		7.34877e-10	7.25271e-14	2.76762e-10
scaffold_3	e_gw1.3.1092.1	56863	396	unknown unknown protein		39	7.0418	34	6.7091	26	4.96303	99	6.23797		82	15.3697	64	12.8461	100	15.3315	246	14.5157		8	2.5774	23	4.50969	31	3.54354		2.00816e-11	1.24091e-11	1.70933e-11		1.71619e-10	4.29774e-14	9.81961e-11
scaffold_3	e_gw1.3.1097.1	56593	261	unknown protein		0	0	0	0	0	0	0	0		0	0	0	0	0	0	0	0		0	0	0	0	0	0		NA	NA	NA		NA	NA	NA
scaffold_3	e_gw1.3.116.1	56261	1587	unknown protein		161	7.25376	158	7.77966	152	7.23995	471	7.42445		173	8.09124	159	7.96354	191	7.30694	523	7.78724		45	3.61762	57	2.78876	102	3.20319		0.545753	0.533575	0.534543		3.02549e-10	2.86349e-13	2.36031e-10
scaffold_3	e_gw1.3.124.1	56259	1959	unknown protein		1	0.0364989	0	0	0	0	1	0.0121663		2	0.0757777	1	0.0405744	0	0	3	0.038784		0	0	0	0	0	0		0.628875	0.373819	0.377482		0.568336	NA	0.169364
scaffold_3	e_gw1.3.133.1	56830	1662	dipeptidyl peptidase 5		0	0	1	0.0470164	1	0.0454818	2	0.0308327		24	1.07183	32	1.5304	57	2.0822	113	1.56148		0	0	1	0.0467178	1	0.0233589		3.88419e-28	1.27619e-26	0		1.48465e-14	6.66594e-20	2.9976e-15
scaffold_3	e_gw1.3.161.1	57034	1821	unknown protein, no intron		4	0.157059	8	0.343289	8	0.332085	20	0.277478		46	1.87497	39	1.70232	63	2.10044	148	1.89257		6	0.420367	2	0.0852773	8	0.252822		1.06841e-21	3.02832e-22	0		2.73294e-12	2.53818e-17	9.20375e-13
scaffold_3	e_gw1.3.163.1	57141	1527	FAD binding domain-containing protein		45	2.10711	51	2.60983	67	3.31669	163	2.67788		72	3.49977	84	4.37247	111	4.41329	267	4.09518		41	3.42557	24	1.22035	65	2.32296		0.000407243	0.000354032	0.000377207		0.00195811	0.000313588	0.00162657
scaffold_3	e_gw1.3.169.1	56396	1641	unknown protein		320	13.943	224	10.6664	333	15.3393	877	13.3162		165	7.46314	110	5.32807	187	6.9185	462	6.5699		46	3.57632	38	1.798	84	2.68716		9.08952e-45	1.09369e-44	0		1.45727e-10	7.36673e-14	9.30043e-11
scaffold_3	e_gw1.3.184.1	56864	1593	unknown protein		17	0.76304	16	0.784846	11	0.52197	44	0.689952		37	1.72398	16	0.798345	24	0.914691	77	1.14567		15	1.20133	14	0.682379	29	0.941856		0.0285788	0.024831	0.0255665		0.913212	0.926311	0.934503
scaffold_3	e_gw1.3.186.1	56966	1632	Cytochrome P450, putative		136	5.95844	121	5.79356	105	4.86338	362	5.53846		226	10.2786	268	13.0527	261	9.70956	755	11.0136		96	7.50479	165	7.85014	261	7.67747		2.47017e-21	1.11426e-21	0		0.358362	0.284043	0.342729
scaffold_3	e_gw1.3.191.1	56289	1554	Permease of the major facilitator superfamily		0	0	4	0.201136	0	0	4	0.0670453		7	0.334344	5	0.255744	12	0.468823	24	0.35297		0	0	0	0	0	0		0.000475747	0.000260809	0.000293518		0.000808626	5.87437e-05	0.000101506
scaffold_3	e_gw1.3.196.1	57071	1371	unknown protein		100	5.21527	76	4.33168	44	2.42596	220	3.99097		157	8.49979	170	9.85593	210	9.29953	537	9.21842		28	2.6056	56	3.1715	84	2.88855		2.43636e-22	9.14203e-23	0		6.63601e-16	4.8216e-21	4.44089e-16
scaffold_3	e_gw1.3.210.1	57179	1119	GH88 glycosyl hydrolase		0	0	0	0	0	0	0	0		10	0.663309	11	0.781356	10	0.542561	31	0.662409		0	0	0	0	0	0		5.7076e-09	2.20036e-08	5.02847e-10		0.000122596	3.09607e-06	9.98056e-06
scaffold_3	e_gw1.3.224.1	56427	1533	Arylacetamide deacetylase		20	0.932828	5	0.254864	10	0.493091	35	0.560261		30	1.45253	36	1.86658	35	1.38613	101	1.56841		7	0.582564	4	0.202596	11	0.39258		1.04411e-06	5.77652e-07	7.01043e-07		9.81842e-06	1.17417e-07	6.12653e-06
scaffold_3	e_gw1.3.225.1	57002	1455	unknown protein		32	1.57254	37	1.9871	37	1.92224	106	1.82729		123	6.27463	91	4.97124	129	5.38277	343	5.54288		36	3.15666	31	1.65429	67	2.40547		2.02294e-23	7.40964e-24	0		4.73682e-07	3.63224e-09	3.04445e-07
scaffold_3	e_gw1.3.226.1	56525	1398	COG2423, Predicted ornithine cyclodeaminase, mu-crystallin homolog		83	4.24507	139	7.76941	77	4.16344	299	5.39264		43	2.28301	42	2.38797	53	2.30169	138	2.32422		43	3.92418	74	4.10997	117	4.01707		1.99255e-20	2.09517e-20	0		1.16038e-10	2.29366e-12	1.20751e-10
scaffold_3	e_gw1.3.230.1	56328	1521	GT31 b-glycosyltransferases		3	0.141028	1	0.0513749	0	0	4	0.0641344		0	0	0	0	0	0	0	0		0	0	0	0	0	0		0.0463581	NA	0.0131954		NA	NA	NA
scaffold_3	e_gw1.3.232.1	56426	1533	GCPR, mPR-type		256	11.9402	206	10.5004	136	6.70603	598	9.71554		329	15.9294	258	13.3772	321	12.7128	908	14.0065		77	6.4082	104	5.2675	181	5.83785		1.73831e-07	1.47289e-07	1.66151e-07		7.17283e-16	9.45258e-21	4.44089e-16
scaffold_3	e_gw1.3.253.1	57204	1347	lipase, secreted		1	0.0530819	1	0.0580113	0	0	2	0.0370311		0	0	5	0.295045	0	0	5	0.0983484		3	0.284146	0	0	3	0.142073		0.461579	0.330989	0.334327		0.452533	0.475113	0.518043
scaffold_3	e_gw1.3.254.1	56726	1362	Branched chain alpha-keto acid dehydrogenase complex, alpha subunit		261	13.7018	254	14.5726	159	8.82447	674	12.3663		87	4.7412	107	6.24443	79	3.52151	273	4.83571		9	0.843049	15	0.855121	24	0.849085		1.34024e-53	2.71131e-53	0		3.46418e-16	2.97416e-22	2.22045e-16
scaffold_3	e_gw1.3.257.1	56354	1413	pfam01753, zf-MYND		118	5.97109	105	5.80668	61	3.2633	284	5.01369		155	8.14208	119	6.69408	199	8.55047	473	7.79554		22	1.98641	41	2.25297	63	2.11969		8.26043e-07	7.04416e-07	7.95135e-07		9.41395e-18	7.39295e-24	0
scaffold_3	e_gw1.3.260.1	56625	1287	CoA-transferase family III		29	1.61114	47	2.85364	28	1.64455	104	2.03645		153	8.82386	160	9.88161	168	7.92519	481	8.87689		19	1.88349	38	2.29255	57	2.08802		6.70363e-48	7.51238e-49	0		1.0643e-20	4.16926e-28	0
scaffold_3	e_gw1.3.281.1	56350	948	cysteine synthase, putative		1	0.0754233	5	0.412137	0	0	6	0.16252		29	2.27057	30	2.51535	29	1.85724	88	2.21439		4	0.538318	1	0.081904	5	0.310111		1.48005e-17	6.38815e-18	0		1.26467e-07	1.20515e-10	5.50023e-08
scaffold_3	e_gw1.3.290.1	56920	1188	Leucine aminopeptidase 1		272	16.3707	227	14.931	238	15.1436	737	15.4818		1009	63.0406	1161	77.6787	924	47.2209	3094	62.6468		198	21.2636	282	18.4309	480	19.8472		2.32436e-271	4.04444e-276	0		1.69686e-85	1.02725e-114	0
scaffold_3	e_gw1.3.291.1	56448	1131	GH18 chitinase Chi18-11		0	0	1	0.0690904	0	0	1	0.0230301		0	0	2	0.140557	1	0.0536805	3	0.0647459		0	0	0	0	0	0		0.628875	0.373819	0.377482		0.568336	NA	0.169364
scaffold_3	e_gw1.3.293.1	56547	1155	unknown protein		27	1.67146	19	1.28544	10	0.654466	56	1.20379		64	4.11286	53	3.64737	43	2.2603	160	3.34018		5	0.552301	1	0.0672251	6	0.309763		7.54856e-10	4.41888e-10	5.94271e-10		2.4962e-15	1.16745e-21	7.77156e-16
scaffold_3	e_gw1.3.300.1	56196	903	unknown protein		30	2.37546	28	2.42298	29	2.42761	87	2.40868		33	2.71251	31	2.72873	47	3.16001	111	2.86709		18	2.54315	4	0.343943	22	1.44355		0.521553	0.485253	0.486646		0.00601398	0.000995183	0.00425828
scaffold_3	e_gw1.3.301.1	56772	1092	transcriptional regulator, unknown		192	12.5717	144	10.3043	149	10.3141	485	11.0634		169	11.4871	156	11.355	226	12.5651	551	11.8024		31	3.62182	61	4.33731	92	3.97957		0.803236	0.789223	0.789738		1.33182e-14	3.33119e-19	1.03251e-14
scaffold_3	e_gw1.3.304.1	56399	1236	unknown protein		46	2.66105	23	1.45408	42	2.56862	111	2.22792		68	4.08354	61	3.92281	62	3.04546	191	3.68393		23	2.37409	24	1.50767	47	1.94088		0.000796005	0.000661515	0.00070342		0.0105811	0.00290298	0.00919447
scaffold_3	e_gw1.3.307.1	57078	1146	unknown protein		8	0.499136	8	0.545489	6	0.395763	22	0.48013		17	1.10106	14	0.971023	20	1.05956	51	1.04388		7	0.779294	5	0.338765	12	0.559029		0.00655305	0.00431086	0.00457038		0.200582	0.0912589	0.140239
scaffold_3	e_gw1.3.309.1	57178	1068	nuclear mRNA splicing factor-associated protein, putative		20	1.33898	12	0.877992	18	1.274	50	1.16366		29	2.01545	18	1.33964	48	2.72866	95	2.02792		9	1.07512	2	0.145403	11	0.610264		0.00448846	0.0034422	0.003624		4.03298e-05	7.20756e-07	2.27016e-05
scaffold_3	e_gw1.3.314.1	56499	1044	N-acyl-phosphatidylethanolamine-hydrolyzing phospholipase D, putative		4	0.273951	2	0.149696	0	0	6	0.141216		2	0.142192	1	0.0761352	1	0.0581539	4	0.0921604		0	0	0	0	0	0		0.529399	0.389031	0.388693		0.579868	NA	0.112547
scaffold_3	e_gw1.3.326.1	56700	1017	unknown protein		0	0	0	0	0	0	0	0		0	0	1	0.0781565	0	0	1	0.0260522		0	0	0	0	0	0		1	NA	0.26407		1	NA	0.427531
scaffold_3	e_gw1.3.353.1	56326	1023	Zinc-containing alcohol dehydrogenase superfamily		0	0	0	0	0	0	0	0		4	0.290222	1	0.0776981	1	0.0593476	6	0.142423		1	0.124713	0	0	1	0.0623565		0.0336906	0.0291752	0.00622573		0.682627	0.349069	0.418724
scaffold_3	e_gw1.3.362.1	56897	1035	unknown protein		3	0.20725	12	0.905986	3	0.219104	18	0.444113		2	0.143429	3	0.230392	2	0.117319	7	0.163713		0	0	0	0	0	0		0.0145111	0.0098103	0.0095037		0.200975	0.0914121	0.0357992
scaffold_3	e_gw1.3.363.1	56421	933	mitochondrial carrier protein		53	4.0617	31	2.59633	46	3.72688	130	3.46164		52	4.13683	37	3.15215	39	2.53783	128	3.2756		20	2.73487	21	1.74764	41	2.24125		0.211944	0.199073	0.19981		0.488174	0.35766	0.416604
scaffold_3	e_gw1.3.370.1	56896	1014	unknown protein		115	8.10912	91	7.01268	72	5.36739	278	6.82973		52	3.80637	24	1.88131	61	3.65234	137	3.11334		42	5.28444	115	8.80589	157	7.04517		3.38654e-17	3.59223e-17	0		1.25727e-21	9.10525e-25	0
scaffold_3	e_gw1.3.372.1	56996	1107	GH5 mannan endo-1,4-b-mannosidase		2	0.12918	1	0.0705883	1	0.0682844	4	0.089351		1664	111.571	1349	96.8613	2122	116.38	5135	108.271		2	0.2305	1	0.07014	3	0.15032		0	0	0		0	0	0
scaffold_3	e_gw1.3.374.1	57101	834	PTH11 GPCR		0	0	0	0	0	0	0	0		0	0	0	0	0	0	0	0		0	0	0	0	0	0		NA	NA	NA		NA	NA	NA
scaffold_3	e_gw1.3.379.1	56819	1080	glutathione-S-transferase		78	5.16398	81	5.86059	50	3.49957	209	4.84138		184	12.6456	143	10.5244	193	10.8496	520	11.3399		14	1.65383	26	1.86923	40	1.76153		1.64546e-22	5.95897e-23	0		8.82727e-33	1.7904e-45	0
scaffold_3	e_gw1.3.384.1	57198	990	Rad10p of Saccharomyces cerevisiae, a subunit of the Rad1-Rad10 endonuclease (ERCC1-XPF in humans) that functions in nucleotide excision repair and recombinational repair.		26	1.87781	16	1.26289	19	1.45073	61	1.53048		72	5.39813	66	5.29901	91	5.58066	229	5.42593		4	0.515481	6	0.470576	10	0.493028		2.95361e-19	1.16285e-19	0		2.6886e-20	1.37898e-28	0
scaffold_3	e_gw1.3.396.1	56345	1050	contains a possible ribosomal RNA methyltransferase RrmJ/FtsJ domain.		138	9.39731	174	12.9491	92	6.62319	404	9.65654		212	14.9862	225	17.0325	252	14.571	689	15.5299		33	4.0097	64	4.73265	97	4.37118		3.08421e-10	2.34788e-10	2.86962e-10		2.12817e-23	2.13278e-31	0
scaffold_3	e_gw1.3.417.1	56291	840	SAM dependent methyltransferase		14	1.19169	2	0.186051	7	0.629923	23	0.669221		1	0.0883622	2	0.18925	0	0	3	0.0925376		1	0.151883	2	0.184869	3	0.168376		1.16907e-05	8.55779e-06	6.07032e-06		0.353644	0.196187	0.23242
scaffold_3	e_gw1.3.424.1	56758	933	unknown protein		0	0	1	0.0837527	0	0	1	0.0279176		2	0.159109	1	0.0851931	0	0	3	0.081434		2	0.273487	1	0.0832208	3	0.178354		0.628875	0.373819	0.377482		0.353644	0.196187	0.23242
scaffold_3	e_gw1.3.426.1	56860	801	unknown protein		44	3.92766	27	2.63398	17	1.6043	88	2.72198		38	3.52125	33	3.27467	24	1.8191	95	2.87168		4	0.637111	3	0.290805	7	0.463958		0.657172	0.646943	0.647664		4.8313e-07	7.82042e-10	1.91393e-07
scaffold_3	e_gw1.3.450.1	56856	756	DNA replication complex GINS protein (Psf2), putative		10	0.945784	6	0.620169	6	0.599927	22	0.72196		33	3.23995	22	2.31306	28	2.24862	83	2.60054		10	1.68759	2	0.20541	12	0.946498		7.20742e-08	4.29862e-08	5.55642e-08		0.00108706	7.47964e-05	0.00065963
scaffold_3	e_gw1.3.451.1	56384	738	Nucleolar protein that binds nuclear localization sequences		208	20.1521	184	19.4824	204	20.895	596	20.1765		348	35.0001	342	36.8346	436	35.8682	1126	35.9009		194	33.5377	311	32.7203	505	33.129		4.01722e-23	2.05442e-23	0		0.000393947	7.24116e-05	0.000385255
scaffold_3	e_gw1.3.471.1	56587	627	GCN5-related N-acetyltransferase		45	5.13167	30	3.73882	31	3.73734	106	4.20261		11	1.30218	21	2.66218	15	1.45246	47	1.80561		1	0.203479	3	0.371507	4	0.287493		1.32416e-08	1.23015e-08	1.1012e-08		0.00128885	4.44694e-05	0.000526588
scaffold_3	e_gw1.3.472.1	57169	519	unknown protein		29	3.99526	22	3.31235	9	1.31082	60	2.87281		45	6.43563	46	7.04493	52	6.08296	143	6.52117		24	5.89972	17	2.54329	41	4.2215		1.36529e-06	7.98812e-07	9.44833e-07		0.158551	0.0942661	0.141101
scaffold_3	e_gw1.3.475.1	56792	630	unknown protein		105	11.9169	86	10.6669	41	4.9194	232	9.16773		57	6.71553	80	10.0934	77	7.42043	214	8.07644		16	3.24016	34	4.19037	50	3.71527		0.0176289	0.0174312	0.0175721		0.00280226	0.000453199	0.00219815
scaffold_3	e_gw1.3.480.1	57167	633	Distantly related to S.cerevisiae SHR3, an ER membrane protein nvolved in packing of amino acid permeases into ER-Golgi transport vesicles.		140	15.8139	125	15.4307	113	13.4941	378	14.9129		227	26.6176	289	36.2894	265	25.4168	781	29.4413		185	37.2868	268	32.8734	453	35.0801		1.81316e-21	8.23917e-22	0		1.02365e-13	1.85424e-16	1.01252e-13
scaffold_3	e_gw1.3.490.1	56215	744	26S proteasome non-ATPase regulatory subunit 9, putative		104	9.99481	105	11.028	83	8.43284	292	9.81855		151	15.0643	146	15.5979	169	13.7909	466	14.8177		31	5.3159	56	5.84425	87	5.58007		1.41163e-05	1.10461e-05	1.20993e-05		3.69589e-10	3.30107e-13	2.78428e-10
scaffold_3	e_gw1.3.492.1	56318	615	Cargo transport protein Emp24 (p24 protein family)		379	44.0634	297	37.7365	264	32.4487	940	38.0829		529	63.8449	745	96.2869	641	63.2793	1915	74.4704		120	24.8939	206	26.0079	326	25.4509		2.25128e-48	5.12957e-49	0		3.11843e-45	3.06588e-60	0
scaffold_3	e_gw1.3.496.1	56512	588	unknown protein		23	2.79682	16	2.12629	15	1.92834	54	2.28382		18	2.27217	23	3.10911	29	2.99433	70	2.79187		7	1.51883	7	0.924345	14	1.22159		0.530312	0.522033	0.5234		0.035979	0.00982057	0.0249156
scaffold_3	e_gw1.3.520.1	56720	459	unknown protein		47	7.32148	61	10.3848	16	2.63497	124	6.78041		40	6.46835	64	11.0829	81	10.714	185	9.42175		14	3.89137	24	4.05987	38	3.97562		0.0300504	0.0257698	0.0263855		0.000647371	5.28834e-05	0.000440974
scaffold_3	e_gw1.3.527.1	56546	267	unknown protein, 3TM		2	0.53559	0	0	0	0	2	0.17853		46	12.7877	53	15.778	50	11.3694	149	13.3117		2	0.955667	2	0.581611	4	0.768639		1.90836e-37	1.54021e-34	0		1.11376e-15	2.33583e-22	2.22045e-16
scaffold_3	e_gw1.3.552.1	57129	255	Protein transport protein Yos1		13	3.64516	3	0.919309	3	0.889303	19	1.81793		8	2.3286	24	7.48096	21	4.99986	53	4.93648		7	3.50224	7	2.13143	14	2.81683		0.000563554	0.000437308	0.000481933		0.334894	0.187157	0.247403
scaffold_3	e_gw1.3.557.1	56853	5412	unknown protein		278	3.67283	250	3.60963	218	3.04486	746	3.44244		215	2.94867	215	3.15767	269	3.01768	699	3.04134		27	0.636493	47	0.674301	74	0.655397		7.50891e-05	6.84522e-05	7.00198e-05		2.92158e-33	1.64719e-45	0
scaffold_3	e_gw1.3.560.1	57128	4674	candidate glycogen debranching enzyme		1620	24.7822	1515	25.3282	1438	23.2562	4573	24.4555		1219	19.358	1061	18.0432	1457	18.9256	3737	18.7756		375	10.236	474	7.87414	849	9.05507		7.38576e-56	6.2835e-56	0		2.84207e-41	8.6605e-54	0
scaffold_3	e_gw1.3.562.1	56176	4689	MRP-type ABC transporter		358	5.45905	325	5.41606	163	2.6277	846	4.50094		217	3.43499	146	2.47491	243	3.14634	606	3.01874		190	5.16965	177	2.93094	367	4.05029		1.5605e-19	1.39177e-19	0		3.8761e-13	9.54206e-16	3.53051e-13
scaffold_3	e_gw1.3.572.1	56278	3582	unknown unknown protein, in Sordariomycetes		1	0.0199613	0	0	1	0.021103	2	0.0136881		0	0	4	0.0887607	1	0.0169494	5	0.0352367		0	0	0	0	0	0		0.461579	0.330989	0.334327		0.333021	0.217081	0.0760386
scaffold_3	e_gw1.3.578.1	56582	3486	unknown protein		676	13.8654	718	16.0945	519	11.254	1913	13.738		638	13.5844	743	16.9413	818	14.2464	2199	14.924		140	5.12375	128	2.85099	268	3.98737		0.875769	0.876119	0.876439		1.31496e-86	6.46105e-118	0
scaffold_3	e_gw1.3.582.1	56376	3108	Hypothetial protein.		94	2.16252	96	2.41363	58	1.41064	248	1.9956		216	5.15844	247	6.31687	257	5.02032	720	5.49854		96	3.94074	195	4.87155	291	4.40615		2.71885e-40	5.01285e-41	0		0.202386	0.155312	0.205477
scaffold_3	e_gw1.3.589.1	56211	2592	unknown protein		18	0.496537	11	0.331618	10	0.291631	39	0.373262		243	6.95853	249	7.63573	315	7.37827	807	7.32417		5	0.246106	4	0.119823	9	0.182964		1.17745e-164	4.6361e-163	0		2.8438e-95	5.53217e-130	0
scaffold_3	e_gw1.3.596.1	56682	2457	unknown protein		30	0.873032	10	0.318035	13	0.399951	53	0.530339		16	0.483349	21	0.679361	26	0.642462	63	0.601724		5	0.259629	5	0.158008	10	0.208818		0.925941	0.877448	0.877785		0.00827431	0.00146812	0.00609032
scaffold_3	e_gw1.3.608.1	57100	2751	unknown protein		139	3.61275	127	3.60739	159	4.36893	425	3.86303		229	6.17861	162	4.6807	252	5.56146	643	5.47359		56	2.59708	107	3.02	163	2.80854		1.48199e-05	1.25013e-05	1.35953e-05		1.01633e-05	3.34151e-07	7.88142e-06
scaffold_3	e_gw1.3.612.1	56894	2460	chitinase 18-10 [Hypocrea jecorina]		0	0	0	0	0	0	0	0		0	0	1	0.0323111	0	0	1	0.0107704		0	0	0	0	0	0		1	NA	0.26407		1	NA	0.427531
scaffold_3	e_gw1.3.613.1	56418	2295	GH55: candidate b-1,3-glucanase		0	0	1	0.0340485	0	0	1	0.0113495		61	1.97285	53	1.83561	77	2.03698	191	1.94848		1	0.0555911	3	0.101497	4	0.0785439		2.88657e-50	3.28806e-41	0		4.55458e-21	9.46647e-30	0
scaffold_3	e_gw1.3.616.1	57098	2337	unknown protein		86	2.6312	102	3.41053	73	2.3612	261	2.80098		360	11.4338	380	12.9244	453	11.7684	1193	12.0422		38	2.0745	46	1.52831	84	1.80141		5.55853e-115	4.0719e-117	0		3.97985e-78	1.05769e-108	0
scaffold_3	e_gw1.3.619.1	56717	2631	unknown protein		65	1.76647	59	1.75231	63	1.81004	187	1.77628		63	1.77732	81	2.44709	77	1.77684	221	2.00042		45	2.18212	56	1.65265	101	1.91739		0.842685	0.817471	0.817961		0.0790784	0.0525067	0.0825797
scaffold_3	e_gw1.3.62.1	56206	1944	unknown protein		148	5.44351	129	5.1853	138	5.36601	415	5.33161		220	8.39987	181	7.40063	258	8.05754	659	7.95268		106	6.9566	80	3.19527	186	5.07594		3.08981e-07	2.56363e-07	2.89914e-07		0.000977823	0.00014553	0.0008409
scaffold_3	e_gw1.3.623.1	56515	2631	Regulation of HR towards crossover		9	0.244588	16	0.475203	4	0.114923	29	0.278238		20	0.564229	19	0.574009	15	0.346138	54	0.494792		0	0	1	0.0295116	1	0.0147558		0.036899	0.0334404	0.0344026		9.35175e-07	1.11913e-09	2.48162e-07
scaffold_3	e_gw1.3.633.1	56614	2535	unknown protein		84	2.36927	49	1.51042	36	1.07348	169	1.65106		137	4.01133	153	4.79733	157	3.76011	447	4.18959		18	0.905904	10	0.306292	28	0.606098		6.95404e-22	2.36641e-22	0		2.60809e-32	4.05033e-45	0
scaffold_3	e_gw1.3.638.1	56344	2487	unknown protein		265	7.61876	226	7.10089	216	6.56518	707	7.09494		102	3.04418	82	2.62074	116	2.83179	300	2.83224		35	1.79548	28	0.87417	63	1.33482		1.77337e-52	2.75197e-52	0		1.91436e-05	6.30086e-07	1.46444e-05
scaffold_3	e_gw1.3.66.1	56409	2478	unknown protein		221	6.37683	163	5.14004	173	5.27732	557	5.59807		152	4.5529	170	5.45298	205	5.02263	527	5.0095		53	2.72874	59	1.84869	112	2.28872		0.00111112	0.00100623	0.0010229		2.21099e-08	9.00164e-11	1.67993e-08
scaffold_3	e_gw1.3.661.1	56812	1992	Alpha-1,2 glucosyltransferase		40	1.43577	26	1.01992	30	1.13842	96	1.19803		50	1.86306	57	2.27443	71	2.16395	178	2.10048		19	1.21689	18	0.701612	37	0.959252		0.000163767	0.000127644	0.000138716		0.000915139	9.7539e-05	0.000702003
scaffold_3	e_gw1.3.662.1	56341	1620	unknown protein		61	2.69233	53	2.55647	47	2.19307	161	2.48062		159	7.28497	162	7.94852	208	7.7952	529	7.67623		84	6.61534	113	5.41598	197	6.01566		5.36585e-36	1.20019e-36	0		0.933402	0.928511	0.936488
scaffold_3	e_gw1.3.668.1	56646	1461	pfam01593, Amino_oxidase, Flavin containing amine oxidoreductase		5	0.2447	4	0.213939	3	0.155217	12	0.204619		0	0	0	0	0	0	0	0		0	0	0	0	0	0		9.96271e-05	0.000231915	1.76432e-05		NA	NA	NA
scaffold_3	e_gw1.3.671.1	56911	2151	Urea transporter		0	0	0	0	0	0	0	0		3	0.103521	11	0.406479	9	0.254028	23	0.254676		1	0.0593126	1	0.0360972	2	0.0477049		1.17923e-06	1.55587e-06	8.50373e-08		0.0395792	0.00466113	0.0162344
scaffold_3	e_gw1.3.672.1	56440	2106	Ion transport protein		46	1.56176	39	1.44706	35	1.25626	120	1.42169		141	4.96943	146	5.51037	144	4.15129	431	4.87703		20	1.2116	15	0.553027	35	0.882314		5.14557e-33	9.04663e-34	0		1.94963e-26	1.85786e-36	0
scaffold_3	e_gw1.3.673.1	57016	2100	germinal center kinase, related to S. cerevisiae Kic1p		46	1.56622	41	1.52562	21	0.755908	108	1.28258		79	2.79225	118	4.46631	120	3.46929	317	3.57595		32	1.9441	32	1.18316	64	1.56363		6.23704e-19	2.66708e-19	0		3.47039e-06	5.84747e-08	2.45267e-06
scaffold_3	e_gw1.3.687.1	56272	1845	Cytochrome P450 monooxygenase		1	0.0387541	0	0	0	0	1	0.012918		0	0	0	0	0	0	0	0		2	0.1383	0	0	2	0.0691499		0.464014	NA	0.215262		0.0729195	NA	0.0221139
scaffold_3	e_gw1.3.69.1	57088	2514	Sulfate/bicarbonate/oxalate exchanger SAT-1 and related transporters (SLC26 family)		74	2.10465	62	1.92711	53	1.5936	189	1.87512		70	2.06671	85	2.68745	81	1.95613	236	2.23676		5	0.253742	6	0.18531	11	0.219526		0.436749	0.422853	0.424274		2.91446e-20	1.31789e-28	0
scaffold_3	e_gw1.3.693.1	56169	1926	vacuolar protein sorting protein (Vps36), putative		143	5.30877	123	4.99033	122	4.7882	388	5.0291		270	10.4053	267	11.019	308	9.70898	845	10.3777		66	4.37195	79	3.18482	145	3.77838		1.80926e-26	6.33389e-27	0		1.72178e-20	4.07086e-27	0
scaffold_3	e_gw1.3.707.1	56690	1251	mannose-1-phosphate guanylyltransferase, putative		89	5.08682	100	6.2463	75	4.53182	264	5.28832		213	12.6377	272	17.2822	229	11.1137	714	13.6778		32	3.26348	25	1.55166	57	2.40757		1.53522e-35	3.92885e-36	0		2.11775e-43	4.85988e-60	0
scaffold_3	e_gw1.3.708.1	56218	1809	unknown protein		14	0.553354	10	0.431958	16	0.668575	40	0.551296		79	3.24141	55	2.41663	81	2.71848	215	2.79217		8	0.564208	5	0.214608	13	0.389408		4.14201e-25	1.02814e-25	0		1.82625e-16	4.96169e-23	1.11022e-16
scaffold_3	e_gw1.3.71.1	56780	2232	DNA polymerase X family		14	0.448485	12	0.420114	4	0.135467	30	0.334689		14	0.465564	23	0.819068	25	0.680025	62	0.654886		2	0.11432	1	0.0347872	3	0.0745538		0.00870619	0.00683131	0.00716894		4.573e-06	1.73192e-08	2.0247e-06
scaffold_3	e_gw1.3.717.1	56789	1584	Essential ATP-binding protein required for DNA replication		87	3.92715	98	4.8345	77	3.67455	262	4.1454		195	9.13746	250	12.545	232	8.89225	677	10.1916		29	2.33577	41	2.00975	70	2.17276		4.59791e-31	1.29181e-31	0		4.69541e-33	3.13721e-45	0
scaffold_3	e_gw1.3.720.1	57059	1608	homeobox transcriptional regulator		37	1.64524	20	0.971906	52	2.44448	109	1.68721		59	2.7234	58	2.867	88	3.32258	205	2.971		25	1.98354	28	1.35203	53	1.66779		3.35457e-05	2.44502e-05	2.70607e-05		0.0204464	0.00605379	0.0161659
scaffold_3	e_gw1.3.723.1	56687	1596	cytochrome P450 protein		0	0	3	0.146882	0	0	3	0.0489607		0	0	3	0.149408	2	0.076081	5	0.0751631		1	0.0799383	1	0.0486498	2	0.064294		0.732184	0.609447	0.611148		1	0.916946	0.926001
scaffold_3	e_gw1.3.724.1	56214	1764	Zn2Cys6 transcriptional regulator		33	1.33761	7	0.310084	12	0.514223	52	0.720639		18	0.757391	15	0.675894	23	0.791604	56	0.74163		3	0.216975	0	0	3	0.108488		0.772436	0.715475	0.716067		2.53114e-05	1.78682e-07	1.06564e-05
scaffold_3	e_gw1.3.731.1	56684	1512	MSF transporter		1	0.0472892	1	0.0516807	1	0.0499939	3	0.0496546		571	28.0305	1040	54.6723	639	25.6583	2250	36.1204		0	0	0	0	0	0		0	0	0		3.99503e-308	5.69007e-228	0
scaffold_3	e_gw1.3.739.1	57091	1299	GDP-mannose transporter		71	3.90808	73	4.39131	98	5.70277	242	4.66739		220	12.5707	232	14.196	231	10.7965	683	12.521		32	3.14288	27	1.61387	59	2.37838		1.2335e-36	2.9684e-37	0		4.14205e-39	6.04708e-54	0
scaffold_3	e_gw1.3.742.1	56314	1509	Amino acid transporter PotE		0	0	2	0.103567	0	0	2	0.0345223		50	2.45939	91	4.79334	58	2.33355	199	3.19543		0	0	0	0	0	0		5.96928e-51	4.27493e-45	0		1.1214e-27	2.69966e-32	0
scaffold_3	e_gw1.3.760.1	56408	1632	unknown protein		64	2.80397	70	3.35165	48	2.22326	182	2.79296		119	5.41219	146	7.11081	168	6.24983	433	6.25761		27	2.11072	22	1.04669	49	1.5787		2.0663e-17	1.02222e-17	0		1.04874e-19	7.58062e-27	0
scaffold_3	e_gw1.3.764.1	56610	1536	unknown protein		150	6.98255	113	5.74867	69	3.39568	332	5.37563		421	20.344	336	17.3874	441	17.4312	1198	18.3875		36	2.99019	44	2.22421	80	2.6072		1.57454e-89	3.28543e-91	0		5.50507e-81	4.03583e-113	0
scaffold_3	e_gw1.3.781.1	57185	1545	Amino acid transporters		5	0.231396	0	0	3	0.146778	8	0.126058		30	1.44125	22	1.13183	31	1.21818	83	1.26375		6	0.495462	0	0	6	0.247731		1.33361e-14	3.02642e-15	4.10783e-15		1.93637e-06	7.146e-09	9.5738e-07
scaffold_3	e_gw1.3.787.1	56434	1494	FKBP-type peptidyl-prolyl isomerase, putative		677	32.4005	690	36.0893	612	30.9649	1979	33.1516		1069	53.1096	903	48.0422	1269	51.5692	3241	50.907		383	32.7066	677	35.1845	1060	33.9456		3.92657e-35	1.59787e-35	0		0.000458312	6.90665e-05	0.000436534
scaffold_3	e_gw1.3.795.1	56432	1464	FMN-dependent dehydrogenase		70	3.41878	52	2.77551	59	3.04635	181	3.08021		183	9.27803	152	8.25256	198	8.21113	533	8.58058		36	3.13725	13	0.689471	49	1.91336		7.22206e-31	1.6605e-31	0		3.26753e-29	2.96908e-40	0
scaffold_3	e_gw1.3.809.1	56952	1470	Major Facilitator Superfamily protein, putative		6	0.291842	2	0.106315	4	0.205689	12	0.201282		92	4.64533	82	4.43387	98	4.04751	272	4.37557		5	0.433951	3	0.158459	8	0.296205		1.38686e-57	3.90819e-57	0		2.3164e-27	1.66495e-38	0
scaffold_3	e_gw1.3.821.1	56744	1146	Calcium transporter		58	3.61874	34	2.31833	66	4.3534	158	3.43015		56	3.62701	59	4.09217	72	3.81441	187	3.84453		3	0.333983	15	1.0163	18	0.67514		0.829292	0.821377	0.821858		1.32259e-10	1.41476e-14	5.74506e-11
scaffold_3	e_gw1.3.823.1	56845	1398	flavoprotein monooxygenase		0	0	0	0	0	0	0	0		7	0.371652	2	0.113713	0	0	9	0.161788		0	0	0	0	0	0		0.00464791	0.00462694	0.000806739		0.125082	0.0382541	0.0173
scaffold_3	e_gw1.3.851.1	57049	1326	Nam8/Mre2, required for meiotic recombination		210	11.3237	137	8.07342	113	6.44175	460	8.61297		418	23.398	348	20.8604	503	23.0305	1269	22.4296		174	16.7415	143	8.37348	317	12.5575		4.73265e-64	4.31196e-65	0		1.02056e-10	1.16795e-13	8.35791e-11
scaffold_3	e_gw1.3.852.1	56572	1338	aminotransferase, classes I and II family		10	0.534389	9	0.525614	11	0.621449	30	0.560484		49	2.71823	41	2.43564	38	1.72427	128	2.29272		11	1.04888	2	0.116061	13	0.582469		9.69999e-13	3.27362e-13	5.17919e-13		2.99125e-07	5.82064e-10	1.29347e-07
scaffold_3	e_gw1.3.855.1	56203	1311	related to dolichyl-phosphate-mannose a-mannosyltransferases		12	0.654474	12	0.715252	6	0.345953	30	0.571893		26	1.47203	23	1.39448	16	0.740963	65	1.20249		6	0.583897	4	0.236903	10	0.4104		0.00383445	0.00308214	0.00327025		0.00606681	0.000886481	0.00418522
scaffold_3	e_gw1.3.874.1	56876	1248	candidate a-glycosyltransferase		65	3.72403	74	4.63338	50	3.02848	189	3.79529		216	12.8465	183	11.6553	216	10.508	615	11.6699		52	5.3159	40	2.48862	92	3.90226		5.49028e-41	9.10123e-42	0		3.42185e-19	1.08546e-25	0
scaffold_3	e_gw1.3.887.1	56603	1578	unknown protein		372	16.8558	381	18.8668	296	14.1793	1049	16.634		506	23.8007	530	26.6965	662	25.4701	1698	25.3224		157	12.6935	247	12.1536	404	12.4235		3.81983e-18	2.5938e-18	0		1.00531e-16	1.54928e-21	1.11022e-16
scaffold_3	e_gw1.3.899.1	56804	1143	unknown unknown protein		0	0	0	0	1	0.0661337	1	0.0220446		0	0	2	0.139082	2	0.106234	4	0.0817718		0	0	1	0.0679309	1	0.0339655		0.381458	0.213604	0.217492		1	0.677525	0.715898
scaffold_3	e_gw1.3.907.1	57015	1155	Amino acid transporters		32	1.98099	36	2.43557	26	1.70161	94	2.03939		4	0.257054	6	0.41291	3	0.157695	13	0.275886		3	0.33138	8	0.537801	11	0.434591		3.86533e-19	6.37474e-19	0		0.0618709	0.0317937	0.0488079
scaffold_3	e_gw1.3.910.1	56236	1158	SAM-dependent methyltransferases		0	0	0	0	0	0	0	0		27	1.73062	29	1.99056	30	1.57287	86	1.76468		93	10.2462	110	7.37561	203	8.81089		8.50754e-24	1.17531e-19	0		1.03836e-52	1.60475e-57	0
scaffold_3	e_gw1.3.931.1	57010	1254	prenyltransferase and squalene oxidase		83	4.73254	75	4.67352	66	3.97846	224	4.46151		134	7.93146	98	6.21176	111	5.37408	343	6.50577		34	3.45915	37	2.29096	71	2.87505		0.00100944	0.000890786	0.000937158		2.98216e-06	5.24776e-08	2.2155e-06
scaffold_3	e_gw1.3.939.1	56370	1113	COG0473, LeuB, Isocitrate/isopropylmalate dehydrogenase		12	0.770904	5	0.351039	17	1.15458	34	0.75884		49	3.26774	37	2.64236	51	2.78198	137	2.89736		6	0.687771	16	1.11619	22	0.901981		8.10504e-13	2.70732e-13	4.2788e-13		0.000106049	3.48703e-06	6.27365e-05
[truncated: 7,549 more rows]
