# Supplementary material for: Genome-wide transcriptional response of Trichoderma reesei to lignocellulose using RNA sequencing and comparison with Aspergillus niger
Source: BMC Genomics. 2013 Aug 9;14:541. doi: 10.1186/1471-2164-14-541 (PMC3750697; doi:10.1186/1471-2164-14-541)
Supplement: Additional file 3 — Antisense RNA. Antisense and sense RPKM values and ratios for all genes with an antisense RPKM >1 in either 48 h glucose, 24 h straw and/or 24 h straw + 5 h glucose. [file 1471-2164-14-541-S3.xlsx]

## Sheet: Sense and Antisense RPKM
GENE ID	TRANSCRIPT ID	Annotation		GLU48 RPKM	STRAW RPKM	GLU5 RPKM		GLU48 AS RPKM	STRAW AS RPKM	GLU5 AS RPKM		AS/S 48 h gluc	AS/S straw
e_gw1.1.1487.1	53029	Unknown protein, contains ß-lactamase domian		0	0.0540115	0.0375682		0.101664	1.85736	0.506319		NA	34.3883
e_gw1.14.132.1	64683	Containing FAD-binding domain and SignalP predicted secretion signal. Similar to tre34100 and tre39566.		0.0198557	0	0		0.173596	1.24598	0		8.74288	NA
e_gw1.15.336.1	65232	short chain oxidoreductase/dehydrogenase, putative		0.0274476	0	0		1.2225	4.09597	0.474315		44.5393	NA
e_gw1.15.67.1	65098	protein containing FAD-binding domain and SignalP-predicted secretion signal. Distantly related to tre36816, tre34100, and tre39566.		0	0	0		0.334378	2.12237	0.653076		NA	NA
e_gw1.17.449.1	65810	unique, no reference in JGI		0	0	0		1.12241	1.76461	0.862235		NA	NA
e_gw1.2.1160.1	55036	unknown protein		0	0	0		1.52084	4.1875	0.215681		NA	NA
e_gw1.2.416.1	55871	Short-chain dehydrogenase/reductase		0	0	0.0543733		0.136622	2.11112	0.143716		NA	NA
e_gw1.29.61.1	69479	unknown protein		0.266023	0	0.281839		0.813025	2.00486	1.0349		3.05622	NA
e_gw1.3.1097.1	56593	unknown protein		0	0	0		2.76175	1.46785	2.50767		NA	NA
e_gw1.6.287.1	59746	oxaloacetase-like protein		0.0794474	0	0.190749		0.319232	2.06886	0.217171		4.01816	NA
e_gw1.6.413.1	59689	GH2 Predicted beta-mannosidase		0	0	0		1.06635	1.87712	0.285897		NA	NA
e_gw1.85.10.1	71212	unique protein		0.728724	0	0		1.25122	0.329066	0		1.71701	NA
estExt_fgenesh5_pg.C_290084	123979	peptide transporter MTD1		0.0378591	0	0		2.5463	1.4964	1.27107		67.2571	NA
estExt_GeneWisePlus.C_80280	77505	unknown protein		0	0	0		2.53884	3.63756	1.50586		NA	NA
fgenesh1_pm.C_scaffold_10000157	4179	isoflavone reductase family protein		0	0	0		0.136872	1.1889	0		NA	NA
fgenesh5_pg.C_scaffold_10000034	107644	unknown protein		0	0	0.109044		0.259006	1.87147	0		NA	NA
fgenesh5_pg.C_scaffold_10000303	107913	unique protein		0	0	0		0.0573343	2.8452	0.0733228		NA	NA
fgenesh5_pg.C_scaffold_1000074	102441	unknown protein		0	0	0		0.864844	3.29446	0.382173		NA	NA
fgenesh5_pg.C_scaffold_1000483	102850	unique protein, no reference in JGI		0	0	0		0.373804	1.83639	0.444049		NA	NA
fgenesh5_pg.C_scaffold_1000778	103145	unique protein		0	0	0		0.340916	1.68066	0.159877		NA	NA
fgenesh5_pg.C_scaffold_1000786	103153	unique, no reference in JGI		0	0	0		0	3.23347	0.0774901		NA	NA
fgenesh5_pg.C_scaffold_11000290	108317	mono carboxylate transporter		0.0166316	0	0		3.02946	5.95064	0.814588		182.15	NA
fgenesh5_pg.C_scaffold_12000050	108431	unknown protein		0	0	0		6.70862	24.8624	6.87118		NA	NA
fgenesh5_pg.C_scaffold_12000143	108524	unknown protein		0	0	0.159763		2.38622	3.42969	1.90589		NA	NA
fgenesh5_pg.C_scaffold_12000223	108604	unique, no reference in JGI		0.0673051	0	0		1.64085	0.120756	0.630618		24.3793	NA
fgenesh5_pg.C_scaffold_12000258	108639	unique, no reference in JGI		0	0	0		0.250587	1.85583	0.466785		NA	NA
fgenesh5_pg.C_scaffold_13000130	108784	unknown Zinc-dependent oxidoreductase		0	0	0		2.04264	7.73337	1.59411		NA	NA
fgenesh5_pg.C_scaffold_15000080	109278	GH24 glycosidase		0	0	0		6.19928	4.80578	1.33682		NA	NA
fgenesh5_pg.C_scaffold_15000127	109325	ß-lactamase-like protein		0.157452	0	0.041082		0.455605	24.101	1.08586		2.89361	NA
fgenesh5_pg.C_scaffold_17000128	109798	unknown protein		0	0	0		2.62064	1.09497	2.35683		NA	NA
fgenesh5_pg.C_scaffold_18000080	109983	unknown protein		0	0	0		2.19813	3.95379	3.21335		NA	NA
fgenesh5_pg.C_scaffold_20000041	110382	unknown protein		0.0302076	0	0		0.447726	1.79337	0.34096		14.8216	NA
fgenesh5_pg.C_scaffold_2000047	103459	unique protein, no reference in JGI		0	0	0		0	3.90496	0.257625		NA	NA
fgenesh5_pg.C_scaffold_2000313	103725	unknown protein		0	0	0		0.586794	1.0124	0.448633		NA	NA
fgenesh5_pg.C_scaffold_22000129	110816	unknown protein		0.0370543	0	0		1.33443	3.01227	0.56689		36.0128	NA
fgenesh5_pg.C_scaffold_29000005	111735	unique, no reference in JGI		0	0	0		1.07967	0.709128	1.42226		NA	NA
fgenesh5_pg.C_scaffold_32000025	112064	unique, no reference in JGI		0	0	0.199658		1.10964	2.53418	0.321168		NA	NA
fgenesh5_pg.C_scaffold_38000004	112372	unknown protein		0	0	0.0375097		3.58285	4.54529	0.81727		NA	NA
fgenesh5_pg.C_scaffold_4000073	104695	unique protein		0	0	0		0.843626	0.540904	1.9389		NA	NA
fgenesh5_pg.C_scaffold_4000521	105143	unique protein, no reference in JGI		0	0	0		46.6241	44.5837	69.8136		NA	NA
fgenesh5_pg.C_scaffold_5000533	105748	unique, no reference in JGI		0	0	0		0.524326	1.0266	0.221496		NA	NA
fgenesh5_pg.C_scaffold_6000138	105912	unknown protein		0	0	0		3.99853	5.45194	7.20951		NA	NA
fgenesh5_pg.C_scaffold_7000365	106564	unique protein, no reference in JGI		0	0	0		1.97962	1.67244	1.27772		NA	NA
fgenesh5_pg.C_scaffold_8000311	107032	unknown protein		0	0	0		1.89723	3.65265	0.885538		NA	NA
fgenesh5_pg.C_scaffold_9000048	107245	unknown protein		0.0200214	0	0.025344		1.17453	2.63535	0.459458		58.6638	NA
fgenesh5_pg.C_scaffold_9000160	107357	unique		0	0	0		0.330464	2.75234	0.584691		NA	NA
gw1.1.1900.1	41325	RTA1 like protein; 7 TM		0	0	0.0850543		0.0335959	3.46967	0.0850544		NA	NA
gw1.1.2132.1	43401	unknown protein		0	0	0		1447.37	1261.7	2691.6		NA	NA
gw1.7.489.1	33894	unknown protein		0	0	0		11.3691	15.8787	6.20135		NA	NA
gw1.9.354.1	34389	unknown protein		0	0	0		188.632	242.281	186.546		NA	NA
e_gw1.1.1704.1	54134	unknown protein		0	0	0		0.63183	3.08426	0.401942		NA	NA
e_gw1.1.1734.1	54426	unknown protein		0.42233	0.0202632	0.293019		4.67077	0.837966	2.53929		11.0595	41.354
e_gw1.1.1913.1	53989	pfkB family kinase, putative		3.4491	5.82105	0.31464		0.514313	3.10276	0.538468		0.149115	0.533024
e_gw1.11.540.1	63104	unknown protein		0	0	0		1.16047	1.97118	0.432526		NA	NA
e_gw1.12.272.1	63381	unknown protein, no intron		0	0	0		0.178743	1.34754	0.296621		NA	NA
e_gw1.14.140.1	64680	Histone acetyltransferase, catalytic subunit of the ADA and SAGA complexes		1.11849	3.17277	0.514905		1.22552	1.31015	0.80117		1.09569	0.412936
e_gw1.16.308.1	65494	metallopeptidase		0	0.0837313	0		0.0547815	1.59187	0		NA	19.0117
e_gw1.16.397.1	65615	containing a possible ribosomal RNA methyltransferase RrmJ/FtsJ domain.		0.908396	1.68701	0.89647		0	1.44288	0		0	0.855283
e_gw1.19.170.1	66647	Haloacid dehalogenase-like hydrolase		19.6085	15.7242	2.21144		0.935558	1.10022	0.790282		0.0477118	0.0699698
e_gw1.2.569.1	55062	MPV17/PMP22 integral membrane protein		0	0	0		0.777222	2.62579	0.0667054		NA	NA
e_gw1.2.965.1	55561	PTH11 GPCR		8.96353	6.03146	9.82736		0	1.54511	0.0463829		0	0.256176
e_gw1.20.287.1	67057	silencing information regulator, Sir2 family, sirtuin HDAC		5.31582	6.86886	2.34326		4.87608	9.78236	2.63526		0.917276	1.42416
e_gw1.26.201.1	68821	candidate b-glycosyltransferase		0.645496	1.67479	0.205174		1.39026	0.0779388	1.13621		2.15379	0.0465365
e_gw1.3.668.1	56646	pfam01593, Amino_oxidase, Flavin containing amine oxidoreductase		0.204619	0	0		0.372066	1.34141	0.31512		1.81834	NA
e_gw1.3.821.1	56744	Calcium transporter		3.43015	3.84453	0.67514		0.0855684	1.03867	0.0338765		0.0249459	0.270169
e_gw1.44.36.1	70921	unknown protein		0	0	0		156.293	63.8658	180.863		NA	NA
e_gw1.6.314.1	59553	unknown protein		9.98592	6.31856	8.27574		1.68492	2.86447	1.11735		0.168729	0.453342
e_gw1.6.457.1	59147	similar to family 1 AP (apurinic/apyrimidinic) endonucleases		9.62267	21.8509	3.14435		0.0292728	3.9986	0.166005		0.00304207	0.182995
e_gw1.71.17.1	71177	unique protein		0.959459	0.124923	0		2.07654	2.00996	1.57508		2.16428	16.0896
e_gw1.71.18.1	71180	unknown protein		3.87587	1.86028	0		4.32701	0.372056	1.06318		1.1164	0.2
e_gw1.8.294.1	60739	short-chain dehydrogenase/reductase		0.0267974	0.0462747	0		0.436118	2.79624	0.330961		16.2746	60.4271
e_gw1.9.238.1	61504	unknown protein		0.320306	0.0548505	0.120438		0.0839217	1.96166	0.149744		0.262005	35.7638
estExt_fgenesh5_pg.C_70443	121474	Zn2Cys6 transcriptional regulator		4.93789	9.1363	7.55612		0.137179	1.26094	0.102221		0.0277809	0.138015
estExt_GeneWisePlus.C_220025	81019	Zinc-containing alcohol dehydrogenase, putative		12.0165	11.2071	42.7122		0.264908	1.24165	0.660574		0.0220453	0.110791
estExt_GeneWisePlus.C_60277	76758	maltose permease		17.1581	22.0788	27.5314		0.0760089	1.96039	0.0388022		0.00442991	0.0887905
fgenesh1_pm.C_scaffold_1000294	1960	unknown protein		1.60985	3.02599	2.57214		3.98152	11.7303	10.1264		2.47322	3.8765
fgenesh1_pm.C_scaffold_21000053	5270	unknown protein		0.448322	25.4389	2.67701		2.98684	1.15139	0.529391		6.66227	0.0452611
fgenesh5_pg.C_scaffold_14000003	108929	unique		0.194173	0.0812753	0		1.6662	14.3213	2.84008		8.58102	176.208
fgenesh5_pg.C_scaffold_14000049	108975	unique protein, no reference in JGI		0	0	0		2.15767	5.20298	3.84015		NA	NA
fgenesh5_pg.C_scaffold_16000060	109476	unique protein, no reference in JGI		0.324514	0.347719	0		0.724499	4.4933	0.744967		2.23257	12.9222
fgenesh5_pg.C_scaffold_23000048	110910	subtilisin like protease		0.0283419	0.832387	0.0527942		0.704931	1.081	0.153211		24.8724	1.29868
fgenesh5_pg.C_scaffold_25000068	111226	unknown protein		1.7989	3.20807	0.938312		0.646386	1.5202	1.54912		0.359322	0.473868
fgenesh5_pg.C_scaffold_27000088	111517	unique protein		0.566705	0.673297	0.177272		0	1.66336	0		0	2.47047
fgenesh5_pg.C_scaffold_30000076	111937	unique, no reference in JGI		5.88086	12.2477	6.18507		0	2.46549	0		0	0.201303
fgenesh5_pg.C_scaffold_3000157	104202	unique, no reference in JGI		0	0	0		0.891889	1.21848	0.16662		NA	NA
fgenesh5_pg.C_scaffold_3000247	104292	mating type pheromone precursor, alpha type		0	0	0		0.34704	1.63076	0.148697		NA	NA
fgenesh5_pg.C_scaffold_3000268	104313	unknown protein		0	0	0.0840314		1.94306	3.31846	0.636333		NA	NA
fgenesh5_pg.C_scaffold_37000045	112366	unique, no reference in JGI		1.79492	9.62378	3.30052		1.29637	6.06945	0.54094		0.722245	0.630672
fgenesh5_pg.C_scaffold_4000173	104795	unique, no reference in JGI		0	0.3618	0		2.19938	5.70021	1.76967		NA	15.7551
fgenesh5_pg.C_scaffold_4000320	104942	unknown protein		2.53291	3.98358	2.97125		4.31481	1.64431	2.43869		1.7035	0.412771
fgenesh5_pg.C_scaffold_4000511	105133	unknown protein		0.0837717	0.0442691	0.0532922		0.667467	0.899427	2.12228		7.9677	20.3173
fgenesh5_pg.C_scaffold_4000569	105191	DNA-directed RNA polymerase, 30-40 kDa subunit		1.05885	1.92742	0.858427		0.771957	1.17907	0.352151		0.729055	0.611733
fgenesh5_pg.C_scaffold_42000011	112507	unique protein		0.0794474	0.101815	0.123246		0.261764	2.18089	0.366839		3.29481	21.4201
fgenesh5_pg.C_scaffold_5000045	105260	MSF permease		0.0285686	9.27832	0.0444702		0	1.20285	0		0	0.129641
fgenesh5_pg.C_scaffold_5000048	105263	Zn2Cys6 transcriptional regulator		3.01551	10.7931	1.69382		0.0179759	2.028	0.168426		0.00596115	0.187898
fgenesh5_pg.C_scaffold_5000131	105346	unknown protein		0	0.132272	0		1.70763	3.70777	0.23865		NA	28.0315
fgenesh5_pg.C_scaffold_5000507	105722	unique protein		0	0.133018	0		0	1.44713	0.104362		NA	10.8792
fgenesh5_pg.C_scaffold_5000548	105763	Distantly related to C. albicans Rbt5p. Putative cell wall protein.		0.97507	2.94833	2.89005		1.67911	2.99572	1.20089		1.72204	1.01607
fgenesh5_pg.C_scaffold_6000143	105917	unknown protein		1.81017	11.8816	0.695665		0.703226	5.81408	0.71563		0.388486	0.489335
fgenesh5_pg.C_scaffold_6000150	105924	GT1 ß-glycosyltransferase		0	0	0.0433067		0.0695778	4.5694	0.261701		NA	NA
fgenesh5_pg.C_scaffold_6000376	106150	Coenzyme Q (ubiquinone) biosynthesis protein Coq4, putative		49.514	18.7276	43.4022		1.71729	5.34293	1.21601		0.0346829	0.285297
fgenesh5_pg.C_scaffold_7000095	106294	unknown protein, only in Magnaporthe, Neurospora and Chaetomium		10.3271	12.2008	7.42892		0.812876	0.148597	1.81551		0.0787129	0.0121793
fgenesh5_pg.C_scaffold_8000060	106781	unknown protein		5.01328	11.6741	25.3174		0.354	1.35426	0.814392		0.0706124	0.116006
fgenesh5_pg.C_scaffold_8000107	106828	unknown protein		8.47783	34.9614	14.5249		0	2.43769	0.212145		0	0.0697252
fgenesh5_pg.C_scaffold_9000149	107346	unknown protein		0.0366768	0.151713	0.0928541		0.404682	1.94836	0.185708		11.0337	12.8425
gw1.16.144.1	30250	N-acetylglucosaminyltransferase		0.130099	0.311254	0		0.887707	3.73448	0.523149		6.82333	11.9982
gw1.22.283.1	42866	thioesterase family protein		2.446	1.38652	2.3744		0.735004	1.40015	0.468554		0.300493	1.00983
gw1.23.300.1	43430	unknown secreted protein		22.3897	69.9737	22.3962		1.13754	1.92062	0.441165		0.0508064	0.0274478
gw1.24.227.1	38573	unknown protein		0	0.0157613	0		0.511794	1.0837	0.388795		#DIV/0!	68.7567
gw1.4.1025.1	42825	Cytidine/deoxycytidylate deaminase		11.9595	61.2285	59.8807		0.0571359	1.42298	0.528198		0.00477744	0.0232404
gw1.4.495.1	33263	unknown protein		0	0.0446745	0		1.0722	1.04313	0.569323		NA	23.3496
gw1.67.19.1	43302	unknown protein		0.649167	0	0.322175		2.49088	0.20442	0		3.83704	NA
gw1.8.435.1	34985	C-5 cytosine-specific DNA methylase		0.640483	1.57177	0.398453		0.104908	1.95998	0.82262		0.163795	1.24699
fgenesh1_pm.C_scaffold_2000162	2373	unknown protein		1.14385	1.195	0.909599		2754.88	2062.42	2939.53		2408.44	1725.88
fgenesh1_pm.C_scaffold_13000036	4517	Cytochrome P450 CYP4/CYP19/CYP26 subfamilies		0.621025	0.0273096	0		36.7006	25.0387	5.18614		59.0967	916.844
fgenesh5_pg.C_scaffold_35000022	112239	unknown protein		0	0.0174195	0.04194		0.0972664	11.7486	0.0510487		NA	674.453
estExt_GeneWisePlus.C_60056	76677	Zn2Cys6 transcriptional regulator		0.071684	0.0287874	0.236706		5.16263	15.6804	1.67928		72.0193	544.698
estExt_GeneWisePlus.C_370082	82442	shares amino acid sequence identity with several tryptophanyl-tRNA synthetases from other fungi.		0	0.0151487	0		3.10027	6.38806	1.82277		NA	421.691
fgenesh5_pg.C_scaffold_6000390	106164	short chain dehydrogenase/reductase		0.0265516	0.139338	0		0	44.9968	0.0791489		0	322.933
e_gw1.4.378.1	58066	Short-chain dehydrogenase/reductase SDR		0	0.0540887	0		5.61608	16.6062	2.05425		NA	307.019
fgenesh5_pg.C_scaffold_9000350	107547	unknown protein		0	0.0126103	0.0197872		0.809831	3.01167	0.196476		NA	238.826
fgenesh5_pg.C_scaffold_6000261	106035	unknown protein		0	0.0221697	0		1.42938	4.46753	0.516897		NA	201.515
fgenesh5_pg.C_scaffold_12000079	108460	unique protein, no reference in JGI		0	0.0154721	0.0487697		1.66547	2.96391	0.805689		NA	191.565
fgenesh5_pg.C_scaffold_12000232	108613	unknown protein, no intron		0.0179759	0.0322516	0		1.04461	5.0314	0.151195		58.1115	156.005
fgenesh5_pg.C_scaffold_9000163	107360	unknown protein		0.0618931	0.0169921	0		0.619509	2.50405	0.870905		10.0093	147.366
fgenesh5_pg.C_scaffold_8000091	106812	unique, no reference in JGI		0	0.05018	0.435975		1.903	5.03105	1.38664		NA	100.26
gw1.3.322.1	30017	unknown protein		0.0244868	0.0257484	0.0619929		1.74795	2.53306	0.884029		71.3834	98.3774
e_gw1.8.556.1	61066	GMC oxidoreductase		0	0.0147441	0.0709969		0.847336	1.44212	0.179017		NA	97.8103
fgenesh5_pg.C_scaffold_22000078	110765	unknown protein		0.0394653	0.077631	0.117644		4.24475	6.29663	3.34478		107.557	81.1097
fgenesh5_pg.C_scaffold_17000131	109801	unknown protein		0.0211856	0.0219924	0.0345089		0.921585	1.73795	1.04772		43.5006	79.0249
e_gw1.8.815.1	61142	unknown unknown protein		0.0302076	0.031358	0		0.510519	2.35529	0.26011		16.9004	75.1099
fgenesh5_pg.C_scaffold_13000152	108806	unknown protein		0	0.018232	0		0.543095	1.26775	0.864507		NA	69.5342
fgenesh5_pg.C_scaffold_27000010	111439	unique, no reference in JGI		0.190041	0.564722	0		15.227	37.9889	7.02984		80.1244	67.2701
fgenesh5_pg.C_scaffold_1000597	102964	contains a possible Interpro domain corresponding to ribosomal protein S2.		0.0731483	0.0238357	0		0.0987361	1.53661	0.430188		1.34981	64.4667
fgenesh5_pg.C_scaffold_17000051	109721	unknown protein		0.0737317	0.0792521	0.0986709		0.197105	4.10182	0.0493355		2.67328	51.7567
e_gw1.8.155.1	60752	dipeptidyl peptidase 5		0.136005	0.0765462	0.134736		2.15306	3.96113	1.08987		15.8308	51.7483
fgenesh5_pg.C_scaffold_1000590	102957	2-oxoglutarate-dependent ethylene/succinate-forming enzyme, putative		0	0.0243297	0		0.0450236	1.18273	0		NA	48.6127
e_gw1.3.962.1	56839	Zinc-containing alcohol dehydrogenase superfamily		0.0742209	0.233786	0		2.09618	10.7096	2.15242		28.2425	45.8095
e_gw1.3.314.1	56499	N-acyl-phosphatidylethanolamine-hydrolyzing phospholipase D, putative		0.141216	0.0921604	0		0.807842	4.10486	0.68802		5.72062	44.5404
estExt_GeneWisePlus.C_230247	81275	phytanoyl-CoA dioxygenase family protein		0.0179141	0.180817	0		6.7121	7.90546	1.60583		374.683	43.7207
fgenesh1_pm.C_scaffold_3000083	2570	Short-chain dehydrogenase/reductase		0.0861282	0.031318	0		0	1.30536	0.275337		0	41.6808
fgenesh5_pg.C_scaffold_2000248	103660	unique protein		0.369346	0.0880087	0.605827		0.320928	3.64276	0.0731121		0.868909	41.3909
fgenesh5_pg.C_scaffold_18000104	110007	unique protein		0.0651083	0.501769	0.494502		14.1818	20.6117	12.8634		217.819	41.0781
e_gw1.17.101.1	65817	GT alpha-1,3-mannosyltransferase CMT1		0.688981	0.125471	0.734451		0.741378	4.59807	0.672027		1.07605	36.6466
fgenesh5_pg.C_scaffold_9000132	107329	methionine synthase		0.199286	0.0531169	0		0.870433	1.83589	1.71785		4.36776	34.5632
fgenesh5_pg.C_scaffold_54000004	112665	GCN5-related N-acetyltransferase		0.450707	0.0648639	0		5.2036	2.03242	1.60882		11.5454	31.3336
fgenesh5_pg.C_scaffold_10000031	107641	unique protein		4.74728	0.603394	1.45192		81.0896	18.8295	34.7888		17.0813	31.206
e_gw1.4.907.1	57528	unknown protein		0.176606	0.268815	0		3.36825	7.99579	4.69777		19.0722	29.7446
e_gw1.1.1818.1	53570	unknown protein		0.074247	0.092426	0.0985718		0.857762	2.71339	0.135865		11.5528	29.3574
e_gw1.1.1987.1	54886	unknown protein		0	0.0369527	0		0.21488	1.04702	0.108292		NA	28.334
estExt_fgenesh5_pg.C_200091	123327	SWI-SNF chromatin-remodeling complex protein		0	0.0547701	0		0.396066	1.49971	0.21876		NA	27.382
e_gw1.9.632.1	61987	unknown protein		0.152094	0.0952592	0.15635		1.48255	2.54465	1.26087		9.74761	26.7129
estExt_GeneWisePlus.C_40918	76151	GT31 ß-glycosyltransferase		0.0611434	0.688696	0		2.38153	15.4855	1.9739		38.9498	22.4853
fgenesh5_pg.C_scaffold_19000196	110311	unique protein, no reference in JGI		0	0.0616059	0		0.079291	1.34944	0.0970941		NA	21.9045
fgenesh5_pg.C_scaffold_13000127	108781	DSZ1-family protein, xenobiotic monooxygenase		0.205119	0.115558	0.169478		1.02064	2.4425	0.392877		4.97583	21.1364
fgenesh5_pg.C_scaffold_7000046	106245	catalase		0	0.049637	0.122204		0.143284	1.00425	0.0407349		NA	20.2319
e_gw1.6.265.1	59381	SAM-dependent methyltransferases		0	0.0615449	0.0740891		0.0302521	1.22692	0.267358		NA	19.9354
fgenesh5_pg.C_scaffold_7000037	106236	unique protein		0.0571359	0.268042	0		4.98415	5.00328	2.25123		87.2333	18.666
fgenesh5_pg.C_scaffold_1000824	103191	unknown protein		0.0258781	0.082495	0		0	1.44464	0		0	17.5119
estExt_fgenesh5_pg.C_260111	123797	unique protein		0.593339	3.9744	0.542238		6.18275	68.3044	16.6749		10.4203	17.1861
e_gw1.11.119.1	63125	unknown protein		0.14654	0.105718	0.0745969		0.699297	1.80222	0.255991		4.77204	17.0473
e_gw1.9.649.1	61893	COG4229, Predicted enolase-phosphatase		0.101535	0.509086	0.599754		3.38073	8.40419	2.20022		33.2961	16.5084
e_gw1.7.288.1	60352	NADH-dehydrogenase (ubiquinone)		0.325151	0.0751118	0.283917		0.102761	1.22497	0.263468		0.316042	16.3087
e_gw1.23.278.1	67931	methyltransferase domain-containing protein		0.928942	0.392511	0.298566		1.93032	5.97625	1.14391		2.07797	15.2257
estExt_fgenesh1_pm.C_260021	23238	unknown protein		1.94212	1.30048	0.0611886		2.03278	19.531	3.29171		1.04668	15.0183
e_gw1.11.556.1	62977	nucleoside diphosphate sugar epimerase, secreted		0	0.120832	0		0	1.76609	0.0511496		NA	14.616
estExt_GeneWisePlus.C_60462	76852	GH2 glycoside hydrolase		0	0.238008	0.27615		1.86094	3.13818	3.33881		NA	13.1852
fgenesh5_pg.C_scaffold_19000058	110173	unknown protein		3.71197	0.394305	1.73659		0.619993	5.17485	0.518393		0.167025	13.124
estExt_GeneWisePlus.C_170289	80211	Related to ribosomal protein L14.		5.60402	21.1945	2.72374		193.659	267.84	1290.8		34.5571	12.6372
kg2.C_scaffold_23000039	72379	conidiospore surface protein cmp1		0.00882554	0.144083	0.0223435		1.29213	1.79615	0.436152		146.408	12.4661
gw1.76.1.1	34413	unique protein, secreted		2.46332	0.497166	0		1.92537	5.91983	0.132049		0.781615	11.9072
fgenesh5_pg.C_scaffold_3000111	104156	unknown protein		0.211916	0.462735	0.300922		3.2964	5.44529	5.10616		15.5552	11.7676
gw1.11.530.1	41178	Major intrinsic protein, aquaporin-2		0	0.189108	0		0.537037	2.15684	0.38486		NA	11.4053
estExt_fgenesh5_pg.C_150186	122823	unknown protein		0.166979	1.0893	0.93872		3.40669	12.2157	1.68415		20.402	11.2143
e_gw1.9.269.1	61971	TRAPP complex component Trs33		0.290508	0.561949	0.0995449		6.64911	6.05045	7.58045		22.8878	10.7669
fgenesh5_pg.C_scaffold_7000448	106647	unique protein		0.0651196	0.270071	0.193218		0.442821	2.90698	0.212145		6.80012	10.7638
fgenesh5_pg.C_scaffold_5000205	105420	unknown protein		0.31398	0.362782	0		2.34152	3.82878	1.15773		7.45754	10.5539
fgenesh5_pg.C_scaffold_27000150	111579	unknown protein		0.253137	0.337613	0		2.0358	3.42608	3.82606		8.04229	10.148
estExt_fgenesh5_pg.C_50499	121091	unknown protein		0.977859	1.10152	2.0681		9.68185	10.7658	8.13127		9.90106	9.7736
gw1.9.629.1	41690	unknown protein		0.544881	1.40028	0.168063		0.0727184	13.5992	0.148071		0.133458	9.71176
fgenesh5_pg.C_scaffold_5000148	105363	aldolase/citrate lyase family protein		0.0540549	0.12654	0.0672898		0.12804	1.10901	0		2.36871	8.76411
e_gw1.17.406.1	65760	unknown protein		1.79348	7.73982	1.90441		139.782	66.096	167.57		77.9388	8.53973
fgenesh5_pg.C_scaffold_8000476	107197	unknown protein		0.247087	0.447038	1.35202		0.623043	3.67809	0.766513		2.52155	8.2277
e_gw1.37.36.1	70520	short chain dehydrogenase/reductase		2.00976	0.160406	0.26827		1.90384	1.31414	0.235632		0.947297	8.19262
fgenesh5_pg.C_scaffold_16000132	109548	Reductases with broad range of substrate specificities		0.295309	0.560474	0.55347		0.756455	4.5878	2.50999		2.56158	8.18558
e_gw1.3.975.1	56568	unknown protein		0.830788	1.68943	0.11503		10.0954	13.7787	10.9657		12.1516	8.15583
fgenesh5_pg.C_scaffold_1000319	102686	unique, no reference in JGI		0.170247	0.130625	0.273635		0.470558	1.0532	0.957724		2.76398	8.06276
e_gw1.35.94.1	70341	Glycoside Hydrolase Family 75 chitosanase		0	3.86761	0		2.27473	30.7331	0.615002		NA	7.94627
fgenesh5_pg.C_scaffold_12000031	108412	unique protein, no reference in JGI		0.0690834	0.200644	0.0562645		0.905498	1.59328	0.578753		13.1073	7.94084
fgenesh5_pg.C_scaffold_14000070	108996	unique protein		0.0682844	0.181491	0.172875		0.0645902	1.42973	0		0.9459	7.8777
kg2.C_scaffold_19000046	72076	Zn2Cys6 transcriptional regulator		0.534677	3.05835	0.135732		0.0225944	23.6757	0.0171175		0.0422579	7.74134
fgenesh5_pg.C_scaffold_1000909	103276	unique protein		0	0.208623	0		0.516989	1.60776	0		NA	7.70654
e_gw1.5.263.1	58698	subtilisin like protease (SUB2)		0.318605	0.239622	0.263787		1.31119	1.8464	3.29839		4.11539	7.70546
e_gw1.26.217.1	68842	unknown protein		0.257697	0.367673	0.340431		1.64553	2.75447	1.05278		6.38554	7.49163
fgenesh5_pg.C_scaffold_10000361	107971	unique		0.437423	0.283021	0.247672		0.0380124	1.9558	0.10174		0.0869008	6.91045
fgenesh5_pg.C_scaffold_1000763	103130	secreted protein, no fungal orthologue		0.214009	0.478275	0.238761		0	3.21065	0		0	6.71299
fgenesh5_pg.C_scaffold_7000295	106494	unknown protein		0	0.314979	0		0.0333806	2.07775	0.0893429		NA	6.59649
fgenesh5_pg.C_scaffold_22000157	110844	unique protein		0	0.194719	0		0.217059	1.27556	1.28267		NA	6.55075
e_gw1.28.73.1	69282	monocarboxylate transporter		0.217826	0.265123	0.18443		1.0712	1.71903	1.25822		4.91768	6.48389
e_gw1.23.216.1	68028	unknown protein		0	0.180525	0		0.566984	1.16315	0.258422		NA	6.44316
e_gw1.30.167.1	69825	unknown protein		0	0.692985	0		0	4.45209	0		NA	6.4245
e_gw1.30.161.1	69777	unknown protein		0	0.556523	0.471453		0.370845	3.30339	0		NA	5.93576
fgenesh5_pg.C_scaffold_2000535	103947	unknown protein		0.384367	0.940004	0.674453		0.617036	5.23524	0.714838		1.60533	5.56938
fgenesh5_pg.C_scaffold_21000117	110651	unknown protein		0.0360264	0.316308	0		1.91719	1.75151	0.655939		53.2161	5.53737
e_gw1.20.310.1	66929	unknown protein		0.024983	0.899838	0.0668666		0.467547	4.96628	0.808145		18.7146	5.51909
e_gw1.6.261.1	59770	COG0667, Tas, Predicted oxidoreductases (related to aryl-alcohol dehydrogenases)		0.100374	0.283148	0		0.320483	1.55048	0		3.19288	5.47587
estExt_fgenesh5_pg.C_10848	119896	malate dehydrogenase (oxaloacetate-decarboxylating, NADP+)		0.201009	2.44601	0.434994		24.9314	13.2964	5.02193		124.032	5.43595
fgenesh5_pg.C_scaffold_2000025	103437	unknown protein		0.0270797	0.214238	0.0692625		0.0959369	1.11374	0.0903388		3.54276	5.19862
fgenesh1_pm.C_scaffold_1000378	2044	dipeptidyl peptidase 5		0.177927	0.431023	0.146285		0.228102	2.21127	0.257882		1.282	5.13028
fgenesh5_pg.C_scaffold_2000241	103653	unique protein, no reference in JGI		0.540962	0.309616	0.421984		0	1.56375	0		0	5.0506
estExt_fgenesh5_pg.C_280074	123911	unknown protein		5.85613	0.375705	0.151683		0.195397	1.83578	0.260924		0.0333662	4.88623
estExt_Genewise1.C_60617	47077	hydroxyquinol-1, 2-dioxygenase		0.513397	0.379795	0.186871		1.88628	1.84448	1.08502		3.67412	4.85652
e_gw1.22.29.1	67806	Amino acid permease		5.40711	1.89392	6.82798		2.61207	9.14687	3.91218		0.483081	4.82958
e_gw1.9.638.1	61690	Short-chain dehydrogenase/reductase SDR		0.146512	0.416871	0.273119		1.32532	1.96365	1.20597		9.04578	4.71045
estExt_Genewise1.C_10473	43817	unknown protein		0.0691241	0.228436	0.0174562		0.101256	1.0649	0.162688		1.46484	4.66171
estExt_GeneWisePlus.C_170178	80159	DNA-directed DNA polymerase B		3.8742	5.29939	2.63561		0.596997	24.1876	6.0942		0.154095	4.56422
estExt_Genewise1.C_80286	47670	unknown protein		0.779261	0.834651	0.446635		1.63572	3.48681	2.10582		2.09907	4.17757
fgenesh1_pm.C_scaffold_7000169	3591	PurU, Formyltetrahydrofolate hydrolase		2.00127	1.4557	6.74599		2.92688	6.04399	0.717576		1.46252	4.15196
e_gw1.15.304.1	65039	late sexual development protein LsdA		0.50575	1.53131	0.590085		2.05485	6.29876	1.58575		4.06298	4.11333
estExt_GeneWisePlus.C_140341	79627	unknown protein		0	0.816581	0		2.7555	3.20213	3.49525		NA	3.92138
estExt_Genewise1.C_340007	52521	unknown protein		0.24584	0.59928	0.764129		0.737329	2.16344	0.455481		2.99922	3.61006
fgenesh5_pg.C_scaffold_30000071	111932	related to putA		0.0698782	3.00046	0.585904		2.7311	10.77	1.76139		39.0837	3.58945
estExt_GeneWisePlus.C_280086	81865	unknown protein		0.586735	1.12405	2.16922		5.86999	3.98283	2.0682		10.0045	3.5433
e_gw1.10.587.1	62377	GT64 a-N-acetylhexosaminyltransferases		9.31266	4.30802	11.5328		0.443494	14.7717	1.01597		0.0476228	3.4289
fgenesh1_pm.C_scaffold_10000087	4109	Aspartate/tyrosine/aromatic aminotransferase		0.74215	2.93139	0.388858		2.03592	9.87058	4.51035		2.74328	3.3672
gw1.11.525.1	41009	Ras-like GTPase, Rho type		0.183231	0.472134	0.107224		1.14439	1.55532	0.107224		6.24559	3.29423
fgenesh5_pg.C_scaffold_1000525	102892	unknown protein		3.8431	1.14534	1.40342		1.17752	3.68998	1.26064		0.306398	3.22174
fgenesh5_pg.C_scaffold_3000373	104418	Kynurenine 3-monooxygenase and related flavoprotein monooxygenases		0.101529	0.888249	0.243159		1.0895	2.77124	0.608981		10.731	3.11989
fgenesh1_pm.C_scaffold_25000026	5536	ankyrin repeat-containing protein		0.694766	1.41577	1.21393		2.52477	4.39054	1.50751		3.63398	3.10117
fgenesh5_pg.C_scaffold_17000141	109811	Cytochrome P450		0.0799479	2.37434	0.131303		9.79701	7.25559	1.01672		122.542	3.05584
e_gw1.4.915.1	57527	unknown protein		0.0551011	0.148865	0.52189		0.162009	0.451747	1.32994		2.94022	3.03462
fgenesh1_pm.C_scaffold_2000132	2343	unknown protein		0	0.413286	0.4332		0.565285	1.23789	0.598439		NA	2.99523
estExt_GeneWisePlus.C_90442	77998	unknown protein		1.64883	1.35396	0.354942		4.03591	3.96419	3.63442		2.44774	2.92786
fgenesh5_pg.C_scaffold_9000150	107347	unknown protein		0	0.482278	0		0.18828	1.37744	0		NA	2.85612
estExt_GeneWisePlus.C_40829	76098	unknown protein		1.44062	1.21211	0.667082		2.37157	3.45905	1.03509		1.64621	2.85375
e_gw1.16.425.1	65410	Phosphoadenosine phosphosulfate reductase		14.9415	2.89286	9.33956		0.358023	8.2393	0.297915		0.0239616	2.84815
e_gw1.12.316.1	63703	molybdopterin synthase small subunit CnxG, putative		0.257999	1.96835	0.619444		1.20165	5.50403	1.01026		4.65756	2.79627
fgenesh5_pg.C_scaffold_7000283	106482	unique protein, no reference in JGI		0.166969	0.0849201	0		1.84596	0.234704	0.657778		11.0557	2.76382
estExt_GeneWisePlus.C_80473	77577	unknown protein		0.112022	0.562728	0.629926		0.0809666	1.53817	0		0.722773	2.73341
estExt_fgenesh5_pg.C_20372	120176	unknown protein		1.54508	2.98253	12.2923		9.69321	7.99611	5.06669		6.27361	2.68098
fgenesh5_pg.C_scaffold_10000393	108003	unique, no reference in JGI		0	0.497437	0.094689		0.304777	1.32999	0.284067		NA	2.67369
estExt_fgenesh5_pg.C_80007	121506	mitochondrial substrate carrier, comprises DEAD/DEAH box helicase domain		0	0.190669	0		1.12043	0.508138	0.609621		NA	2.66503
fgenesh5_pg.C_scaffold_26000061	111373	unique, no reference in JGI		0.961778	1.37821	0.786308		4.43222	3.6546	5.36067		4.60836	2.6517
e_gw1.19.70.1	66662	Mandelate racemase/muconate lactonizing protein		0.019308	1.0607	0		1.95305	2.78894	0.64818		101.152	2.62934
estExt_fgenesh5_pg.C_40378	120765	enoyl-CoA hydratase/isomerase		0.227714	0.454277	0.189601		0.146646	1.18446	0.0730708		0.643993	2.60736
fgenesh5_pg.C_scaffold_20000158	110499	MDR-type ABC transporters		3.51518	0.835737	0.607675		0.224072	2.16403	0.119632		0.0637441	2.58936
fgenesh1_pm.C_scaffold_7000066	3488	unknown protein		23.9709	4.79127	0.846871		3.90013	12.0556	2.45225		0.162703	2.51616
fgenesh5_pg.C_scaffold_10000363	107973	unique protein		0.477595	0.939499	0.828323		0.0291355	2.31707	0		0.0610045	2.46628
fgenesh5_pg.C_scaffold_10000057	107667	unknown unknown protein		5.1052	0.655331	0.38352		0.419028	1.5724	0.0400645		0.0820787	2.3994
fgenesh1_pm.C_scaffold_18000049	5026	unknown protein		0.321285	0.581189	0.471015		0.441038	1.39426	1.15641		1.37273	2.39898
estExt_Genewise1.C_80212	47635	stress response regulator SrrA		2.51727	3.15761	2.41508		1.04005	6.93069	0.441208		0.413168	2.19492
fgenesh5_pg.C_scaffold_2000486	103898	unknown protein		0.862121	0.770639	0.377988		0.206583	1.68736	0.382488		0.239621	2.18955
estExt_fgenesh5_pg.C_50184	120929	unknown protein		4.3857	5.09627	4.97454		2.84027	11.112	2.02779		0.64762	2.18042
fgenesh5_pg.C_scaffold_15000089	109287	unique protein, no reference in JGI		11.1926	4.98966	1.45445		3.67122	10.846	1.42975		0.328003	2.1737
estExt_GeneWisePlus.C_100012	78162	unknown protein		4.39575	1.13323	0.761396		3.38299	2.444	1.1093		0.769605	2.15667
e_gw1.5.847.1	58613	Thiamine pyrophosphokinase		2.41256	5.67122	5.74507		3.63928	11.9396	5.52886		1.50847	2.10529
e_gw1.37.31.1	70532	acyltransferase, putative		1.7003	2.79099	2.11687		1.94719	5.58922	0.769023		1.1452	2.00259
fgenesh5_pg.C_scaffold_3000026	104071	unknown protein		0.0163806	1.16882	0		0	2.2889	0		0	1.95829
e_gw1.12.502.1	63733	unknown protein		0.256158	1.77495	0.701208		1.90624	3.42903	1.00743		7.44166	1.9319
gw1.2.443.1	31521	unknown protein		1.93661	4.60211	0.618152		4.65197	8.79537	1.59277		2.40212	1.91116
fgenesh5_pg.C_scaffold_10000133	107743	unique protein		0.177489	2.0376	1.63907		0	3.88283	0.544196		0	1.90559
e_gw1.2.36.1	55837	Adenine phosphoribosyl transferases		1.14729	0.575359	0.6883		0.285318	1.08255	0.0971759		0.248688	1.88152
estExt_fgenesh1_pm.C_280009	23298	pfam01264, Chorismate_synt, Chorismate synthase		3.9988	4.25065	7.00305		0.886713	7.92569	3.90502		0.221745	1.86458
fgenesh1_pm.C_scaffold_16000047	4851	unknown protein		0.241285	0.625667	0.46896		0.250397	1.13129	0.374501		1.03777	1.80813
estExt_fgenesh1_pm.C_180071	22945	uracil phosphoribosyltransferase		3.28717	12.0745	3.68843		10.2584	21.5808	11.6043		3.12073	1.7873
fgenesh5_pg.C_scaffold_8000237	106958	unique, no reference in JGI		0.431973	1.42237	0.564192		1.01015	2.53152	0.501705		2.33846	1.77979
estExt_Genewise1.C_30288	45343	Sodium Bile acid symporter family protein		3.00873	5.29808	2.40423		2.96293	9.40552	2.58016		0.984777	1.77527
e_gw1.1.1795.1	53526	Zinc-containing alcohol dehydrogenase		0.103357	0.707145	0		0.100399	1.21847	0.116986		0.971379	1.72308
gw1.3.1093.1	43250	unknown protein		0.954997	2.23077	2.7293		1.77919	3.69559	1.87528		1.86303	1.65664
fgenesh5_pg.C_scaffold_1000215	102582	unknown protein, no intron		0.660552	1.84533	1.40882		0.756602	2.97963	0.311658		1.14541	1.61469
gw1.11.255.1	31798	transfer of mannosylphosphate		3.2415	6.45838	4.94097		0	10.2259	0.609637		0	1.58336
e_gw1.9.433.1	61605	Vacuolar sorting protein VPS1, dynamin, and related proteins		0.0923648	0.711636	0		0.407238	1.11886	0.229477		4.40901	1.57224
e_gw1.31.85.1	69933	unknown protein		0.256244	0.703809	0.215848		0.14462	1.07522	0		0.564385	1.52772
estExt_GeneWisePlus.C_110533	78843	unknown protein		3.64231	4.10585	3.27599		0.0132336	6.15286	0.170927		0.00363331	1.49856
fgenesh5_pg.C_scaffold_28000085	111672	unknown protein		0.117385	0.624249	0.0201571		1.24412	0.929723	0.568746		10.5986	1.48935
gw1.9.699.1	43115	unknown protein		3.89925	0.794893	3.76054		0	1.15063	0		0	1.44752
estExt_GeneWisePlus.C_50314	76330	unknown protein		2.79171	7.02567	2.15231		0	10.1403	0		0	1.44333
e_gw1.16.431.1	65695	unknown protein		0.853082	2.7613	0.685727		3.37604	3.98168	4.15222		3.95747	1.44196
e_gw1.82.14.1	71196	unknown protein		0.902064	0.202306	0		1.34942	0.289914	0		1.49592	1.43305
fgenesh5_pg.C_scaffold_42000012	112508	unique protein		0.436433	2.38027	0.535923		0.362695	3.21928	2.59454		0.831044	1.35248
estExt_Genewise1.C_90629	48280	unknown protein		95.2446	41.943	36.4112		31.2223	56.5738	18.7882		0.327812	1.34883
e_gw1.25.133.1	68640	unknown protein		0.876603	4.51223	2.70035		0.221026	6.04307	0.600078		0.252139	1.33926
gw1.1.499.1	28928	PDI related protein Mpd1/PrpA		2.7149	4.14385	1.79139		3.48098	5.46492	2.6029		1.28218	1.3188
fgenesh5_pg.C_scaffold_23000016	110878	unknown protein		1.4122	2.3669	0.513073		0	3.11541	0		0	1.31624
fgenesh5_pg.C_scaffold_9000188	107385	Candidate prp16 gene (based on homology to the corresponding N. crassa prp16 gene) encoding a probable ATP-dependent helicase.		0.97944	1.59863	1.78056		0	2.09377	0.172708		0	1.30973
estExt_fgenesh5_pg.C_140193	122736	tagatose bisphosphate aldolase		1.29308	1.32083	0.934935		0.0271042	1.66825	0		0.0209609	1.26303
estExt_GeneWisePlus.C_70730	77299	GH2 exo-ß-D-glucosaminidase		23.7035	8.84271	8.81494		0.129004	10.9628	0.188988		0.00544242	1.23976
gw1.4.491.1	33207	cation transport protein ChaC, putative		2.00565	1.22003	0.612751		0.0479942	1.47316	0.0739477		0.0239295	1.20748
e_gw1.16.469.1	65555	unknown protein		0.708052	1.57247	1.14496		1.67495	1.89087	1.08797		2.36557	1.20248
estExt_fgenesh5_pg.C_50315	120993	unknown protein		1.52996	3.31956	0.907547		2.19936	3.95843	20.5905		1.43752	1.19246
fgenesh5_pg.C_scaffold_5000076	105291	unknown protein		2.02343	0.827793	0.710618		2.23322	0.986573	1.4199		1.10368	1.19181
e_gw1.3.795.1	56432	FMN-dependent dehydrogenase		3.08021	8.58058	1.91336		0.0355835	10.1527	0.219736		0.0115523	1.18322
estExt_fgenesh5_pg.C_80253	121638	unique protein		6.6132	11.2204	4.74619		2.9401	13.0455	4.66047		0.444581	1.16267
estExt_fgenesh5_pg.C_140099	122684	transcriptional regulator, unknown		1.6365	2.08194	0.852729		0.345166	2.40499	0.300429		0.210917	1.15517
e_gw1.37.27.1	70542	candidate membrane-bound b-glycosidase		1.22617	1.14941	0.430786		0.104919	1.3099	0.0325966		0.0855666	1.13963
e_gw1.25.175.1	68624	unknown protein		0.759106	1.52969	1.04494		0	1.73129	0		0	1.13179
fgenesh5_pg.C_scaffold_6000250	106024	unknown protein		0.221747	0.943269	0.187006		0.236504	1.05546	0.371373		1.06655	1.11894
estExt_fgenesh5_pg.C_100220	122079	short chain dehydrogenase/reductase		4.84725	8.69535	1.8196		5.21902	9.57096	1.83759		1.0767	1.1007
e_gw1.16.450.1	65496	short chain dehydrognease/reductase		7.47037	13.0479	9.22226		8.52193	13.4371	8.865		1.14076	1.02983
fgenesh5_pg.C_scaffold_1000087	102454	unknown protein		0	0.0627955	0.422345		2.2296	0.0627955	0.197069		NA	1
estExt_fgenesh5_pg.C_130004	122497	unknown protein		5.08177	5.0657	5.01501		1.92102	4.96625	0.70926		0.378022	0.980369
e_gw1.8.837.1	60779	unknown protein		3.61591	8.30364	7.26339		1.01926	8.04092	1.02441		0.281883	0.968361
fgenesh5_pg.C_scaffold_1000188	102555	cd02648, nuc_hydro_1, NH_1		2.05591	4.0942	2.58758		2.81827	3.94761	3.04022		1.37081	0.964195
estExt_Genewise1.C_160171	50159	3-methyl-2-oxobutanoate hydroxymethyltransferase		1.91691	5.42438	1.11356		1.8213	5.11783	1.688		0.950121	0.943486
estExt_fgenesh5_pg.C_80128	121584	C2H2 transcriptional regulator		1.62699	5.98348	1.6818		0.380945	5.60899	0.318111		0.23414	0.937413
e_gw1.9.624.1	61988	unknown protein		3.12705	2.11121	2.95125		0.108663	1.94829	0.0816457		0.0347493	0.922832
fgenesh5_pg.C_scaffold_11000161	108188	unique protein, no reference in JGI		1.68437	1.34277	0.117644		0.453462	1.23518	0.739543		0.269218	0.919879
estExt_GeneWisePlus.C_200013	80672	cation efflux family protein, putative		10.3409	13.6583	5.57226		0.263624	12.553	0.0802921		0.0254933	0.919072
estExt_Genewise1.C_140195	49753	L-arabinitol 4-dehydrogenase		0.0286227	1.88513	0.0744784		1.95035	1.68957	2.03848		68.1399	0.89626
kg2.C_scaffold_1000156	71371	pfam00583, Acetyltransf_1, Acetyltransferase (GNAT) family		2.7395	2.66427	8.77222		1.54716	2.37397	1.43239		0.564761	0.891041
fgenesh1_pm.C_scaffold_4000222	2981	citrate lyase, beta subunit		4.7129	4.04774	0.918688		0.628829	3.59421	0.14687		0.133427	0.887956
estExt_GeneWisePlus.C_140337	79623	pre-rRNA-processing protein TSR2 , putative		3.33509	7.22776	4.95825		3.99264	6.3587	1.54509		1.19716	0.879761
estExt_fgenesh5_pg.C_60222	121189	unknown protein		4.92658	6.08218	3.12047		0.770864	5.27948	3.45303		0.15647	0.868025
fgenesh5_pg.C_scaffold_21000001	110535	Regulation of HR towards crossover		1.3682	2.76889	1.1385		0.907396	2.40332	0.360955		0.663204	0.867972
fgenesh5_pg.C_scaffold_1000580	102947	unknown protein		3.55903	4.65477	1.43838		0.463511	3.95618	0.658782		0.130235	0.849919
estExt_GeneWisePlus.C_11078	74099	unknown protein		0.662003	1.854	1.61393		4.23161	1.54982	1.01443		6.39213	0.83593
e_gw1.5.88.1	58244	unknown unknown protein		1.84331	7.90962	0.598038		0.425455	6.59676	0.265369		0.23081	0.834017
estExt_fgenesh5_pg.C_150067	122795	PTH11 GPCR		1.63863	1.14464	0.906461		7.23407	0.950543	0.825778		4.4147	0.830427
e_gw1.18.20.1	66353	unknown protein		2.55045	3.92861	4.35249		0.016849	3.19378	0.114367		0.00660631	0.812955
estExt_fgenesh5_pg.C_110278	122324	unknown protein		0.985984	2.26242	2.35802		1.0545	1.81968	0.248673		1.06949	0.804309
fgenesh1_pm.C_scaffold_8000154	3787	unknown protein		1.37427	3.11454	0.930077		0.557762	2.48732	0.0791489		0.40586	0.798615
e_gw1.41.39.1	70806	unknown protein		2.23103	1.97518	1.24346		0.171976	1.54676	0.389501		0.0770838	0.783101
fgenesh5_pg.C_scaffold_1000306	102673	zinc finger protein		1.55377	4.86521	1.14232		3.22362	3.62581	2.49208		2.07471	0.745252
e_gw1.22.121.1	67579	phospholipase A2		0	2.79663	0.32479		0.355514	2.05692	0.0699505		NA	0.735499
estExt_GeneWisePlus.C_190094	80553	ADP-ribosylation factor like protein		7.18726	4.33036	5.60444		0.585715	3.15997	0.687929		0.0814935	0.729725
fgenesh1_pm.C_scaffold_2000147	2358	HIT domain-containing protein		5.60121	3.59391	7.93107		0.496966	2.59342	1.99527		0.0887248	0.721615
estExt_fgenesh1_pm.C_280052	23323	unknown protein		48.9534	10.8607	4.2926		3.47564	7.82718	4.52368		0.070999	0.72069
estExt_GeneWisePlus.C_20080	74580	unknown protein, 3 TM domains		2.26741	3.72516	2.14168		0.0612507	2.68251	0.124304		0.0270136	0.720107
e_gw1.8.384.1	60847	Mitochondrial F1F0-ATP synthase, subunit c/ATP9/proteolipid		316.926	19.2057	117.223		0.176239	13.705	0.149744		0.000556089	0.713591
fgenesh5_pg.C_scaffold_7000073	106272	PKS		1.46302	2.35123	0.347761		0.394367	1.6765	0.0785406		0.269556	0.71303
e_gw1.27.229.1	69164	MSF permease		8.53423	1.79924	0.842399		0.459972	1.27307	0.767068		0.0538974	0.707558
e_gw1.3.708.1	56218	unknown protein		0.551296	2.79217	0.389408		1.37673	1.94234	1.00571		2.49727	0.695638
estExt_GeneWisePlus.C_30634	75414	COG0547, TrpD, Anthranilate phosphoribosyltransferase		4.00279	5.31248	1.73329		1.25708	3.68403	0.936603		0.314051	0.693467
estExt_fgenesh5_pg.C_30545	120524	unknown protein		10.0745	17.1335	6.95031		11.1599	11.7684	4.46505		1.10773	0.686867
fgenesh5_pg.C_scaffold_23000015	110877	SAM dependent methyltransferase, putative		1.51704	2.83272	1.25493		0	1.92725	0.117112		0	0.680352
estExt_GeneWisePlus.C_280224	81930	HAM1-like protein, probably related to DNA-repair		2.23446	0.312183	0.546043		0.133722	0.212302	1.27143		0.0598453	0.680057
estExt_Genewise1.C_270155	52012	unknown protein		13.4899	16.8563	10.3297		4.88496	11.3731	1.47836		0.36212	0.67471
estExt_GeneWisePlus.C_30079	75152	unknown protein		2.76136	3.49868	0.736871		0.842151	2.35705	0.875731		0.304977	0.673695
fgenesh1_pm.C_scaffold_18000030	5007	unknown protein		4.43122	2.00547	3.39927		0.0744203	1.33645	0.243013		0.0167945	0.666405
fgenesh1_pm.C_scaffold_21000061	5278	Ras small GTPase, Rho type		6.71996	11.7314	2.22965		2.3023	7.8165	1.23438		0.342606	0.66629
e_gw1.1.518.1	54166	Cytochrome P450		0.780126	5.3306	0.477739		4.10044	3.55028	2.39278		5.25613	0.666019
e_gw1.22.94.1	67717	unknown unknown protein, ß-lactamase HMMPfam		6.10982	6.84134	3.44113		3.14602	4.5257	1.26855		0.514913	0.661521
estExt_Genewise1.C_240065	51603	unknown protein		10.9928	13.0408	7.23813		8.48474	8.55846	1.01434		0.771846	0.656284
e_gw1.67.42.1	71166	unknown protein		0.945205	0.210808	0		1.34776	0.137995	0		1.42589	0.654602
estExt_fgenesh5_pg.C_260074	123779	unique protein		2.32739	2.78219	1.61645		1.3645	1.80991	0.305052		0.586278	0.650534
e_gw1.20.45.1	66877	unknown protein		0.512342	1.92231	0.114205		0.965285	1.24491	0.935245		1.88406	0.647614
e_gw1.67.20.1	71167	unknown protein		1.57141	0.576294	0.15635		1.51842	0.36255	0		0.966278	0.629106
fgenesh5_pg.C_scaffold_19000035	110150	unknown unknown protein, 1 TM		2.56599	1.71784	2.93588		0.169071	1.07856	0.207194		0.0658893	0.627862
estExt_GeneWisePlus.C_10369	73690	Cytosolic Fe-S cluster assembly factor NAR1, putative		46.594	13.473	9.56709		3.05922	8.40694	4.3658		0.0656568	0.623986
e_gw1.3.910.1	56236	SAM-dependent methyltransferases		0	1.76468	8.81089		0.149516	1.08938	0		NA	0.617324
estExt_fgenesh1_pm.C_100095	22426	oxidoreductase family protein		3.04074	5.09434	1.34306		0.19416	3.11954	1.00673		0.0638528	0.612354
estExt_GeneWisePlus.C_20917	75015	GH27 _-galactosidase, HTG (only Talaromyces and E. nidulans, otherise Streptomycetes)		5.96212	8.39556	5.65355		1.30687	5.1234	1.17445		0.219195	0.610251
e_gw1.30.50.1	69769	NADH:flavin oxidoreductase/NADH oxidase, putative		10.3477	1.74634	0.839063		1.0708	1.04408	0.501769		0.103482	0.597867
estExt_Genewise1.C_120244	49205	cytochrome C peroxidase		9.77502	22.8618	3.35574		0.216054	13.4901	0.0566526		0.0221027	0.590072
estExt_GeneWisePlus.C_260204	81670	MFS sugar transporter, putative		1.77236	3.42138	0.729662		0.837331	1.9319	0.675881		0.472439	0.564655
e_gw1.42.7.1	70859	amidase		1.9659	7.43217	1.81118		1.21474	4.12451	1.73757		0.617902	0.554954
e_gw1.8.253.1	60855	tRNA (guanine-N(1)-)-methyltransferase, putative		1.34159	2.15012	0.771556		0.444312	1.19038	0.14114		0.331183	0.553633
fgenesh5_pg.C_scaffold_12000020	108401	unknown protein		0.908678	4.41915	0.768112		3.00302	2.42041	1.73498		3.30483	0.54771
estExt_Genewise1.C_100218	48482	unknown protein		3.44886	6.90451	1.75289		0.187189	3.78134	2.23134		0.0542756	0.547663
fgenesh5_pg.C_scaffold_3000243	104288	phosphatidylethanolamine-binding protein		0.279806	4.31971	0.421061		0.526185	2.34596	0.320318		1.88053	0.543082
fgenesh5_pg.C_scaffold_11000166	108193	unknown protein, no intron		2.30994	3.13212	2.09845		4.53166	1.69299	5.86525		1.96181	0.540525
estExt_GeneWisePlus.C_50747	76571	unknown protein		7.08986	3.271	6.59811		0.12481	1.75574	0.326688		0.0176039	0.536759
e_gw1.4.550.1	57535	acylphosphatase, putative		9.36591	19.2329	14.2552		2.99616	10.2786	4.71593		0.319901	0.534428
estExt_GeneWisePlus.C_70105	76992	major facilitator superfamily transporter		5.34479	4.31577	6.16138		0.714257	2.29886	0.833776		0.133636	0.532664
estExt_GeneWisePlus.C_250027	81442	Amino acid transporters		6.25168	8.59406	3.93648		0.299939	4.40819	0.230691		0.0479774	0.512934
e_gw1.14.496.1	64672	Helix-turn-helix, AraC type		1.62933	2.6671	1.15857		0.259703	1.3594	0.0565102		0.159392	0.509691
fgenesh1_pm.C_scaffold_4000242	3001	RNA recognition domain-containing protein (nuclear protein 12)		4.66697	7.14756	2.46512		0.207873	3.54678	0.376066		0.0445413	0.496223
e_gw1.23.266.1	68000	thiopurine S-methyltransferase, putative		0.206209	2.40376	0.120438		0.411024	1.18352	0.286443		1.99324	0.492362
estExt_fgenesh5_pg.C_120216	122468	COG0076, GadB, Glutamate decarboxylase and related PLP-dependent proteins		11.4116	19.6561	6.84338		3.28927	9.61559	3.60623		0.288239	0.489191
e_gw1.8.257.1	61189	tubulin-specific chaperone c		7.84436	7.24631	3.02799		4.59972	3.49454	4.05428		0.586372	0.482251
fgenesh5_pg.C_scaffold_9000278	107475	unknown protein		1.75104	1.23345	1.8847		1.01237	0.583601	0.285985		0.578152	0.473146
estExt_GeneWisePlus.C_110090	78576	unknown protein		15.5649	12.6552	6.25868		20.0135	5.98127	23.0008		1.28581	0.472632
fgenesh5_pg.C_scaffold_11000130	108157	low identity with others		0.0539226	3.66358	0.317924		0.979482	1.72667	1.1524		18.1646	0.471309
estExt_fgenesh5_pg.C_20594	120290	NUDIX domain-containing protein		3.62028	7.48849	1.3961		3.44095	3.41653	3.13806		0.950465	0.456238
gw1.71.16.1	43392	unique protein		3.44468	0.66637	0.317367		2.95937	0.302053	0		0.859112	0.453281
estExt_fgenesh5_pg.C_120054	122384	unknown protein		2.02793	3.2809	1.20478		0.0944372	1.48388	0.0493925		0.0465683	0.452279
e_gw1.29.228.1	69647	enoyl-CoA hydratase/isomerase		1.9286	3.9165	1.34771		0.0943726	1.76125	0.0948047		0.0489333	0.4497
gw1.2.1164.1	43312	unknown protein		7.70634	29.2964	7.95024		8.14335	13.1035	5.84216		1.05671	0.447275
estExt_Genewise1.C_120056	49099	glutaredoxin		8.52842	4.08444	6.38661		0.0180494	1.81812	0		0.00211638	0.445133
e_gw1.14.375.1	64874	MSF toxin efflux pump		2.76597	11.6199	3.05048		0.877527	5.06267	0.230683		0.317259	0.435691
e_gw1.12.220.1	63869	unknown protein		1.44456	1.12956	0.421244		1.01375	0.490616	0.54121		0.701767	0.434342
estExt_fgenesh5_pg.C_290030	123955	Epl2 ?		1.7168	6.86895	1.69471		1.97379	2.9761	0.512321		1.14969	0.433269
estExt_GeneWisePlus.C_210184	80922	unknown protein		8.52803	8.7647	28.9312		0.0451423	3.79715	0.134567		0.0052934	0.433232
kg2.C_scaffold_3000129	72694	\N		3.0366	4.67996	0.571835		0.0424123	2.00743	0.681442		0.013967	0.428943
estExt_fgenesh5_pg.C_490001	124283	unknown protein, SET and MYND domains		5.71179	3.41561	1.68997		2.5551	1.45579	1.49929		0.447339	0.426215
estExt_fgenesh1_pm.C_260005	23228	unknown protein Duf1479		0.65554	2.17585	2.60975		1.42542	0.92345	0.350016		2.17443	0.424409
estExt_GeneWisePlus.C_80801	77743	unknown protein		1.21526	2.70768	1.67382		0.22122	1.14782	0.0652342		0.182034	0.423911
e_gw1.18.346.1	66276	unknown protein		4.67024	2.97397	7.28225		0.345132	1.24026	0.124349		0.0739003	0.417037
e_gw1.26.68.1	68704	Arylacetamide deacetylase		4.66177	3.45842	4.82906		0.483185	1.4365	0.424575		0.103649	0.415364
fgenesh1_pm.C_scaffold_7000107	3529	unknown protein		2.54382	8.21244	5.00136		0.73325	3.3548	0.338269		0.288248	0.408502
estExt_Genewise1.C_30087	45250	oleate-delta12-desaturase		9.22878	41.5834	7.459		5.21251	16.7484	1.93905		0.56481	0.402766
estExt_fgenesh5_pg.C_70260	121412	Zn2Cys6 transcriptional regulator		9.87674	12.887	3.53028		1.68484	5.19028	0.463635		0.170587	0.402752
estExt_GeneWisePlus.C_40512	75921	Contains InterPro and KOG motifs corresponding to tRNA-dihydrouridine synthase.		6.62408	5.1905	5.81226		0.119624	2.07398	0.0687124		0.018059	0.399572
fgenesh5_pg.C_scaffold_26000117	111429	unique protein, no reference in JGI		0.170244	0.401736	0.232683		0.513824	0.158096	1.57217		3.01816	0.393532
e_gw1.12.280.1	63379	RNA polymerase II transcriptional coactivator, putative		0.919912	4.78973	1.74548		0.104534	1.88153	0.279784		0.113635	0.392825
estExt_fgenesh5_pg.C_140189	122734	unique, no reference in JGI		6.67387	12.5664	14.2521		0.644835	4.93358	1.28377		0.0966209	0.392601
e_gw1.10.506.1	62613	DnaJ domain-containing protein		2.75633	5.14135	0.703724		1.16206	2.00531	0.159197		0.421596	0.390036
fgenesh1_pm.C_scaffold_34000023	5924	unknown protein		0.29227	2.96312	0.510678		0.666491	1.14995	0.0904954		2.2804	0.388088
estExt_GeneWisePlus.C_90528	78046	eukaryotic translation initiation factor 3		10.5793	6.92411	4.30601		1.06882	2.63592	1.01209		0.10103	0.380688
estExt_fgenesh1_pm.C_30019	21564	unknown protein		1.26547	3.45695	0.924464		0.0529873	1.31056	0.0162846		0.0418718	0.37911
fgenesh1_pm.C_scaffold_1000434	2100	unknown protein DUF1531		10.2296	4.37223	7.33481		0.24228	1.62484	0		0.0236842	0.371627
e_gw1.17.395.1	66034	unknown protein		2.46163	0.904822	0.106889		1.31761	0.331625	0.12132		0.535259	0.366509
estExt_GeneWisePlus.C_170198	80168	unknown protein		2.93037	11.4804	2.32917		2.10847	4.19529	0.797603		0.719524	0.365432
e_gw1.14.395.1	64758	major facilitator superfamily transporter		6.01818	7.30428	6.18973		0.0336526	2.66361	0.0412085		0.00559182	0.364664
fgenesh1_pm.C_scaffold_23000032	5403	enoyl-CoA hydratase/isomerase		1.16519	4.97667	1.88537		0.185924	1.81375	0.970063		0.159565	0.364449
estExt_fgenesh5_pg.C_80356	121684	calcium/calmodulin dependent protein kinase 2		4.06685	4.2003	19.8655		1.61873	1.53035	0.66281		0.398031	0.364344
estExt_fgenesh5_pg.C_190133	123256	unknown protein		13.7072	21.0932	8.11541		2.92414	7.6825	2.00453		0.213329	0.364217
e_gw1.4.830.1	58119	unknown protein		2.8631	4.79526	1.33482		0.774623	1.69178	0.85601		0.270554	0.352803
fgenesh5_pg.C_scaffold_24000125	111137	unique protein		6.89442	11.5419	12.9117		0.137688	4.05913	0.174292		0.0199709	0.351685
e_gw1.7.569.1	60085	Glucosidase II alpha subunit		0	4.02975	0.0960445		0.00937968	1.40952	0.0502092		NA	0.349777
gw1.12.544.1	42513	unknown protein		1.59411	4.71638	0.932848		0.229063	1.64765	0.815204		0.143693	0.349345
e_gw1.5.777.1	58853	Homeodomain-like		20.5137	15.2656	13.1897		0	5.32782	0.205777		0	0.349008
kg2.C_scaffold_7000057	73248	GH55 exo-1,3-b-glucanase		0.249733	1.33866	0.0750138		1.11406	0.466627	0.19273		4.46101	0.348578
fgenesh5_pg.C_scaffold_20000193	110534	unknown protein		4.83255	9.30842	1.34646		1.32382	3.21758	0.889534		0.273938	0.345664
estExt_fgenesh5_pg.C_70192	121372	60S ribosomal protein L38 by homology with corresponding proteins in other fungi and yeasts.		125.891	49.5469	63.9166		6.7978	17.1141	6.05671		0.0539977	0.345412
estExt_fgenesh5_pg.C_20193	120086	unknown protein		0.682175	0.986957	0.792563		2.21915	0.338635	1.07232		3.25305	0.34311
fgenesh5_pg.C_scaffold_6000371	106145	unknown protein		6.89525	6.22091	2.68982		0.124092	2.12641	0		0.0179967	0.341817
estExt_fgenesh5_pg.C_40358	120751	unknown protein		5.01677	8.14296	4.17327		0	2.77373	0.0536964		0	0.340629
estExt_fgenesh1_pm.C_100049	22402	Peptidase M, neutral zinc metallopeptidases, zinc-binding site		14.6366	10.4811	4.30242		0.420149	3.56983	1.06542		0.0287054	0.340597
estExt_GeneWisePlus.C_10269	73638	CIP1		0.136299	5.31435	0.384305		0.0225375	1.80752	0		0.165353	0.34012
estExt_Genewise1.C_160040	50104	phosphatidyl synthase (A. fumigatus)		7.15152	18.0891	13.7744		3.14519	6.11239	2.02892		0.439793	0.337904
e_gw1.17.151.1	65782	lipase/esterase (_/ß fold)		0.770824	4.98884	0.672579		1.18079	1.67483	0.275538		1.53186	0.335714
e_gw1.8.603.1	61127	Serine carboxypeptidase		0.514636	4.28761	1.96933		0.278628	1.43871	0.974803		0.541407	0.335551
estExt_fgenesh1_pm.C_130089	22699	unknown protein		0.419269	4.23897	0.120898		0.0972674	1.39602	0.15899		0.231993	0.329329
e_gw1.19.340.1	66695	unknown protein		8.48666	19.8808	5.43632		2.68591	6.50876	2.31823		0.316486	0.327388
estExt_GeneWisePlus.C_240037	81329	unknown protein		3.2725	8.0843	1.89522		2.44295	2.61135	2.45267		0.74651	0.323015
fgenesh5_pg.C_scaffold_14000197	109123	unknown protein		1.58402	3.13225	0.920778		0.130061	1.00704	0.286273		0.0821085	0.321508
gw1.29.62.1	29568	C-type cyclin		3.58579	3.23538	2.45902		0.0943705	1.03211	0.0597292		0.0263179	0.319007
estExt_fgenesh5_pg.C_20303	120147	deoxyhypusine hydroxylase		2.66255	4.48144	3.1303		0.53293	1.42445	1.03049		0.200158	0.317855
estExt_GeneWisePlus.C_20990	75045	unknown protein		11.469	13.0507	5.32077		1.43216	4.14351	2.04098		0.124872	0.317493
fgenesh1_pm.C_scaffold_22000038	5345	FAD-containing oxidoreductase		0.0742473	3.50134	0.621053		0.0524973	1.09043	0.0468361		0.70706	0.311431
estExt_GeneWisePlus.C_40742	76057	Vacuolar ATP synthase subunit B		7.462	11.1747	1.84539		0.0405169	3.43473	0.0628535		0.00542977	0.307367
fgenesh5_pg.C_scaffold_17000163	109833	domains for: Transcription factor TFIIS/ DNA-directed RNA polymerase, M/15 kDa subunit		4.33892	10.1162	7.89526		1.65388	3.10839	0.308148		0.381173	0.307267
e_gw1.5.782.1	58584	aquaglyceroporin		0	8.27863	0.405021		0.904183	2.53194	0.231832		NA	0.30584
estExt_fgenesh5_pg.C_480003	124277	Cro1 copper radical oxidase		2.43645	7.07988	1.47126		0.588612	2.13208	0.724996		0.241586	0.301147
e_gw1.7.436.1	59940	unknown protein		3.44779	5.71747	2.76932		0.767331	1.70332	1.41478		0.222557	0.297915
estExt_fgenesh1_pm.C_60083	22000	unknown protein		3.65562	5.78712	1.67448		0.451089	1.7144	1.1969		0.123396	0.296244
fgenesh5_pg.C_scaffold_34000027	112193	unknown protein		1.75681	5.13256	2.39485		0.698125	1.51147	0.477271		0.397382	0.294486
estExt_fgenesh5_pg.C_160070	122870	cell wall protein, similar to CwpA		2.94793	7.3483	1.93472		0.268176	2.15824	0.411403		0.0909709	0.293705
fgenesh1_pm.C_scaffold_24000052	5502	unknown protein		2.27058	9.10151	1.41889		1.68397	2.66104	1.30603		0.741646	0.292374
e_gw1.40.68.1	70736	Arv1-like family protein		2.9107	4.74063	2.37531		0.510923	1.35074	0.163699		0.175533	0.284929
gw1.16.240.1	33387	GCN5-related N-acetyltransferase, putative		0.0534967	13.2448	0		2.11958	3.62437	2.29047		39.6207	0.273644
e_gw1.6.342.1	59152	unknown protein		1.89803	13.4395	0.430244		1.58788	3.66066	1.29073		0.836593	0.272382
estExt_fgenesh5_pg.C_60084	121138	Zn2Cys6 transcriptional regulator		4.6238	11.1724	2.27862		0	3.03958	0.311036		0	0.272063
estExt_Genewise1.C_210082	51110	IndA1 amino acid transporter		1.84016	2.58697	2.32152		1.31301	0.698528	0.377557		0.71353	0.270017
estExt_GeneWisePlus.C_30653	75424	Mitochondrial Matrix Factor		35.4423	19.8853	18.62		9.73225	5.31741	4.13632		0.274594	0.267404
gw1.1.519.1	29115	unknown protein		3.0688	5.10578	2.74507		0.0204291	1.36287	1.02667		0.00665703	0.266927
e_gw1.9.246.1	61503	unknown protein		2.44626	7.67302	1.18765		0	2.0187	0.0449335		0	0.26309
estExt_fgenesh5_pg.C_50366	121023	Related to eIF2 gamma subunit.		16.8065	6.13564	2.2714		0.620423	1.58357	0.984227		0.0369158	0.258093
e_gw1.17.266.1	65773	unknown protein		6.90323	10.0974	1.92694		1.24701	2.60051	0.997777		0.180642	0.257542
fgenesh5_pg.C_scaffold_6000089	105863	unknown protein		1.39631	5.2008	0.30194		0	1.32595	0.106852		0	0.254952
estExt_GeneWisePlus.C_110063	78560	unknown protein		1.51386	7.7433	1.38163		1.18517	1.97408	0.645642		0.782876	0.254941
fgenesh1_pm.C_scaffold_8000214	3847	unknown protein		3.62511	4.45927	1.19074		1.0583	1.1339	0.296929		0.291935	0.254279
fgenesh5_pg.C_scaffold_43000008	112525	unknown protein		2.57733	7.03593	1.82012		0.0847295	1.74304	0.133871		0.0328749	0.247735
estExt_fgenesh5_pg.C_30143	120357	Zn-binding oxidoreductase		10.0177	13.7115	4.3445		0.731581	3.3323	0.65142		0.0730288	0.24303
e_gw1.1.1843.1	53091	Threonine/serine dehydratases		2.67125	2.68049	4.03675		0.255998	0.645383	1.0605		0.0958342	0.24077
e_gw1.9.288.1	61471	unknown protein		4.84583	10.1638	10.625		0	2.44643	0.163808		0	0.2407
estExt_GeneWisePlus.C_100483	78445	Zn2Cys6 transcriptional regulator		11.038	12.6821	9.14524		0.132612	3.05237	0.319722		0.0120142	0.240683
estExt_fgenesh5_pg.C_100004	121955	Possible homologue of S. cerevisiae Emg1p, a protein required for the maturation of the 18S rRNA and for 40S ribosome production; associated with spindle/microtubules; nuclear localization depends on physical interaction with Nop14p; may bind snoRNAs.		2.68447	7.10766	2.82704		0.645346	1.70268	0.552147		0.2404	0.239556
fgenesh5_pg.C_scaffold_4000574	105196	unknown protein		5.69718	21.2622	11.912		0.521431	5.02864	1.02483		0.0915244	0.236506
e_gw1.12.425.1	63364	unknown protein		5.27989	7.79881	4.00979		0.689022	1.83532	0.343215		0.130499	0.235333
e_gw1.5.834.1	59083	unknown protein		5.51711	9.5129	6.73725		0.523484	2.21399	0.856313		0.0948837	0.232736
fgenesh5_pg.C_scaffold_2000387	103799	unique protein, no reference in JGI		0.383312	4.33058	0.365992		0.743739	1.00693	0.319583		1.94029	0.232515
estExt_GeneWisePlus.C_90002	77767	TfdA family Taurine catabolism dioxygenase TauD, putative		6.96416	6.88051	2.26699		0.0843236	1.58873	0.271913		0.0121082	0.230904
estExt_GeneWisePlus.C_160401	80052	unknown protein		2.45068	5.26937	3.92614		0.548768	1.20974	0.683845		0.223925	0.229579
fgenesh5_pg.C_scaffold_3000561	104606	Iron-containing alcohol dehydrogenase		0.872845	18.9196	1.01763		4.16995	4.28703	0.577775		4.77742	0.226592
estExt_GeneWisePlus.C_170422	80288	cytochrome c oxidase polypeptide V		3.03237	6.02105	2.28945		0.51394	1.3589	0.0562645		0.169485	0.225692
fgenesh5_pg.C_scaffold_23000018	110880	unique protein		0.467631	0.846126	0.649451		1.00889	0.183982	1.11165		2.15745	0.217441
estExt_fgenesh5_pg.C_110184	122275	Candidate phenylalanyl-tRNA synthetase-related protein based on homology to the corresponding gene model of Neurospora crassa.		6.70917	18.249	2.81081		1.63407	3.78097	2.86229		0.243557	0.207187
estExt_fgenesh5_pg.C_40049	120570	Shares amino acid sequence identity (E = 1.89e-04) with tRNA splicing endonuclease SEN15 of yeast.		13.3868	20.1171	7.70394		2.10792	4.1588	2.56155		0.157463	0.206729
fgenesh5_pg.C_scaffold_21000144	110678	riboflavin synthase		13.9855	20.5572	18.3072		1.90131	4.0646	0.513557		0.135949	0.197721
estExt_fgenesh5_pg.C_70146	121350	related to CipC1		0.689401	4.49649	2.39008		1.71437	0.886102	2.41827		2.48676	0.197065
estExt_Genewise1.C_220234	51365	Subtilisin-like protease PPRC1		4.71451	7.09276	2.41427		0.251192	1.36569	0.0919839		0.0532807	0.192548
estExt_GeneWisePlus.C_190073	80538	Eukaryotic translation initiation factor 3 subunit H (eIF3h), putative		13.1765	3.25412	2.00207		1.15899	0.613545	0.146195		0.0879586	0.188544
estExt_GeneWisePlus.C_80501	77593	unknown protein		8.03326	8.74918	4.07799		0.208709	1.63369	0.276718		0.0259806	0.186725
estExt_Genewise1.C_140455	49909	contains Interpro domain corresponding to ribosomal protein S7. Shares amino acid sequence similarity to S. cerevisiae mitochondrial ribosomal protein RSM7.		3.7968	9.7008	1.62967		0.175639	1.80497	0.263715		0.0462599	0.186064
e_gw1.2.1014.1	55669	mRNA decapping hydrolase, putative		5.53751	13.6967	5.15042		0.98955	2.50201	0.609753		0.178699	0.182673
fgenesh5_pg.C_scaffold_6000036	105810	Peptidase M4, thermolysin, putative		4.93159	7.71043	0.743574		0.70044	1.39942	0.794936		0.142031	0.181497
e_gw1.5.63.1	58363	unknown protein		4.34621	6.66342	1.19557		0.136597	1.19702	0.514221		0.031429	0.17964
estExt_GeneWisePlus.C_30418	75304	Isopentenyl-diphosphate delta isomerase 2		3.81881	7.95973	1.91953		0.653872	1.41147	0.328363		0.171224	0.177326
estExt_Genewise1.C_80669	47838	Anti-silencing function protein 1, homologue to histone chaperone ASF1 in yeast		6.1755	11.0442	2.12621		2.66831	1.93897	1.03761		0.432079	0.175565
e_gw1.21.331.1	67356	t-SNARE, Pep12, Golgi and vacuole		18.2201	30.5683	9.1359		1.52421	5.36075	0.234711		0.0836556	0.175369
fgenesh5_pg.C_scaffold_8000077	106798	GCN5-N-acetyltransferase		8.21299	11.3062	6.9399		2.71494	1.96737	1.50837		0.330567	0.174008
e_gw1.8.562.1	60897	Zn2Cys6 transcriptional regulator		4.43607	10.4568	1.12871		1.13015	1.78148	0.440941		0.254764	0.170366
estExt_fgenesh5_pg.C_20185	120081	NMD3 family protein (nonsense-mediated mRNA decay protein)		19.4243	19.5132	8.60154		1.11888	3.32328	0.962058		0.0576021	0.17031
estExt_GeneWisePlus.C_10634	73842	cd01168, adenosine_kinase		2.54566	12.2565	5.16031		1.12527	2.07742	1.57085		0.442034	0.169496
estExt_fgenesh5_pg.C_60356	121255	2-methylcitrate dehydratase-like protein		5.76379	10.5238	33.281		0.654073	1.76949	1.57167		0.11348	0.168141
fgenesh5_pg.C_scaffold_3000076	104121	alpha(1-3) mannosyltransferase		3.52902	6.50409	1.17915		0.356664	1.0893	1.1067		0.101066	0.167479
estExt_fgenesh1_pm.C_120092	22611	Possible homologue of S. cerevisiae IMP4, an SSU processome component involved in pre 18s rRNA processing.		10.5886	9.48936	4.56943		0.41523	1.57272	0.725617		0.0392149	0.165735
estExt_fgenesh1_pm.C_80199	22257	unknown protein		20.6025	17.7991	16.9265		0.429879	2.93655	0.740343		0.0208653	0.164983
fgenesh5_pg.C_scaffold_24000114	111126	unknown protein		0.118464	0.366865	0.0564021		1.17611	0.059592	0.143855		9.92794	0.162436
estExt_fgenesh1_pm.C_80088	22201	unknown protein		3.47764	6.63467	6.21555		1.04508	1.03867	2.69146		0.300514	0.156552
estExt_fgenesh1_pm.C_50210	21972	small nuclear ribonucleoprotein SmG		4.20147	8.40242	2.92833		0	1.27737	0		0	0.152025
e_gw1.23.77.1	67941	unknown protein		6.43238	7.86832	6.50292		0.408977	1.1707	0		0.063581	0.148787
e_gw1.19.64.1	66804	GH69: candidate a-glycosyltransferase		38.3906	22.8607	30.4786		0.771118	3.38866	0.488678		0.0200861	0.148231
estExt_Genewise1.C_10737	43961	One of six subunits of the RNA polymerase III transcription initiation factor complex (TFIIIC); part of the TauA globular domain of TFIIIC that binds DNA at the BoxA promoter sites of tRNA genes		22.8444	27.6973	60.7442		0.051244	4.089	0.61568		0.00224318	0.147631
fgenesh5_pg.C_scaffold_10000271	107881	unknown protein; distant similarity in yeast is a stop codon bypass factor		43.788	12.5336	26.1044		0.373521	1.84357	0.20697		0.00853022	0.14709
estExt_fgenesh5_pg.C_170139	123029	Cu2+/Zn2+ superoxide dismutase SOD1		6.91335	25.9017	3.23377		6.04778	3.7803	1.41644		0.874798	0.145948
estExt_GeneWisePlus.C_160228	79960	GH47 glycoside hydrolase		7.82679	12.5886	35.2749		0.283767	1.82274	0.201667		0.0362559	0.144793
estExt_fgenesh5_pg.C_80084	121556	unknown unknown protein		2.6281	10.3375	1.83944		0.238279	1.49024	0.0714964		0.0906656	0.144159
estExt_GeneWisePlus.C_70748	77309	S-adenosylmethionine decarboxylase		3.78864	9.12738	2.33904		0	1.31362	0		0	0.14392
e_gw1.30.150.1	69753	cd01320, ADA, Adenosine deaminase		0.34819	9.87196	0.343149		0.0240509	1.41336	0.0589019		0.0690741	0.143169
estExt_GeneWisePlus.C_30660	75428	RNA recognition domain-containing protein		16.7049	14.6815	18.2237		0.681523	2.09921	0.347747		0.0407978	0.142983
e_gw1.9.255.1	61567	unknown protein		7.10414	13.3509	7.24158		1.21891	1.9031	1.53303		0.171577	0.142544
fgenesh5_pg.C_scaffold_16000146	109562	unique protein		0.0778881	7.70092	0.167669		0.46261	1.08587	0.0634355		5.93942	0.141005
e_gw1.4.322.1	57524	amidohydrolase 2		3.05349	30.8178	2.98975		2.14104	4.2883	0.909866		0.70118	0.13915
estExt_GeneWisePlus.C_290207	82049	unknown protein		0.456665	1.82191	0.185611		1.7676	0.251248	0.219272		3.87067	0.137903
e_gw1.9.438.1	61946	tyrosyl-DNA phosphodiesterase, putative		5.85471	7.47964	2.23416		0.196973	1.0191	0.0397451		0.0336435	0.13625
estExt_Genewise1.C_100020	48351	protease required for autophagy		21.2764	19.4247	7.01118		1.61817	2.63117	0.571879		0.0760545	0.135455
e_gw1.1.725.1	54961	unknown protein		5.38298	10.3592	6.4515		0.608925	1.39163	0.182079		0.113121	0.134338
fgenesh1_pm.C_scaffold_6000075	3327	NADH:flavin oxidoreductase/NADH oxidase		76.386	11.9045	35.5088		7.91506	1.56917	0.62528		0.103619	0.131812
e_gw1.9.305.1	61819	unknown protein		11.6851	18.5372	2.99041		0.706105	2.39612	0.316411		0.0604279	0.12926
e_gw1.1.509.1	54632	MSF permease		0.454608	12.1914	0.608207		0.91341	1.56196	0.400791		2.00923	0.12812
estExt_GeneWisePlus.C_40635	75998	unknown protein		12.7177	8.76347	47.5132		0.075327	1.12014	0.30077		0.00592303	0.12782
estExt_fgenesh5_pg.C_120012	122363	Hsp26/Hsp42		0.0215979	30.585	0.609359		0.0287847	3.76241	0		1.33276	0.123015
estExt_fgenesh5_pg.C_80086	121558	unknown protein		0.890168	10.6094	0.602319		0.487518	1.28015	0.623821		0.547669	0.120662
estExt_fgenesh5_pg.C_50286	120980	unknown protein		0.373526	8.47383	0.0728205		0.720378	1.01514	1.83617		1.92859	0.119797
fgenesh5_pg.C_scaffold_6000290	106064	C2H2 transcriptional regulator		1.38864	6.09032	0.462222		1.5135	0.726273	0.184889		1.08991	0.11925
e_gw1.4.889.1	57940	alternative oxidase aox1		208.627	13.0746	16.3354		0.187306	1.55503	1.27546		0.000897801	0.118936
e_gw1.3.169.1	56396	unknown protein		13.3162	6.5699	2.68716		0.704633	0.769377	2.13784		0.0529154	0.117106
estExt_fgenesh5_pg.C_10541	119790	myo-inositol oxygenase ,		13.0054	20.0884	4.98255		1.12616	2.29205	0.999146		0.0865921	0.114098
e_gw1.4.454.1	57613	exonuclease family protein		4.13829	20.455	6.71038		0.466374	2.31295	0.849328		0.112697	0.113075
kg2.C_scaffold_14000052	71812	unknown protein		4.47469	4.84134	5.14617		0.416321	0.539344	1.35898		0.093039	0.111404
gw1.5.938.1	43286	unknown protein		43.8569	27.864	21.295		0.206723	3.06628	1.0784		0.00471358	0.110045
estExt_GeneWisePlus.C_200231	80775	calcium dependent mitochondrial carrier protein, putative		1.47484	9.3565	2.44886		0.0243203	1.02406	0.0622046		0.0164901	0.109449
estExt_GeneWisePlus.C_50209	76288	aldo/keto-reductase family protein		6.39732	18.8597	4.89627		2.00828	2.0326	1.14084		0.313925	0.107775
estExt_GeneWisePlus.C_260025	81591	\N		4.2531	12.7027	3.71994		1.0158	1.36191	0.641712		0.238837	0.107215
e_gw1.7.475.1	60482	unknown protein, unknown		2.30645	67.9213	28.0908		6.05823	7.28087	1.6582		2.62665	0.107196
estExt_fgenesh1_pm.C_130048	22678	2OG-Fe(II) oxygenase superfamily protein		5.64925	16.4414	1.73793		0.458329	1.73912	0.62629		0.0811309	0.105777
e_gw1.12.319.1	63868	unknown protein		7.54415	23.6478	11.7729		0.233664	2.4818	0		0.0309729	0.104949
estExt_fgenesh5_pg.C_11012	119981	Mpv17/PMP22 family protein		1.32453	3.38662	1.10934		3.68244	0.355315	10.4883		2.78019	0.104917
fgenesh5_pg.C_scaffold_9000189	107386	unknown protein, only in Gibberella and Neurospora		0.286672	33.3177	16.7032		3.38042	3.45693	0.446236		11.7919	0.103757
estExt_GeneWisePlus.C_360050	82380	Contains a possible Interpro domain corresponding to initiation factor 2B.		3.17954	17.5101	10.783		0.392992	1.78055	0.165489		0.1236	0.101687
e_gw1.8.368.1	60849	FAD-dependent sulfhydryl oxidase Erv1		80.9945	9.51651	19.6585		2.15895	0.953253	5.72649		0.0266555	0.100168
estExt_fgenesh5_pg.C_270016	123806	GPCR, secretin like		72.9147	37.4314	17.6687		0.126097	3.66625	0.291701		0.00172937	0.0979459
e_gw1.2.89.1	55981	Contains a possible KOG domain corresponding to tRNA cytosine-5-methylases. Shares amino acid sequence identity (E = 0.0) with yeast m5C-methyltransferase (NCL1 gene product).		12.4962	14.2366	8.17121		0.0102247	1.37853	0.176085		0.000818226	0.0968299
fgenesh5_pg.C_scaffold_8000108	106829	GCN5-N-acetyltransferase		6.54046	18.9897	9.21406		0	1.83508	0.31261		0	0.0966354
estExt_Genewise1.C_30746	45571	short chain dehydrogenase/reductase		3.83215	11.413	2.38067		0.0206532	1.07283	0.055278		0.00538945	0.0940009
estExt_Genewise1.C_20297	44781	This family includes the Spt3 yeast transcription factors and the 18 kDa subunit from human transcription initiation factor IID (TFIID-18). Determination of the crystal structure reveals an atypical histone fold.		16.8915	20.0254	26.4643		0.857539	1.86283	0		0.0507676	0.0930232
estExt_fgenesh5_pg.C_40509	120837	unknown protein, 1 TM domain		11.5248	12.9632	10.3628		0.152648	1.20311	0.0849975		0.0132452	0.0928098
estExt_GeneWisePlus.C_40750	76065	putative GH61		6.76042	14.4249	4.1287		0.622988	1.27884	0.546564		0.0921522	0.0886551
e_gw1.5.726.1	58804	Rad9 of Schizosaccharomyces pombe, a subunit of the heterotrimeric 9-1-1 replication clamp that functions in DNA repair		3.81539	7.83803	1.4616		1.18803	0.694381	1.01003		0.311377	0.0885912
estExt_GeneWisePlus.C_340013	82260	unknown protein		7.34831	18.9396	3.2255		0.544953	1.67511	0.684523		0.0741604	0.0884448
gw1.1.2107.1	43176	unknown protein		14.3207	11.5869	12.3008		0.174299	1.01562	0		0.0121711	0.0876522
estExt_Genewise1.C_100329	48541	unknown protein		53.8384	43.5635	99.6681		0.25488	3.74001	2.43525		0.00473417	0.0858518
gw1.23.257.1	41035	G-protein coupled receptor protein, contains Molluscan rhodopsine C-terminal tail, possibly involved in signal transduction		6.87427	38.1825	14.6262		0.350406	3.25748	0.180991		0.0509736	0.0853135
estExt_GeneWisePlus.C_90403	77969	chromate transporter		5.51273	15.0316	5.45478		0.223355	1.27931	0.403008		0.0405162	0.085108
estExt_GeneWisePlus.C_230235	81271	xylitol dehydrogenase XDH1		27.6578	29.554	11.8241		0.470689	2.51347	0.701229		0.0170183	0.0850464
estExt_fgenesh5_pg.C_250001	123659	cell wall protein, istantly related to S. cerevisiae Pir3p.		20.053	36.9739	19.6068		1.00145	3.13154	0.333972		0.0499404	0.084696
e_gw1.1.388.1	54525	pfam00171, Aldedh, Aldehyde dehydrogenase family		2.99947	12.0144	4.47706		0.2739	1.01364	0.133261		0.0913161	0.0843687
e_gw1.9.301.1	61551	DNA polymerase delta, subunit 4		12.8215	14.3971	25.4317		0.883101	1.17783	0		0.0688767	0.0818101
estExt_GeneWisePlus.C_230287	81303	contains fumarate reductase domains		6.62738	12.4357	21.0679		0.0400519	1.00077	0.0326965		0.0060434	0.0804752
fgenesh1_pm.C_scaffold_26000040	5610	half-sized ABC transporter		24.4224	15.7551	6.37228		5.75398	1.26152	1.08421		0.235603	0.0800708
estExt_GeneWisePlus.C_80824	77749	fumarylacetoacetase		15.2062	14.7425	12.557		0.825853	1.17824	0.206619		0.0543102	0.0799211
estExt_fgenesh5_pg.C_170159	123039	Distantly related to C. albicans Rbt5p. A putative cell wall protein with a CFEM domain.		49.7428	18.0283	16.287		0.631829	1.41619	0.50425		0.0127019	0.0785541
estExt_fgenesh5_pg.C_60161	121164	Zn2Cys6 transcriptional regulator		1.03426	26.7856	0.775766		2.11178	2.10091	0.534274		2.04182	0.0784343
fgenesh5_pg.C_scaffold_23000112	110974	nuclear movement protein		15.7057	19.1715	8.20755		0.4735	1.49236	1.57991		0.0301483	0.0778429
estExt_GeneWisePlus.C_110301	78706	unknown protein		2.3816	19.4199	2.45654		0.0827712	1.43914	0.0649749		0.0347544	0.0741066
estExt_fgenesh5_pg.C_50298	120988	Zn2Cys6 transcriptional regulator		13.6627	26.1129	9.67136		1.71164	1.91881	0.716194		0.125279	0.0734811
estExt_GeneWisePlus.C_80145	77423	Jacalin-like lectin		18.63	15.8954	6.41005		0.31639	1.16482	0.300111		0.0169829	0.0732806
e_gw1.13.343.1	63981	GPCR , contains RGS domain		1.34722	21.5043	2.51053		0.539702	1.57077	0.105414		0.400606	0.0730443
e_gw1.13.424.1	64011	unknown protein		3.63126	5.53694	1.81618		2.42173	0.400333	1.287		0.666912	0.0723022
estExt_fgenesh5_pg.C_160080	122874	unknown unknown protein		14.4854	25.7665	9.5563		0.610586	1.82852	1.60135		0.0421519	0.0709649
estExt_fgenesh1_pm.C_10106	21170	Ribosomal protein S12		15.0191	18.4847	5.2533		0.778225	1.30892	0.431697		0.0518158	0.0708111
e_gw1.8.64.1	61159	Component of oligomeric golgi complex Cog3/Sec34		12.3613	15.6797	3.32316		0.195375	1.10852	0.735918		0.0158054	0.0706979
e_gw1.23.43.1	67964	Cytochrome P450 CYP2 subfamily		0.262041	16.3614	1.06402		0.361964	1.06967	0.0253742		1.38133	0.0653779
estExt_Genewise1.C_90549	48225	unknown protein		17.2507	24.1218	20.6364		0.930056	1.56293	0.29818		0.053914	0.064793
estExt_GeneWisePlus.C_160220	79955	UDP glucose-4-epimerase		94.1366	89.1016	81.9687		3.34452	5.62442	1.81339		0.0355283	0.0631236
fgenesh1_pm.C_scaffold_1000085	1751	FAD monooxygenase		182.93	39.7624	83.0152		8.30633	2.50569	24.6567		0.0454071	0.0630167
estExt_GeneWisePlus.C_50212	76291	Contains several Interpro domains corresponding to eRF1 (translation factor pelota). This domain is found in the release factor eRF1 which terminates protein biosynthesis by recognizing stop codons at the A site of the ribosome and stimulating peptidyl-tR		69.4179	37.9375	26.6632		2.43419	2.287	2.12684		0.0350657	0.0602834
kg2.C_scaffold_37000002	72800	unknown protein		0.221591	1.41688	0.389797		1.08287	0.083916	0.175915		4.88679	0.059226
estExt_fgenesh1_pm.C_140049	22737	unknown protein		75.3061	65.6498	97.2716		0.719476	3.81838	0.611959		0.00955402	0.058163
estExt_Genewise1.C_10212	43662	cd01414, SAICAR_synt_Sc		28.4739	51.8918	31.1799		0.785496	3.00644	0.826218		0.0275866	0.0579366
estExt_fgenesh5_pg.C_10344	119696	lipase, extracellular		0.810442	63.2732	1.71603		0.839172	3.53268	0.823764		1.03545	0.0558322
estExt_GeneWisePlus.C_80307	77513	Zn2Cys6 transcriptional regulator		91.417	49.2026	183.636		0	2.7413	0.0198479		0	0.0557146
fgenesh1_pm.C_scaffold_23000006	5377	Ethanolamine-P-transferase GPI11/PIG-F, involved in glycosylphosphatidylinositol anchor biosynthesis		16.7435	14.0598	11.7846		1.11396	0.77196	0.575015		0.066531	0.0549053
e_gw1.25.111.1	68606	triose-phosphate isomerase		1.9646	5.0831	1.04286		1.08501	0.278109	0.24829		0.552279	0.0547124
estExt_fgenesh5_pg.C_250057	123687	unknown protein		10.9655	11.9604	5.41778		1.80374	0.635847	3.06807		0.164492	0.0531625
estExt_fgenesh5_pg.C_90291	121883	unique secreted protein		5.37936	7.91165	4.42072		1.05089	0.40132	0.561553		0.195357	0.0507252
fgenesh5_pg.C_scaffold_12000161	108542	unknown protein		30.974	22.729	10.3095		2.36172	1.14931	3.76629		0.0762484	0.0505657
e_gw1.1.653.1	54991	Short-chain dehydrogenase/reductase SDR		17.3064	54.42	14.1209		5.54062	2.72223	5.32666		0.320148	0.0500226
estExt_GeneWisePlus.C_20435	74774	Shares amino acid sequence identity with translation initiation factor 3, subunit g (eIF-3g); homologue of yeast TIF35.		3.04427	8.12358	0.786161		1.04286	0.40491	1.63208		0.342563	0.0498437
estExt_GeneWisePlus.C_20852	74971	unknown protein		7.13194	35.9549	5.2338		0.262554	1.78675	0.391015		0.0368138	0.0496942
estExt_GeneWisePlus.C_60288	76766	xanthine/uracil permease		8.44891	18.0589	4.00202		1.44751	0.895344	1.66405		0.171325	0.049579
estExt_fgenesh5_pg.C_280109	123922	Peptidyl-prolyl cis-trans isomerase, cyclophilin type		33.9707	29.3799	36.2814		0.65442	1.43123	0.298695		0.0192642	0.0487144
fgenesh5_pg.C_scaffold_7000006	106205	ubiquitin carboxyl-terminal hydrolase 2, putative		14.1423	17.3371	6.97505		1.89584	0.827696	1.38791		0.134054	0.0477412
estExt_GeneWisePlus.C_120166	78956	unknown protein		6.08075	11.782	13.7796		1.03189	0.552897	0.288645		0.169697	0.0469273
estExt_fgenesh5_pg.C_60319	121240	phosphoglycerate mutase		0.190545	32.6443	0.189172		0.204369	1.40684	0.465308		1.07255	0.0430962
fgenesh1_pm.C_scaffold_9000153	4009	lactate/malate dehydrogenase		32.572	31.9497	24.4914		0.453126	1.37393	0.530635		0.0139115	0.043003
estExt_GeneWisePlus.C_390005	82476	Exocyst component Sec15		37.6937	27.3141	41.0237		0.629345	1.174	0.906561		0.0166963	0.0429815
estExt_GeneWisePlus.C_30644	75418	C2H2 transcriptional regulator		38.2375	33.4597	12.1939		2.2636	1.41383	1.83765		0.0591983	0.0422549
estExt_fgenesh5_pg.C_230087	123550	indoleamine 2,3-dioxygenase-like protein		58.4409	45.3734	49.4847		1.30407	1.85993	1.0969		0.0223143	0.0409916
fgenesh5_pg.C_scaffold_8000402	107123	mitochondrial import inner membrane translocase subunit tim16		19.832	13.2391	16.594		1.12894	0.52931	0.367116		0.0569249	0.0399809
estExt_GeneWisePlus.C_250059	81460	unknown protein, secreted		0.217342	14.0409	1.93512		0.18099	0.5484	1.13709		0.832744	0.0390574
estExt_GeneWisePlus.C_170025	80086	MSF peptide transporter		0.254284	17.2034	1.05324		1.74482	0.662314	0.705149		6.86171	0.0384991
estExt_fgenesh5_pg.C_50263	120968	Copper chaperone for superoxide dismutase		5.41376	11.8704	2.14049		2.04891	0.449515	3.5482		0.378464	0.0378685
fgenesh5_pg.C_scaffold_13000095	108749	Copper transporter		64.0647	37.2653	15.1013		0.979481	1.36081	0.320625		0.0152889	0.0365168
estExt_fgenesh5_pg.C_260109	123795	allantoinase		55.678	40.0741	21.9697		0.050158	1.41654	0.156105		0.000900858	0.0353479
e_gw1.3.662.1	56341	unknown protein		2.48062	7.67623	6.01566		1.6089	0.258254	0.102719		0.648589	0.0336433
estExt_GeneWisePlus.C_250157	81517	silent information regulator Sir2, possible sirtuin-type HDAC		4.38259	32.0867	5.98318		0.483497	1.03901	0.216941		0.110322	0.0323814
estExt_GeneWisePlus.C_240036	81328	unknown protein, only in fungi		8.85934	22.652	7.42614		5.87973	0.701781	10.5568		0.663676	0.0309809
estExt_GeneWisePlus.C_240293	81430	Cation transporting ATPase		6.05191	3.73958	4.57665		1.0353	0.114947	0.0737532		0.17107	0.0307378
estExt_fgenesh5_pg.C_160065	122868	COG0460, ThrA, Homoserine dehydrogenase		73.8532	123.032	38.9216		3.28016	3.68375	0.802468		0.0444146	0.0299414
e_gw1.16.52.1	65333	GH15 candidate a-glycosidase ( trehalase ?)		38.2514	37.7213	2.65598		0.403345	1.09741	0.452694		0.0105446	0.0290927
estExt_Genewise1.C_30642	45512	unknown protein		1.65827	5.44402	3.41089		1.43546	0.156262	0		0.86564	0.0287034
gw1.3.272.1	29439	unknown protein		17.7169	42.6294	12.4839		1.91145	1.15827	0.790739		0.107889	0.0271707
estExt_fgenesh5_pg.C_30045	120320	unknown protein		19.452	44.0098	7.39446		3.55665	1.18526	1.00929		0.182842	0.0269318
fgenesh5_pg.C_scaffold_18000026	109929	unknown protein		3.70552	5.22241	0.645736		2.28463	0.134146	0		0.616548	0.0256866
estExt_GeneWisePlus.C_170114	80125	GPCR, related to N. crassa Stm1-like GPR-5		7.96445	17.0578	4.38184		0	0.407938	1.10199		0	0.023915
estExt_fgenesh5_pg.C_340029	124110	Ribosomal protein L8		7.1301	10.4264	3.83316		1.02667	0.242011	0.798051		0.143991	0.0232114
e_gw1.5.430.1	58492	Protein of unknown function UPF0136		34.189	19.6833	18.4102		1.01075	0.444008	0.645367		0.0295636	0.0225575
e_gw1.9.474.1	61517	unknown protein		8.24335	59.1622	15.1277		0	1.30384	0.202879		0	0.0220384
estExt_GeneWisePlus.C_260240	81688	unknown protein		4.13254	105.076	6.57648		0.319431	2.12811	0.236059		0.0772965	0.0202531
e_gw1.4.301.1	58055	UbiA prenyltransferase containing 9 transmembrane domains; related to S. cerevisiae Para-hydroxybenzoate-polyprenyltransferase, mitochondrial precursor		24.298	27.2111	6.82625		0.189994	0.544587	1.37588		0.00781933	0.0200134
fgenesh5_pg.C_scaffold_24000070	111082	glutathione S transferase, 2 TM		1691.94	62.7478	413.502		0.112725	1.24414	0.347842		6.66248e-05	0.0198277
estExt_fgenesh5_pg.C_20516	120248	unknown protein		16.832	29.7671	12.7111		3.64674	0.53635	1.38146		0.216655	0.0180182
estExt_GeneWisePlus.C_10741	73897	Trypsin-like protease		64.6535	68.4351	105.214		0.572701	1.21813	0.44097		0.008858	0.0177997
estExt_Genewise1.C_20750	45018	MAPK3, probably involved in stress response and osmosensing, Hog1p		131.886	107.513	166.389		0.948297	1.70554	0.0250145		0.00719027	0.0158636
e_gw1.19.238.1	66521	unknown protein		3.62006	8.55172	3.03279		1.06038	0.133265	0.47388		0.292917	0.0155834
e_gw1.34.76.1	70311	flavoprotein monooxygenase		44.1164	19.7167	27.4638		0.494611	0.278579	1.11869		0.0112115	0.0141291
estExt_fgenesh5_pg.C_40258	120696	alcohol dehydrogenase		20.5466	20.3978	6.9462		1.32891	0.219231	0.153466		0.0646778	0.0107478
estExt_fgenesh5_pg.C_90403	121948	spc12 subunit of the signal peptidase complex.		123.77	190.24	251.57		1.30657	1.41769	0.364158		0.0105565	0.00745212
estExt_fgenesh5_pg.C_40094	120600	unknown protein		5.89577	10.0849	1.60485		2.09745	0.0636109	0.865582		0.355755	0.00630755
estExt_fgenesh1_pm.C_30214	21664	unknown protein		39.4015	39.9168	14.3971		3.9396	0.218642	0.940961		0.099986	0.00547744
estExt_GeneWisePlus.C_120163	78953	CORD and CS domain-containing protein		20.2425	77.1835	178.988		0.73119	0.387439	3.09866		0.0361215	0.00501971
estExt_fgenesh5_pg.C_40050	120571	pre-rRNA-processing protein PNO1		3.01504	12.8742	6.63171		0.675222	0.0526861	1.0755		0.223951	0.0040924
e_gw1.8.744.1	61284	putative methyltransferase		11.461	19.6336	10.8909		0.158718	0.0762788	1.42127		0.0138485	0.00388511
estExt_GeneWisePlus.C_260215	81676	salicylate hydroxylase, putative		3.25531	3776.93	3.71752		5.52611	14.2825	3.64553		1.69757	0.00378151
estExt_GeneWisePlus.C_11263	74177	coiled-coil domain-containing protein, putative		32.4925	50.4001	10.5135		1.6793	0.165364	0.805444		0.0516827	0.00328102
e_gw1.14.513.1	64667	unknown protein		25.8494	123.059	33.3833		3.20784	0.245325	0.950123		0.124098	0.00199356
