# Supplementary material for: Genome-wide transcriptional response of Trichoderma reesei to lignocellulose using RNA sequencing and comparison with Aspergillus niger
Source: BMC Genomics. 2013 Aug 9;14:541. doi: 10.1186/1471-2164-14-541 (PMC3750697; doi:10.1186/1471-2164-14-541)
Supplement: Additional file 5 — Summary metrics of the number of reads. Total number of reads, total number of filtered reads, amount of mapped and uniquely mapped reads to both DNA strands (stranded and unstranded), percentage of total mapped reads and percentage of uniquely mapped reads of total mapped reads corresponding to the T. reesei unmasked genome, masked genome and transcript sequences for each sample. [file 1471-2164-14-541-S5.xlsx]

## Sheet: Number of reads
Sample	48h Gluc1	48h Gluc2	48h Gluc3	48h Gluc Total		24h Straw1	24h Straw2	24h Straw3	24h Straw Total		5h Gluc1	5h Gluc2	5h Gluc Total
Total Amout of Reads	43914932	46963806	38427290	129306028		41012588	41265008	94166601	176444197		44835249	35782506	80617755
Unmasked Genome
Barcode Filtered Reads	17340	16819	12896	47055		64875	96916	269487	431278		84042	103156	187198
rRNA Filtered Reads	9984536	13271280	10797887	34053703		11462095	10453196	14583978	36499269		21607527	9131678	30739205
Barcode & rRNA filtered Reads	10001876	13288099	10810783	34100758		11526970	10550112	14853465	36930547		21691569	9234834	30926403
Mapped Reads	14756189	13509870	13846475	42112534		13999372	13193207	17392290	44584869		8181222	13289301	21470523
Percent mapped of Total Reads	33.6018	28.7666	36.0329	32.5681		34.1343	31.9719	18.4697	25.2685		18.2473	37.1391	26.6325
Uniquely Mapped Reads	9526998	8745740	8511106	26783844		9767721	9254046	12028114	31049881		4219529	7149485	11369014
Percent Uniquely Mapped of Total Mapped Reads	64.5627	64.7359	61.4677	63.6006		69.7726	70.1425	69.1577	69.6422		51.5758	53.7988	52.9517
Uniquely Mapped Reads within Gene Coordinates (Unstranded)	1848508	1605936	1444203	4898647		2624237	2707569	3215250	8547056		879615	1055022	1934637
Uniquely Mapped Reads within Gene Coordinates (Stranded)	1788686	1540988	1387473	4717147		2546834	2631199	3111630	8289663		827020	982365	1809385
Masked Genome
Barcode Filtered Reads	17340	16819	12896	47055		64875	96916	269487	431278		84042	103156	187198
rRNA Filtered Reads	9985042	13271962	10798455	34055459		11463022	10453535	14584434	36500991		21608535	9132081	30740616
Barcode & rRNA filtered Reads	10002382	13288781	10811351	34102514		11527897	10550451	14853921	36932269		21692577	9235237	30927814
Mapped Reads	14705238	13450700	13803830	41959768		13950247	13123732	17204239	44278218		8139575	13242696	21382271
Percent mapped of Total Reads	33.4857	28.6406	35.9219	32.45		34.0145	31.8035	18.27	25.0947		18.1544	37.0089	26.523
Uniquely Mapped Reads	9505025	8720445	8493876	26719346		9745900	9223212	11961693	30930805		4201571	7127476	11329047
Percent Uniquely Mapped of Total Mapped Reads	64.637	64.8326	61.5327	63.6785		69.8618	70.2789	69.5276	69.8556		51.619	53.8219	52.9834
Uniquely Mapped Reads within Gene Coordinates (Unstranded)	1842364	1599406	1439186	4880956		2612430	2696327	3201140	8509897		871060	1040812	1911872
Uniquely Mapped Reads within Gene Coordinates (Stranded)	1782747	1534780	1382675	4700202		2536138	2620335	3098324	8254797		819108	974615	1793723
Transcriptome
Barcode Filtered Reads	17340	16819	12896	47055		64875	96916	269487	431278		84042	103156	187198
rRNA Filtered Reads	4657394	7656083	6726228	19039705		3933502	3896385	5301849	13131736		10975250	4744999	15720249
Barcode & rRNA filtered Reads	4674734	7672902	6739124	19086760		3998377	3993301	5571336	13563014		11059292	4848155	15907447
Mapped Reads	5785023	4902224	4905884	15593131		5270973	5219930	6549625	17040528		3015215	4223844	7239059
Percent mapped of Total Reads	13.1732	10.4383	12.7667	12.0591		12.8521	12.6498	6.95536	9.65774		6.7251	11.8042	8.97948
Uniquely Mapped Reads	2271310	1978908	1751951	6002169		2919630	2889273	3551985	9360888		1121933	1327011	2448944
Percent Uniquely Mapped of Total Mapped Reads	39.2619	40.3676	35.7112	38.4924		55.3907	55.3508	54.2319	54.9331		37.2091	31.4171	33.8296
